# Supplementary material for: Survival outcomes and influencing factors in Zhengzhou HIV/AIDS patients following antiretroviral therapy initiation (2014-2024): a retrospective cohort analysis
Source: Front Public Health. 2026 Mar 11;14:1733724. doi: 10.3389/fpubh.2026.1733724 (PMC13013475; doi:10.3389/fpubh.2026.1733724)
Supplement: Supplementary file 1 [file Table_1.xlsx]

## Sheet: Original data
病例报告ID	生存状态	VAR00002	是否死于艾滋病相关	年龄	年龄分组	性别代码	婚姻状况	生存时间（年）	病人基线WHO临床分期	旧感染途径	感染途径1	初始CD4检测值	初始CD4分组	初始VL检测值	初始病载分组	初始病载（log）	从确诊到开始治疗时间间隔（月）	时间间隔分组	依从性	确诊HIV抗体阳性时间	随访次数	最后一次随访日期	本次艾滋病抗病毒治疗开始日期	VAR00001	最近7天抗病毒药物漏服次数	终止治疗原因（1死亡，2转出，3失访）	终止治疗日期	死亡时病程阶段	随访状态（2失访，4在治，5死亡，6转出7停药	最初治疗方案	最近治疗方案	是否接受过复方新诺明预防机会性感染治疗	出生日期	SUR_1	SUR_2	SUR_3	SUR_4	SUR_5	SUR_6	SUR_7	SUR_8	SUR_9	SUR_10	SUR_11	SUR_12	SUR_13	HAZ_1	CUM_1	SUR_14
1402277000000000601041	0	#NULL!	#NULL!	43.449	2	1	1	10.4559	1	2	2	12	1	#NULL!	#NULL!	#NULL!	0.131417	1	1	2014-02-27	49	2024-08-16	2014-03-03	10.4559	0		#NULL!		4	EFV+3TC+TDF	BIC/FTC/TAF	1	1981-07-09	0.901472	#NULL!	#NULL!	#NULL!	#NULL!	#NULL!	#NULL!	#NULL!	#NULL!	#NULL!	#NULL!	#NULL!	#NULL!	#NULL!	31	#NULL!
211118910943364943912960	0	#NULL!	#NULL!	30.1294	2	1	2	1.36893	1	2	2	5	1	#NULL!	#NULL!	#NULL!	0.0985626	1	0	2021-11-18	9	2023-04-05	2021-11-21	1.36893		3	2023-04-05		2	EVG/c/FTC/TAF		0	1994-11-03	0.981042	#NULL!	#NULL!	#NULL!	#NULL!	#NULL!	#NULL!	#NULL!	#NULL!	#NULL!	#NULL!	#NULL!	#NULL!	#NULL!	10	#NULL!
14081492765290	1	#NULL!	1	51.4928	3	2	2	0.695414	1	2	2	6	1	#NULL!	#NULL!	#NULL!	0.197125	1	1	2014-08-14	7	2015-05-01	2014-08-20	0.695414		1	2015-05-01	艾滋病病人	5	EFV+3TC+TDF		1	1973-06-23	0.987558	0.987558	0.982863	0.985792	0.979454	0.993737	0.985816	0.96991	0.96991	#NULL!	0.98744	0.987542	0.985792	0.0143097	14	0.979454
170825121494112	0	#NULL!	#NULL!	40.5277	2	1	1	6.51608	1	3	1	17	1	#NULL!	#NULL!	#NULL!	0.164271	1	1	2017-08-25	31	2024-03-06	2017-08-30	6.51608	0		#NULL!		4	3TC+TDF+EFV	3TC/DTG	1	1984-06-10	0.945683	#NULL!	#NULL!	#NULL!	#NULL!	#NULL!	#NULL!	#NULL!	#NULL!	#NULL!	#NULL!	#NULL!	#NULL!	#NULL!	23	#NULL!
1109292000000000205056	0	#NULL!	#NULL!	36.4511	2	1	1	9.61807	1	3	1	10	1	#NULL!	#NULL!	#NULL!	0.164271	1	1	2014-10-15	47	2024-06-02	2014-10-20	9.61807	0		#NULL!		4	EFV+3TC+TDF	AZT/3TC+LPV/r	1	1988-07-08	0.916006	#NULL!	#NULL!	#NULL!	#NULL!	#NULL!	#NULL!	#NULL!	#NULL!	#NULL!	#NULL!	#NULL!	#NULL!	#NULL!	30	#NULL!
1403277000000000634337	1	#NULL!	1	58.9261	3	1	2	1.24025	1	3	1	12	1	#NULL!	#NULL!	#NULL!	0.164271	1	1	2014-03-27	11	2015-06-28	2014-04-01	1.24025		1	2015-06-28	艾滋病病人	5	NVP+3TC+TDF		1	1966-01-16	0.982649	0.982649	0.983768	0.979397	0.971619	0.989691	0.990182	0.962359	0.962359	#NULL!	0.982055	0.982793	0.979397	0.0208177	20	0.971619
14112895377194	0	#NULL!	#NULL!	45.256	3	1	2	9.52225	1	4	3	7	1	#NULL!	#NULL!	#NULL!	0.131417	1	1	2014-11-28	45	2024-06-10	2014-12-02	9.52225	0		#NULL!		4	EFV+3TC+TDF	ANV/3TC/TDF	1	1979-09-18	0.916006	#NULL!	#NULL!	#NULL!	#NULL!	#NULL!	#NULL!	#NULL!	#NULL!	#NULL!	#NULL!	#NULL!	#NULL!	#NULL!	49	#NULL!
190610150953467	0	#NULL!	#NULL!	47.9637	3	1	2	4.99384	4	2	2	48	1	#NULL!	#NULL!	#NULL!	0.131417	1	1	2019-06-10	25	2024-06-11	2019-06-14	4.99384	0		#NULL!		4	EFV+TDF+3TC	3TC+RPV+TDF	1	1977-01-02	0.955634	#NULL!	#NULL!	#NULL!	#NULL!	#NULL!	#NULL!	#NULL!	#NULL!	#NULL!	#NULL!	#NULL!	#NULL!	#NULL!	38	#NULL!
160617109687143	0	#NULL!	#NULL!	38.0226	2	1	1	7.94251	4	3	1	6	1	#NULL!	#NULL!	#NULL!	0.131417	1	1	2016-06-17	37	2024-05-31	2016-06-21	7.94251	0		#NULL!		4	TDF+EFV+3TC	BIC/FTC/TAF	1	1986-12-12	0.931134	#NULL!	#NULL!	#NULL!	#NULL!	#NULL!	#NULL!	#NULL!	#NULL!	#NULL!	#NULL!	#NULL!	#NULL!	#NULL!	27	#NULL!
160527108933314	0	#NULL!	#NULL!	34.6742	2	2	2	7.8768	1	2	2	114	2	#NULL!	#NULL!	#NULL!	0.0985626	1	1	2016-05-25	36	2024-04-13	2016-05-28	7.8768	0		#NULL!		4	RAL+AZT/3TC	BIC/FTC/TAF	1	1990-04-18	0.931134	#NULL!	#NULL!	#NULL!	#NULL!	#NULL!	#NULL!	#NULL!	#NULL!	#NULL!	#NULL!	#NULL!	#NULL!	#NULL!	27	#NULL!
14062791356008	0	#NULL!	#NULL!	59.3888	3	1	2	9.9384	1	2	2	179	2	#NULL!	#NULL!	#NULL!	0.0657084	1	1	2014-06-28	47	2024-06-07	2014-06-30	9.9384	0		#NULL!		4	EFV+3TC+TDF	3TC/DTG	1	1965-07-31	0.906377	#NULL!	#NULL!	#NULL!	#NULL!	#NULL!	#NULL!	#NULL!	#NULL!	#NULL!	#NULL!	#NULL!	#NULL!	#NULL!	51	#NULL!
161104113436153	1	#NULL!	#NULL!	74.0801	4	1	2	6.20671	1	2	2	119	2	#NULL!	#NULL!	#NULL!	0.229979	1	1	2016-11-04	30	2023-01-26	2016-11-11	6.20671		1	2023-01-26	艾滋病病人	5	EFV+TDF+3TC	3TC+EFV+TDF	1	1950-11-21	0.946709	0.946709	0.949576	0.828084	0.921423	0.95458	0.921659	0.914332	0.914332	#NULL!	0.948441	0.947758	0.828084	0.18864	101	0.921423
15031797600869	1	#NULL!	1	68.1307	4	2	2	1.45106	1	2	2	51	2	#NULL!	#NULL!	#NULL!	0.164271	1	1	2015-03-17	13	2016-09-02	2015-03-22	1.45106		1	2016-09-02	艾滋病病人	5	EFV+3TC+TDF		0	1956-11-02	0.980771	0.980771	0.971557	0.93643	0.967929	0.98759	0.975273	0.960024	0.960024	#NULL!	0.981042	0.980765	0.93643	0.0656809	42	0.967929
14101594268382	0	#NULL!	#NULL!	75.4791	4	2	2	9.48939	1	2	2	130	2	#NULL!	#NULL!	#NULL!	0.164271	1	1	2014-10-15	42	2024-04-16	2014-10-20	9.48939	0		#NULL!		4	EFV+3TC+TDF	3TC/DTG	1	1949-06-28	0.917244	#NULL!	#NULL!	#NULL!	#NULL!	#NULL!	#NULL!	#NULL!	#NULL!	#NULL!	#NULL!	#NULL!	#NULL!	#NULL!	127	#NULL!
2405201242128974646239232	0	#NULL!	#NULL!	32.9384	2	1	1	0.073922	1	3	1	154	2	#NULL!	#NULL!	#NULL!	0.164271	1	1	2024-05-20	2	2024-06-21	2024-05-25	0.073922	0		#NULL!		4	3TC+TDF+LPV/r	3TC+RPV+TDF	1	1992-01-12	0.997905	#NULL!	#NULL!	#NULL!	#NULL!	#NULL!	#NULL!	#NULL!	#NULL!	#NULL!	#NULL!	#NULL!	#NULL!	#NULL!	2	#NULL!
14061690952531	0	#NULL!	#NULL!	36.1061	2	1	1	9.9822	1	3	1	62	2	#NULL!	#NULL!	#NULL!	0.164271	1	1	2014-06-16	41	2024-06-14	2014-06-21	9.9822	0		#NULL!		4	EFV+3TC+TDF	TAF/FTC/DTG	1	1988-11-11	0.906377	#NULL!	#NULL!	#NULL!	#NULL!	#NULL!	#NULL!	#NULL!	#NULL!	#NULL!	#NULL!	#NULL!	#NULL!	#NULL!	31	#NULL!
191122156422827	0	#NULL!	#NULL!	39.5147	2	1	2	4.41615	1	3	1	170	2	#NULL!	#NULL!	#NULL!	0.164271	1	1	2019-11-22	22	2024-04-27	2019-11-27	4.41615	0		#NULL!		4	EFV+TDF+3TC	BIC/FTC/TAF	1	1985-06-15	0.9614	#NULL!	#NULL!	#NULL!	#NULL!	#NULL!	#NULL!	#NULL!	#NULL!	#NULL!	#NULL!	#NULL!	#NULL!	#NULL!	19	#NULL!
190111145216637	0	#NULL!	#NULL!	49.2724	3	1	2	5.37988	1	3	1	125	2	#NULL!	#NULL!	#NULL!	0.0328542	1	1	2019-01-10	28	2024-05-29	2019-01-11	5.37988	0		#NULL!		4	TDF+EFV+3TC	3TC+EFV+TDF	1	1975-09-12	0.953171	#NULL!	#NULL!	#NULL!	#NULL!	#NULL!	#NULL!	#NULL!	#NULL!	#NULL!	#NULL!	#NULL!	#NULL!	#NULL!	39	#NULL!
150916102702794	0	#NULL!	#NULL!	45.2396	3	1	2	8.74196	1	3	1	154	2	#NULL!	#NULL!	#NULL!	0.0657084	1	1	2015-09-16	42	2024-06-15	2015-09-18	8.74196	0		#NULL!		4	EFV+3TC+TDF	BIC/FTC/TAF	0	1979-09-24	0.925736	#NULL!	#NULL!	#NULL!	#NULL!	#NULL!	#NULL!	#NULL!	#NULL!	#NULL!	#NULL!	#NULL!	#NULL!	#NULL!	48	#NULL!
15021397072536	0	#NULL!	#NULL!	52.41	3	1	2	9.29774	1	3	1	147	2	#NULL!	#NULL!	#NULL!	0.131417	1	1	2015-02-27	45	2024-06-19	2015-03-03	9.29774	0		#NULL!		4	EFV+3TC+TDF	3TC+EFV+TDF	1	1972-07-23	0.918364	#NULL!	#NULL!	#NULL!	#NULL!	#NULL!	#NULL!	#NULL!	#NULL!	#NULL!	#NULL!	#NULL!	#NULL!	#NULL!	49	#NULL!
15051599114230	0	#NULL!	#NULL!	62.3977	4	1	2	8.80219	1	3	1	189	2	#NULL!	#NULL!	#NULL!	0.131417	1	1	2015-05-15	42	2024-03-07	2015-05-19	8.80219	0		#NULL!		4	EFV+3TC+TDF	3TC+EFV+TDF	1	1962-07-28	0.924805	#NULL!	#NULL!	#NULL!	#NULL!	#NULL!	#NULL!	#NULL!	#NULL!	#NULL!	#NULL!	#NULL!	#NULL!	#NULL!	123	#NULL!
14101594262797	0	#NULL!	#NULL!	49.1766	3	1	3	9.56605	1	3	1	195	2	#NULL!	#NULL!	#NULL!	0.0657084	1	1	2014-10-15	43	2024-05-11	2014-10-17	9.56605	0		#NULL!		4	EFV+3TC+TDF	3TC+EFV+TDF	1	1975-10-17	0.916006	#NULL!	#NULL!	#NULL!	#NULL!	#NULL!	#NULL!	#NULL!	#NULL!	#NULL!	#NULL!	#NULL!	#NULL!	#NULL!	49	#NULL!
170915122065814	0	#NULL!	#NULL!	41.7817	2	1	1	2.45585	2	3	1	188	2	#NULL!	#NULL!	#NULL!	0	1	1	2017-10-25	13	2020-04-09	2017-10-25	2.45585		2	2020-04-09		6	EFV+TDF+3TC	ANV/3TC/TDF	1	1983-03-10	0.973981	#NULL!	#NULL!	#NULL!	#NULL!	#NULL!	#NULL!	#NULL!	#NULL!	#NULL!	#NULL!	#NULL!	#NULL!	#NULL!	15	#NULL!
181221144388525	0	#NULL!	#NULL!	58.9973	3	1	3	5.41821	2	3	1	102	2	#NULL!	#NULL!	#NULL!	0.131417	1	1	2018-12-21	27	2024-05-26	2018-12-25	5.41821	0		#NULL!		4	LPV/r+TDF+3TC	3TC+AZT+LPV/r	1	1965-12-21	0.952313	#NULL!	#NULL!	#NULL!	#NULL!	#NULL!	#NULL!	#NULL!	#NULL!	#NULL!	#NULL!	#NULL!	#NULL!	#NULL!	39	#NULL!
171103123428873	0	#NULL!	#NULL!	52.8371	3	1	2	2.43395	3	2	2	127	2	#NULL!	#NULL!	#NULL!	0.197125	1	1	2018-01-10	13	2020-06-23	2018-01-16	2.43395		2	2020-06-23		6	EFV+3TC+TDF	3TC/DTG	1	1972-02-18	0.973981	#NULL!	#NULL!	#NULL!	#NULL!	#NULL!	#NULL!	#NULL!	#NULL!	#NULL!	#NULL!	#NULL!	#NULL!	#NULL!	27	#NULL!
180504128536967	0	#NULL!	#NULL!	46.6742	3	1	3	6.10541	3	2	2	64	2	#NULL!	#NULL!	#NULL!	0.0328542	1	1	2018-05-04	29	2024-06-12	2018-05-05	6.10541	0		#NULL!		4	EFV+3TC+TDF	3TC+EFV+TDF	1	1978-04-18	0.947706	#NULL!	#NULL!	#NULL!	#NULL!	#NULL!	#NULL!	#NULL!	#NULL!	#NULL!	#NULL!	#NULL!	#NULL!	#NULL!	40	#NULL!
160411107400547	0	#NULL!	#NULL!	33.4066	2	1	2	8.24093	4	2	2	171	2	#NULL!	#NULL!	#NULL!	0.131417	1	1	2016-04-11	39	2024-07-12	2016-04-15	8.24093	0		#NULL!		4	TDF+EFV+3TC	BIC/FTC/TAF	1	1991-07-25	0.928215	#NULL!	#NULL!	#NULL!	#NULL!	#NULL!	#NULL!	#NULL!	#NULL!	#NULL!	#NULL!	#NULL!	#NULL!	#NULL!	27	#NULL!
171116123793724	0	#NULL!	#NULL!	48.9192	3	1	2	1.51403	4	2	2	197	2	#NULL!	#NULL!	#NULL!	0.0657084	1	0	2019-08-23	9	2021-02-28	2019-08-25	1.51403	0		#NULL!		7	EFV+TDF+3TC		0	1976-01-19	0.9805	#NULL!	#NULL!	#NULL!	#NULL!	#NULL!	#NULL!	#NULL!	#NULL!	#NULL!	#NULL!	#NULL!	#NULL!	#NULL!	21	#NULL!
170217115980661	0	#NULL!	#NULL!	77.653	4	1	2	7.32375	4	2	2	129	2	#NULL!	#NULL!	#NULL!	0.197125	1	1	2017-02-17	36	2024-06-21	2017-02-23	7.32375	0		#NULL!		4	TDF+EFV+3TC	3TC/DTG	0	1947-04-26	0.937662	#NULL!	#NULL!	#NULL!	#NULL!	#NULL!	#NULL!	#NULL!	#NULL!	#NULL!	#NULL!	#NULL!	#NULL!	#NULL!	110	#NULL!
1402277000000000600741	0	#NULL!	#NULL!	44.3854	2	2	3	10.3737	4	2	2	80	2	#NULL!	#NULL!	#NULL!	0.229979	1	1	2014-02-27	47	2024-07-20	2014-03-06	10.3737	0		#NULL!		4	EFV+3TC+TDF	3TC+EFV+TDF	1	1980-08-01	0.901472	#NULL!	#NULL!	#NULL!	#NULL!	#NULL!	#NULL!	#NULL!	#NULL!	#NULL!	#NULL!	#NULL!	#NULL!	#NULL!	31	#NULL!
220120933742733541269504	0	#NULL!	#NULL!	27.9309	1	1	1	2.20945	4	3	1	96	2	#NULL!	#NULL!	#NULL!	0.131417	1	0	2022-01-20	10	2024-04-10	2022-01-24	2.20945	0		#NULL!		7	BIC/FTC/TAF		1	1997-01-14	0.976298	#NULL!	#NULL!	#NULL!	#NULL!	#NULL!	#NULL!	#NULL!	#NULL!	#NULL!	#NULL!	#NULL!	#NULL!	#NULL!	7	#NULL!
180525129311560	0	#NULL!	#NULL!	39.4353	2	1	2	6.141	4	3	1	76	2	#NULL!	#NULL!	#NULL!	0.0985626	1	1	2018-05-25	31	2024-07-18	2018-05-28	6.141	0		#NULL!		4	DTG+TDF+3TC	3TC/DTG	1	1985-07-14	0.947706	#NULL!	#NULL!	#NULL!	#NULL!	#NULL!	#NULL!	#NULL!	#NULL!	#NULL!	#NULL!	#NULL!	#NULL!	#NULL!	22	#NULL!
160318106815471	0	#NULL!	#NULL!	28.1389	1	1	1	8.14784	1	2	2	275	3	#NULL!	#NULL!	#NULL!	0.164271	1	1	2016-03-18	42	2024-05-16	2016-03-23	8.14784	0		#NULL!		4	TDF+EFV+3TC	3TC+EFV+TDF	0	1996-10-30	0.928215	#NULL!	#NULL!	#NULL!	#NULL!	#NULL!	#NULL!	#NULL!	#NULL!	#NULL!	#NULL!	#NULL!	#NULL!	#NULL!	11	#NULL!
200703728561771526225920	0	#NULL!	#NULL!	33.1246	2	1	2	3.91786	1	2	2	274	3	#NULL!	#NULL!	#NULL!	0	1	1	2020-07-03	18	2024-06-03	2020-07-03	3.91786	0		#NULL!		4	BIC/FTC/TAF	3TC/DTG	0	1991-11-05	0.965703	#NULL!	#NULL!	#NULL!	#NULL!	#NULL!	#NULL!	#NULL!	#NULL!	#NULL!	#NULL!	#NULL!	#NULL!	#NULL!	18	#NULL!
191101155758222	0	#NULL!	#NULL!	41.4695	2	1	2	4.5065	1	2	2	233	3	#NULL!	#NULL!	#NULL!	0	1	1	2019-11-01	22	2024-05-04	2019-11-01	4.5065	0		#NULL!		4	TDF+EFV+3TC	DTG/3TC/TDF	0	1983-07-02	0.961035	#NULL!	#NULL!	#NULL!	#NULL!	#NULL!	#NULL!	#NULL!	#NULL!	#NULL!	#NULL!	#NULL!	#NULL!	#NULL!	19	#NULL!
180309127096103	0	#NULL!	#NULL!	34.5619	2	1	2	6.28063	1	2	2	346	3	#NULL!	#NULL!	#NULL!	0.131417	1	1	2018-03-09	30	2024-06-23	2018-03-13	6.28063	0		#NULL!		4	EFV+3TC+TDF	3TC+EFV+TDF	0	1990-05-29	0.946709	#NULL!	#NULL!	#NULL!	#NULL!	#NULL!	#NULL!	#NULL!	#NULL!	#NULL!	#NULL!	#NULL!	#NULL!	#NULL!	23	#NULL!
190125145914832	0	#NULL!	#NULL!	50.3977	3	1	2	5.18823	1	2	2	270	3	#NULL!	#NULL!	#NULL!	0.164271	1	1	2019-01-24	26	2024-04-07	2019-01-29	5.18823	0		#NULL!		4	EFV+TDF+3TC	BIC/FTC/TAF	0	1974-07-28	0.954428	#NULL!	#NULL!	#NULL!	#NULL!	#NULL!	#NULL!	#NULL!	#NULL!	#NULL!	#NULL!	#NULL!	#NULL!	#NULL!	38	#NULL!
160902111946994	0	#NULL!	#NULL!	45.9213	3	1	2	7.70705	1	2	2	310	3	#NULL!	#NULL!	#NULL!	0.229979	1	1	2016-09-02	34	2024-05-25	2016-09-09	7.70705	0		#NULL!		4	EFV+TDF+3TC	3TC+EFV+TDF	0	1979-01-18	0.932514	#NULL!	#NULL!	#NULL!	#NULL!	#NULL!	#NULL!	#NULL!	#NULL!	#NULL!	#NULL!	#NULL!	#NULL!	#NULL!	46	#NULL!
160408107329318	0	#NULL!	#NULL!	57.82	3	2	2	0.372348	1	2	2	334	3	#NULL!	#NULL!	#NULL!	0.164271	1	0	2016-04-08	4	2016-08-27	2016-04-13	0.372348	0		#NULL!		7	TDF+EFV+3TC		0	1967-02-24	0.992706	#NULL!	#NULL!	#NULL!	#NULL!	#NULL!	#NULL!	#NULL!	#NULL!	#NULL!	#NULL!	#NULL!	#NULL!	#NULL!	7	#NULL!
160617109681938	0	#NULL!	#NULL!	67.0137	4	1	2	7.92882	1	2	2	281	3	#NULL!	#NULL!	#NULL!	0.164271	1	1	2016-06-17	36	2024-05-27	2016-06-22	7.92882	0		#NULL!		4	TDF+EFV+3TC	3TC+EFV+TDF	0	1957-12-15	0.931134	#NULL!	#NULL!	#NULL!	#NULL!	#NULL!	#NULL!	#NULL!	#NULL!	#NULL!	#NULL!	#NULL!	#NULL!	#NULL!	117	#NULL!
151216104838475	0	#NULL!	#NULL!	70.0719	4	1	2	8.34223	1	2	2	230	3	#NULL!	#NULL!	#NULL!	0.0328542	1	1	2015-12-16	31	2024-04-20	2015-12-17	8.34223	0		#NULL!		4	TDF+EFV+3TC	3TC+TDF+LPV/r	0	1954-11-24	0.927426	#NULL!	#NULL!	#NULL!	#NULL!	#NULL!	#NULL!	#NULL!	#NULL!	#NULL!	#NULL!	#NULL!	#NULL!	#NULL!	120	#NULL!
15041598272911	0	#NULL!	#NULL!	70.7919	4	1	2	9.15264	1	2	2	286	3	#NULL!	#NULL!	#NULL!	0.164271	1	1	2015-04-15	39	2024-06-14	2015-04-20	9.15264	0		#NULL!		4	EFV+3TC+TDF	3TC+EFV+TDF	0	1954-03-06	0.922719	#NULL!	#NULL!	#NULL!	#NULL!	#NULL!	#NULL!	#NULL!	#NULL!	#NULL!	#NULL!	#NULL!	#NULL!	#NULL!	125	#NULL!
170505117869405	0	#NULL!	#NULL!	67.1342	4	2	2	6.92402	1	2	2	336	3	#NULL!	#NULL!	#NULL!	0.229979	1	1	2017-05-05	32	2024-04-14	2017-05-12	6.92402	0		#NULL!		4	TDF+EFV+3TC	3TC/DTG	0	1957-11-01	0.942403	#NULL!	#NULL!	#NULL!	#NULL!	#NULL!	#NULL!	#NULL!	#NULL!	#NULL!	#NULL!	#NULL!	#NULL!	#NULL!	105	#NULL!
180323127436591	0	#NULL!	#NULL!	60.8289	4	1	3	6.20945	1	2	2	236	3	#NULL!	#NULL!	#NULL!	0.229979	1	1	2018-03-22	30	2024-06-13	2018-03-29	6.20945	0		#NULL!		4	EFV+TDF+3TC	3TC+EFV+TDF	0	1964-02-21	0.946709	#NULL!	#NULL!	#NULL!	#NULL!	#NULL!	#NULL!	#NULL!	#NULL!	#NULL!	#NULL!	#NULL!	#NULL!	#NULL!	101	#NULL!
201225791961356832870400	0	#NULL!	#NULL!	27.2026	1	1	1	3.4141	1	3	1	300	3	#NULL!	#NULL!	#NULL!	0.0985626	1	1	2020-12-25	17	2024-05-28	2020-12-28	3.4141	0		#NULL!		4	TDF+EFV+3TC	ANV/3TC/TDF	0	1997-10-07	0.969046	#NULL!	#NULL!	#NULL!	#NULL!	#NULL!	#NULL!	#NULL!	#NULL!	#NULL!	#NULL!	#NULL!	#NULL!	#NULL!	8	#NULL!
161202114200195	0	#NULL!	#NULL!	27.1396	1	1	1	5.63723	1	3	1	256	3	#NULL!	#NULL!	#NULL!	0	1	1	2018-11-02	24	2024-06-22	2018-11-02	5.63723	0		#NULL!		4	EFV+3TC+TDF	3TC+EFV+TDF	0	1997-10-30	0.950567	#NULL!	#NULL!	#NULL!	#NULL!	#NULL!	#NULL!	#NULL!	#NULL!	#NULL!	#NULL!	#NULL!	#NULL!	#NULL!	10	#NULL!
170428117683589	0	#NULL!	#NULL!	27.0164	1	1	1	6.98426	1	3	1	285	3	#NULL!	#NULL!	#NULL!	0.229979	1	1	2017-04-28	33	2024-04-29	2017-05-05	6.98426	0		#NULL!		4	EFV+3TC+TDF	ANV/3TC/TDF	0	1997-12-14	0.941828	#NULL!	#NULL!	#NULL!	#NULL!	#NULL!	#NULL!	#NULL!	#NULL!	#NULL!	#NULL!	#NULL!	#NULL!	#NULL!	11	#NULL!
161122113914991	0	#NULL!	#NULL!	28.974	1	1	1	7.30185	1	3	1	338	3	#NULL!	#NULL!	#NULL!	0.0985626	1	1	2016-11-21	33	2024-03-14	2016-11-24	7.30185	0		#NULL!		4	EFV+TDF+3TC	3TC+EFV+TDF	0	1995-12-30	0.937662	#NULL!	#NULL!	#NULL!	#NULL!	#NULL!	#NULL!	#NULL!	#NULL!	#NULL!	#NULL!	#NULL!	#NULL!	#NULL!	11	#NULL!
220310951495003172831232	0	#NULL!	#NULL!	36.3196	2	1	1	2.2642	1	3	1	279	3	#NULL!	#NULL!	#NULL!	0.197125	1	1	2022-03-10	11	2024-06-20	2022-03-16	2.2642	0		#NULL!		4	BIC/FTC/TAF	BIC/FTC/TAF	0	1988-08-25	0.975723	#NULL!	#NULL!	#NULL!	#NULL!	#NULL!	#NULL!	#NULL!	#NULL!	#NULL!	#NULL!	#NULL!	#NULL!	#NULL!	14	#NULL!
210603849951344517632000	0	#NULL!	#NULL!	37.0862	2	1	1	3.01985	1	3	1	324	3	#NULL!	#NULL!	#NULL!	0.229979	1	1	2021-06-03	14	2024-06-17	2021-06-10	3.01985	0		#NULL!		4	EFV+TDF+3TC	3TC/DTG	0	1987-11-19	0.971568	#NULL!	#NULL!	#NULL!	#NULL!	#NULL!	#NULL!	#NULL!	#NULL!	#NULL!	#NULL!	#NULL!	#NULL!	#NULL!	16	#NULL!
200117667650152898494464	0	#NULL!	#NULL!	40.9001	2	1	1	4.39425	1	3	1	242	3	#NULL!	#NULL!	#NULL!	0.131417	1	1	2020-01-17	21	2024-06-13	2020-01-21	4.39425	0		#NULL!		4	EFV+TDF+3TC	3TC/DTG	0	1984-01-26	0.962487	#NULL!	#NULL!	#NULL!	#NULL!	#NULL!	#NULL!	#NULL!	#NULL!	#NULL!	#NULL!	#NULL!	#NULL!	#NULL!	19	#NULL!
190111145217418	0	#NULL!	#NULL!	30.8549	2	1	1	5.50034	1	3	1	223	3	#NULL!	#NULL!	#NULL!	0.229979	1	1	2019-01-10	25	2024-07-18	2019-01-17	5.50034	0		#NULL!		4	TDF+EFV+3TC	3TC/DTG	0	1994-02-11	0.95101	#NULL!	#NULL!	#NULL!	#NULL!	#NULL!	#NULL!	#NULL!	#NULL!	#NULL!	#NULL!	#NULL!	#NULL!	#NULL!	22	#NULL!
151231105207307	0	#NULL!	#NULL!	34.1814	2	1	1	6.29979	1	3	1	286	3	#NULL!	#NULL!	#NULL!	0.197125	1	0	2016-02-26	30	2022-06-21	2016-03-03	6.29979	0		#NULL!		7	TDF+EFV+3TC		0	1990-10-15	0.946709	#NULL!	#NULL!	#NULL!	#NULL!	#NULL!	#NULL!	#NULL!	#NULL!	#NULL!	#NULL!	#NULL!	#NULL!	#NULL!	23	#NULL!
180302126927547	0	#NULL!	#NULL!	42.5866	2	1	1	6.35181	1	3	1	272	3	#NULL!	#NULL!	#NULL!	0.164271	1	1	2018-03-02	31	2024-07-13	2018-03-07	6.35181	0		#NULL!		4	EFV+TDF+3TC	BIC/FTC/TAF	0	1982-05-20	0.9462	#NULL!	#NULL!	#NULL!	#NULL!	#NULL!	#NULL!	#NULL!	#NULL!	#NULL!	#NULL!	#NULL!	#NULL!	#NULL!	23	#NULL!
170106115098024	0	#NULL!	#NULL!	37.7269	2	1	1	7.38946	1	3	1	237	3	#NULL!	#NULL!	#NULL!	0.131417	1	1	2017-01-06	33	2024-06-01	2017-01-10	7.38946	0		#NULL!		4	EFV+AZT/3TC	3TC+EFV+TDF	0	1987-03-30	0.937042	#NULL!	#NULL!	#NULL!	#NULL!	#NULL!	#NULL!	#NULL!	#NULL!	#NULL!	#NULL!	#NULL!	#NULL!	#NULL!	25	#NULL!
161209114376604	0	#NULL!	#NULL!	32.588	2	1	1	7.48802	1	3	1	309	3	#NULL!	#NULL!	#NULL!	0.197125	1	1	2016-12-09	35	2024-06-11	2016-12-15	7.48802	0		#NULL!		4	EFV+TDF+3TC	ANV/3TC/TDF	0	1992-05-19	0.93515	#NULL!	#NULL!	#NULL!	#NULL!	#NULL!	#NULL!	#NULL!	#NULL!	#NULL!	#NULL!	#NULL!	#NULL!	#NULL!	26	#NULL!
161014112897294	0	#NULL!	#NULL!	34.0034	2	1	1	7.55921	1	3	1	284	3	#NULL!	#NULL!	#NULL!	0.0328542	1	1	2016-11-20	33	2024-06-13	2016-11-21	7.55921		2	2024-06-13		6	NVP+3TC+AZT	3TC/DTG	0	1990-12-19	0.934511	#NULL!	#NULL!	#NULL!	#NULL!	#NULL!	#NULL!	#NULL!	#NULL!	#NULL!	#NULL!	#NULL!	#NULL!	#NULL!	26	#NULL!
160923112420943	0	#NULL!	#NULL!	39.2491	2	1	1	7.66051	1	3	1	202	3	#NULL!	#NULL!	#NULL!	0.197125	1	1	2016-09-23	37	2024-05-28	2016-09-29	7.66051	0		#NULL!		4	EFV+3TC+TDF	3TC+RPV+TDF	0	1985-09-20	0.932514	#NULL!	#NULL!	#NULL!	#NULL!	#NULL!	#NULL!	#NULL!	#NULL!	#NULL!	#NULL!	#NULL!	#NULL!	#NULL!	27	#NULL!
150828102272263	0	#NULL!	#NULL!	33.768	2	1	1	8.7885	1	3	1	292	3	#NULL!	#NULL!	#NULL!	0.197125	1	1	2015-08-28	39	2024-06-17	2015-09-03	8.7885	0		#NULL!		4	EFV+3TC+TDF	EVG/c/FTC/TAF	0	1991-03-15	0.924805	#NULL!	#NULL!	#NULL!	#NULL!	#NULL!	#NULL!	#NULL!	#NULL!	#NULL!	#NULL!	#NULL!	#NULL!	#NULL!	27	#NULL!
15011596456233	0	#NULL!	#NULL!	39.2984	2	1	1	9.45106	1	3	1	273	3	#NULL!	#NULL!	#NULL!	0.131417	1	1	2015-01-15	43	2024-07-02	2015-01-19	9.45106	0		#NULL!		4	EFV+3TC+TDF	3TC+EFV+TDF	0	1985-09-02	0.917244	#NULL!	#NULL!	#NULL!	#NULL!	#NULL!	#NULL!	#NULL!	#NULL!	#NULL!	#NULL!	#NULL!	#NULL!	#NULL!	29	#NULL!
170217115981556	0	#NULL!	#NULL!	41.1136	2	1	2	2.141	1	3	1	240	3	#NULL!	#NULL!	#NULL!	0.164271	1	0	2017-02-17	10	2019-04-15	2017-02-22	2.141		3	2019-04-15		2	TDF+EFV+3TC	3TC+TDF+ANV	0	1983-11-09	0.976871	#NULL!	#NULL!	#NULL!	#NULL!	#NULL!	#NULL!	#NULL!	#NULL!	#NULL!	#NULL!	#NULL!	#NULL!	#NULL!	14	#NULL!
161209114379780	0	#NULL!	#NULL!	37.4668	2	1	2	2.60643	1	3	1	335	3	#NULL!	#NULL!	#NULL!	0.197125	1	1	2016-12-09	15	2019-07-25	2016-12-15	2.60643		2	2019-07-25		6	TDF+EFV+3TC	TAF/FTC/DTG	0	1987-07-03	0.973095	#NULL!	#NULL!	#NULL!	#NULL!	#NULL!	#NULL!	#NULL!	#NULL!	#NULL!	#NULL!	#NULL!	#NULL!	#NULL!	16	#NULL!
170721120457758	0	#NULL!	#NULL!	40.4565	2	1	2	6.75975	1	3	1	303	3	#NULL!	#NULL!	#NULL!	0.197125	1	1	2017-07-21	29	2024-04-30	2017-07-27	6.75975	0		#NULL!		4	EFV+TDF+3TC	3TC+EFV+TDF	0	1984-07-06	0.943525	#NULL!	#NULL!	#NULL!	#NULL!	#NULL!	#NULL!	#NULL!	#NULL!	#NULL!	#NULL!	#NULL!	#NULL!	#NULL!	23	#NULL!
170317116642901	0	#NULL!	#NULL!	37.5708	2	1	2	7.21971	1	3	1	273	3	#NULL!	#NULL!	#NULL!	0.164271	1	1	2017-03-17	34	2024-06-10	2017-03-22	7.21971	0		#NULL!		4	EFV+3TC+TDF	3TC+EFV+TDF	0	1987-05-26	0.938273	#NULL!	#NULL!	#NULL!	#NULL!	#NULL!	#NULL!	#NULL!	#NULL!	#NULL!	#NULL!	#NULL!	#NULL!	#NULL!	25	#NULL!
190514149852710	0	#NULL!	#NULL!	53.0068	3	1	2	5.09788	1	3	1	274	3	#NULL!	#NULL!	#NULL!	0.0328542	1	1	2019-05-28	26	2024-07-03	2019-05-29	5.09788	0		#NULL!		4	EFV+TDF+3TC	3TC/DTG	0	1971-12-18	0.954839	#NULL!	#NULL!	#NULL!	#NULL!	#NULL!	#NULL!	#NULL!	#NULL!	#NULL!	#NULL!	#NULL!	#NULL!	#NULL!	38	#NULL!
170113115271522	0	#NULL!	#NULL!	54.5264	3	1	2	7.21971	1	3	1	222	3	#NULL!	#NULL!	#NULL!	0.131417	1	1	2017-01-13	36	2024-04-07	2017-01-17	7.21971	0		#NULL!		4	EFV+AZT/3TC	AZT/3TC+EFV	0	1970-06-11	0.938273	#NULL!	#NULL!	#NULL!	#NULL!	#NULL!	#NULL!	#NULL!	#NULL!	#NULL!	#NULL!	#NULL!	#NULL!	#NULL!	45	#NULL!
150916102701884	0	#NULL!	#NULL!	59.7009	3	1	2	8.7666	1	3	1	277	3	#NULL!	#NULL!	#NULL!	0.0328542	1	1	2015-09-16	45	2024-06-23	2015-09-17	8.7666	0		#NULL!		4	EFV+TDF+3TC	BIC/FTC/TAF	0	1965-04-08	0.925736	#NULL!	#NULL!	#NULL!	#NULL!	#NULL!	#NULL!	#NULL!	#NULL!	#NULL!	#NULL!	#NULL!	#NULL!	#NULL!	48	#NULL!
15021397063035	0	#NULL!	#NULL!	58.781	3	1	2	9.0924	1	3	1	297	3	#NULL!	#NULL!	#NULL!	0.131417	1	1	2015-02-13	51	2024-03-22	2015-02-17	9.0924	0		#NULL!		4	EFV+3TC+TDF	3TC+TDF+LPV/r	0	1966-03-10	0.923777	#NULL!	#NULL!	#NULL!	#NULL!	#NULL!	#NULL!	#NULL!	#NULL!	#NULL!	#NULL!	#NULL!	#NULL!	#NULL!	48	#NULL!
1401157000000000566028	0	#NULL!	#NULL!	49.9158	3	1	2	10.2998	1	3	1	333	3	#NULL!	#NULL!	#NULL!	0.164271	1	1	2014-01-15	51	2024-05-09	2014-01-20	10.2998	0		#NULL!		4	EFV+3TC+TDF	BIC/FTC/TAF	0	1975-01-20	0.904784	#NULL!	#NULL!	#NULL!	#NULL!	#NULL!	#NULL!	#NULL!	#NULL!	#NULL!	#NULL!	#NULL!	#NULL!	#NULL!	51	#NULL!
220331959114876981399552	0	#NULL!	#NULL!	65.3573	4	1	2	2.12731	1	3	1	279	3	#NULL!	#NULL!	#NULL!	0.0657084	1	1	2022-03-31	11	2024-05-18	2022-04-02	2.12731	0		#NULL!		4	3TC/DTG	3TC+EFV+TDF	1	1959-08-12	0.976871	#NULL!	#NULL!	#NULL!	#NULL!	#NULL!	#NULL!	#NULL!	#NULL!	#NULL!	#NULL!	#NULL!	#NULL!	#NULL!	48	#NULL!
160429107951704	0	#NULL!	#NULL!	64.7906	4	1	2	8.13963	1	3	1	309	3	#NULL!	#NULL!	#NULL!	0.229979	1	1	2016-04-29	38	2024-06-26	2016-05-06	8.13963	0		#NULL!		4	TDF+EFV+3TC	3TC+EFV+TDF	0	1960-03-06	0.928215	#NULL!	#NULL!	#NULL!	#NULL!	#NULL!	#NULL!	#NULL!	#NULL!	#NULL!	#NULL!	#NULL!	#NULL!	#NULL!	120	#NULL!
160115105531824	0	#NULL!	#NULL!	61.0561	4	1	2	8.44353	1	3	1	230	3	#NULL!	#NULL!	#NULL!	0.197125	1	1	2016-01-15	39	2024-07-01	2016-01-21	8.44353	0		#NULL!		4	TDF+EFV+3TC	3TC/DTG	0	1963-11-30	0.926593	#NULL!	#NULL!	#NULL!	#NULL!	#NULL!	#NULL!	#NULL!	#NULL!	#NULL!	#NULL!	#NULL!	#NULL!	#NULL!	121	#NULL!
15042998645935	0	#NULL!	#NULL!	67.052	4	1	2	9.03217	1	3	1	335	3	#NULL!	#NULL!	#NULL!	0.164271	1	1	2015-04-30	43	2024-05-16	2015-05-05	9.03217	0		#NULL!		4	EFV+3TC+TDF	3TC/DTG	0	1957-12-01	0.923777	#NULL!	#NULL!	#NULL!	#NULL!	#NULL!	#NULL!	#NULL!	#NULL!	#NULL!	#NULL!	#NULL!	#NULL!	#NULL!	124	#NULL!
14101594267991	0	#NULL!	#NULL!	73.475	4	1	2	9.65914	1	3	1	319	3	#NULL!	#NULL!	#NULL!	0.164271	1	1	2014-10-15	42	2024-06-17	2014-10-20	9.65914	0		#NULL!		4	EFV+3TC+TDF	3TC+EFV+TDF	0	1951-06-30	0.916006	#NULL!	#NULL!	#NULL!	#NULL!	#NULL!	#NULL!	#NULL!	#NULL!	#NULL!	#NULL!	#NULL!	#NULL!	#NULL!	127	#NULL!
180710131131573	0	#NULL!	#NULL!	73.2122	4	2	2	5.859	2	2	2	216	3	#NULL!	#NULL!	#NULL!	0.0985626	1	1	2018-07-10	32	2024-05-22	2018-07-13	5.859	0		#NULL!		4	EFV+3TC+TDF	3TC+EFV+TDF	0	1951-10-04	0.949638	#NULL!	#NULL!	#NULL!	#NULL!	#NULL!	#NULL!	#NULL!	#NULL!	#NULL!	#NULL!	#NULL!	#NULL!	#NULL!	97	#NULL!
171124124004386	0	#NULL!	#NULL!	66.2361	4	2	2	6.39014	2	2	2	281	3	#NULL!	#NULL!	#NULL!	0.0328542	1	1	2017-11-24	35	2024-04-16	2017-11-25	6.39014	0		#NULL!		4	3TC+EFV+TDF	BIC/FTC/TAF	0	1958-09-25	0.9462	#NULL!	#NULL!	#NULL!	#NULL!	#NULL!	#NULL!	#NULL!	#NULL!	#NULL!	#NULL!	#NULL!	#NULL!	#NULL!	102	#NULL!
180309127096816	0	#NULL!	#NULL!	26.436	1	1	1	6.05886	2	3	1	271	3	#NULL!	#NULL!	#NULL!	0.131417	1	1	2018-03-09	30	2024-04-03	2018-03-13	6.05886	0		#NULL!		4	EFV+3TC+TDF	3TC+EFV+TDF	0	1998-07-14	0.948681	#NULL!	#NULL!	#NULL!	#NULL!	#NULL!	#NULL!	#NULL!	#NULL!	#NULL!	#NULL!	#NULL!	#NULL!	#NULL!	11	#NULL!
2211161042462352905981952	0	#NULL!	#NULL!	38.9918	2	1	3	1.12799	2	3	1	263	3	#NULL!	#NULL!	#NULL!	0.0657084	1	1	2022-11-16	6	2024-01-04	2022-11-18	1.12799		2	2024-01-04		6	BIC/FTC/TAF	BIC/FTC/TAF	0	1985-12-23	0.983705	#NULL!	#NULL!	#NULL!	#NULL!	#NULL!	#NULL!	#NULL!	#NULL!	#NULL!	#NULL!	#NULL!	#NULL!	#NULL!	10	#NULL!
170609118953955	0	#NULL!	#NULL!	30.0144	2	1	1	6.55715	3	3	1	281	3	#NULL!	#NULL!	#NULL!	0.0985626	1	1	2017-06-09	30	2024-01-02	2017-06-12	6.55715		2	2024-01-02		6	EFV+AZT/3TC	BIC/FTC/TAF	0	1994-12-15	0.945152	#NULL!	#NULL!	#NULL!	#NULL!	#NULL!	#NULL!	#NULL!	#NULL!	#NULL!	#NULL!	#NULL!	#NULL!	#NULL!	23	#NULL!
1403047000000000605699	0	#NULL!	#NULL!	51.1697	3	1	2	1.27858	3	3	1	243	3	#NULL!	#NULL!	#NULL!	0.0328542	1	1	2014-03-04	8	2015-06-15	2014-03-05	1.27858		2	2015-06-15		6	3TC+NVP+AZT	3TC+EFV+TDF	0	1973-10-19	0.982382	#NULL!	#NULL!	#NULL!	#NULL!	#NULL!	#NULL!	#NULL!	#NULL!	#NULL!	#NULL!	#NULL!	#NULL!	#NULL!	20	#NULL!
150730101552379	1	#NULL!	1	43.0548	2	1	1	0.0574949	4	2	2	264	3	#NULL!	#NULL!	#NULL!	0.131417	1	1	2015-07-31	1	2015-08-25	2015-08-04	0.0574949		1	2015-08-25	艾滋病病人	5	EFV+3TC+TDF		0	1981-11-30	0.998605	0.998605	0.998429	0.998975	0.999015	0.996334	0.996195	0.998668	0.998668	#NULL!	0.998278	0.998487	0.998975	0.00102538	2	0.999015
181116143239610	0	#NULL!	#NULL!	28.7577	1	1	2	5.62902	4	3	1	204	3	#NULL!	#NULL!	#NULL!	0.0985626	1	1	2018-11-16	27	2024-07-06	2018-11-19	5.62902	0		#NULL!		4	TDF+EFV+3TC	3TC+RPV+TDF	0	1996-03-18	0.950567	#NULL!	#NULL!	#NULL!	#NULL!	#NULL!	#NULL!	#NULL!	#NULL!	#NULL!	#NULL!	#NULL!	#NULL!	#NULL!	10	#NULL!
150828102272474	0	#NULL!	#NULL!	34.7782	2	1	1	8.77481	1	2	2	497	4	#NULL!	#NULL!	#NULL!	0.164271	1	1	2015-08-28	41	2024-06-11	2015-09-02	8.77481	0		#NULL!		4	EFV+3TC+TDF	3TC+EFV+TDF	0	1990-03-11	0.925736	#NULL!	#NULL!	#NULL!	#NULL!	#NULL!	#NULL!	#NULL!	#NULL!	#NULL!	#NULL!	#NULL!	#NULL!	#NULL!	27	#NULL!
15042498517618	0	#NULL!	#NULL!	37.2012	2	1	1	9.19644	1	2	2	380	4	#NULL!	#NULL!	#NULL!	0.229979	1	1	2015-04-24	39	2024-07-11	2015-05-01	9.19644	0		#NULL!		4	EFV+3TC+TDF	3TC+EFV+TDF	0	1987-10-08	0.921646	#NULL!	#NULL!	#NULL!	#NULL!	#NULL!	#NULL!	#NULL!	#NULL!	#NULL!	#NULL!	#NULL!	#NULL!	#NULL!	27	#NULL!
151113104062856	0	#NULL!	#NULL!	36.8398	2	1	2	8.44079	1	2	2	401	4	#NULL!	#NULL!	#NULL!	0.0985626	1	1	2015-11-13	48	2024-04-25	2015-11-16	8.44079	0		#NULL!		4	EFV+TDF+3TC	3TC+EFV+TDF	0	1988-02-17	0.926593	#NULL!	#NULL!	#NULL!	#NULL!	#NULL!	#NULL!	#NULL!	#NULL!	#NULL!	#NULL!	#NULL!	#NULL!	#NULL!	27	#NULL!
14112095166770	0	#NULL!	#NULL!	35.9829	2	2	2	3.35387	1	2	2	616	4	#NULL!	#NULL!	#NULL!	0.164271	1	0	2014-11-20	11	2018-04-03	2014-11-25	3.35387	7		#NULL!		7	LPV/r+3TC+AZT		0	1988-12-26	0.969686	#NULL!	#NULL!	#NULL!	#NULL!	#NULL!	#NULL!	#NULL!	#NULL!	#NULL!	#NULL!	#NULL!	#NULL!	#NULL!	16	#NULL!
160902111947008	0	#NULL!	#NULL!	46.7919	3	2	2	7.70705	1	2	2	375	4	#NULL!	#NULL!	#NULL!	0.229979	1	1	2016-09-02	35	2024-05-25	2016-09-09	7.70705	0		#NULL!		4	EFV+TDF+3TC	3TC+EFV+TDF	0	1978-03-06	0.932514	#NULL!	#NULL!	#NULL!	#NULL!	#NULL!	#NULL!	#NULL!	#NULL!	#NULL!	#NULL!	#NULL!	#NULL!	#NULL!	46	#NULL!
15041598273466	0	#NULL!	#NULL!	70.3621	4	2	2	9.15264	1	2	2	557	4	#NULL!	#NULL!	#NULL!	0.164271	1	1	2015-04-15	39	2024-06-14	2015-04-20	9.15264	0		#NULL!		4	EFV+3TC+TDF	3TC+EFV+TDF	0	1954-08-10	0.922719	#NULL!	#NULL!	#NULL!	#NULL!	#NULL!	#NULL!	#NULL!	#NULL!	#NULL!	#NULL!	#NULL!	#NULL!	#NULL!	125	#NULL!
2311071171457816104550400	0	#NULL!	#NULL!	47.6133	3	2	3	0.47091	1	2	2	532	4	#NULL!	#NULL!	#NULL!	0.197125	1	1	2023-11-07	5	2024-05-03	2023-11-13	0.47091	0		#NULL!		4	3TC+RPV+TDF	3TC+RPV+TDF	0	1977-05-10	0.991252	#NULL!	#NULL!	#NULL!	#NULL!	#NULL!	#NULL!	#NULL!	#NULL!	#NULL!	#NULL!	#NULL!	#NULL!	#NULL!	10	#NULL!
2301131063480778818920448	0	#NULL!	#NULL!	23.0274	1	1	1	0.0821355	1	3	1	524	4	#NULL!	#NULL!	#NULL!	0.164271	1	1	2023-01-13	3	2023-02-17	2023-01-18	0.0821355		2	2023-02-17		6	3TC+EFV+TDF	3TC+EFV+TDF	0	2001-12-10	0.997905	#NULL!	#NULL!	#NULL!	#NULL!	#NULL!	#NULL!	#NULL!	#NULL!	#NULL!	#NULL!	#NULL!	#NULL!	#NULL!	3	#NULL!
190926154755082	0	#NULL!	#NULL!	28.6126	1	1	1	1.80972	1	3	1	607	4	#NULL!	#NULL!	#NULL!	0.0328542	1	1	2019-09-26	11	2021-07-19	2019-09-27	1.80972		2	2021-07-19		6	EFV+3TC+TDF	3TC+EFV+TDF	0	1996-05-10	0.979678	#NULL!	#NULL!	#NULL!	#NULL!	#NULL!	#NULL!	#NULL!	#NULL!	#NULL!	#NULL!	#NULL!	#NULL!	#NULL!	6	#NULL!
200904751366518171762688	0	#NULL!	#NULL!	23.0958	1	1	1	3.38672	1	3	1	464	4	#NULL!	#NULL!	#NULL!	0.229979	1	1	2020-09-03	17	2024-01-30	2020-09-10	3.38672		2	2024-01-30		6	EFV+3TC+TDF	3TC+EFV+TDF	0	2001-11-15	0.969046	#NULL!	#NULL!	#NULL!	#NULL!	#NULL!	#NULL!	#NULL!	#NULL!	#NULL!	#NULL!	#NULL!	#NULL!	#NULL!	8	#NULL!
180615130194274	0	#NULL!	#NULL!	27.9227	1	1	1	5.84257	1	3	1	365	4	#NULL!	#NULL!	#NULL!	0.0985626	1	1	2018-06-15	27	2024-04-21	2018-06-18	5.84257	0		#NULL!		4	TDF+EFV+3TC	BIC/FTC/TAF	0	1997-01-17	0.950106	#NULL!	#NULL!	#NULL!	#NULL!	#NULL!	#NULL!	#NULL!	#NULL!	#NULL!	#NULL!	#NULL!	#NULL!	#NULL!	11	#NULL!
171103123427090	0	#NULL!	#NULL!	29.8474	1	1	1	5.97399	1	3	1	505	4	#NULL!	#NULL!	#NULL!	0.164271	1	0	2017-11-03	26	2023-10-30	2017-11-08	5.97399		3	2023-10-30		2	EFV+TDF+3TC	BIC/FTC/TAF	0	1995-02-14	0.949161	#NULL!	#NULL!	#NULL!	#NULL!	#NULL!	#NULL!	#NULL!	#NULL!	#NULL!	#NULL!	#NULL!	#NULL!	#NULL!	11	#NULL!
161111113621514	0	#NULL!	#NULL!	27.835	1	1	1	7.35661	1	3	1	374	4	#NULL!	#NULL!	#NULL!	0.0985626	1	1	2016-11-11	37	2024-03-24	2016-11-14	7.35661	0		#NULL!		4	EFV+TDF+3TC	3TC+EFV+TDF	0	1997-02-18	0.937042	#NULL!	#NULL!	#NULL!	#NULL!	#NULL!	#NULL!	#NULL!	#NULL!	#NULL!	#NULL!	#NULL!	#NULL!	#NULL!	11	#NULL!
2406131250826460208508928	0	#NULL!	#NULL!	30.1786	2	1	1	0.0219028	1	3	1	724	4	#NULL!	#NULL!	#NULL!	0	1	1	2024-06-13	1	2024-06-21	2024-06-13	0.0219028	0		#NULL!		4	3TC/DTG	3TC/DTG	0	1994-10-16	0.999303	#NULL!	#NULL!	#NULL!	#NULL!	#NULL!	#NULL!	#NULL!	#NULL!	#NULL!	#NULL!	#NULL!	#NULL!	#NULL!	0	#NULL!
170915122040098	0	#NULL!	#NULL!	30.5072	2	1	1	1.96578	1	3	1	587	4	#NULL!	#NULL!	#NULL!	0.229979	1	0	2017-09-15	11	2019-09-10	2017-09-22	1.96578	0		#NULL!		7	3TC+TDF+EFV		0	1994-06-18	0.978006	#NULL!	#NULL!	#NULL!	#NULL!	#NULL!	#NULL!	#NULL!	#NULL!	#NULL!	#NULL!	#NULL!	#NULL!	#NULL!	12	#NULL!
151211104731380	0	#NULL!	#NULL!	40.8864	2	1	1	6.987	1	3	1	383	4	#NULL!	#NULL!	#NULL!	0.0657084	1	1	2015-12-15	43	2022-12-12	2015-12-17	6.987		2	2022-12-12		6	EFV+3TC+TDF	3TC/DTG	0	1984-01-31	0.941828	#NULL!	#NULL!	#NULL!	#NULL!	#NULL!	#NULL!	#NULL!	#NULL!	#NULL!	#NULL!	#NULL!	#NULL!	#NULL!	23	#NULL!
151230105161122	0	#NULL!	#NULL!	35.0219	2	1	1	8.43258	1	3	1	363	4	#NULL!	#NULL!	#NULL!	0.0657084	1	1	2016-01-12	40	2024-06-20	2016-01-14	8.43258	0		#NULL!		4	TDF+EFV+3TC	BIC/FTC/TAF	0	1989-12-12	0.926593	#NULL!	#NULL!	#NULL!	#NULL!	#NULL!	#NULL!	#NULL!	#NULL!	#NULL!	#NULL!	#NULL!	#NULL!	#NULL!	27	#NULL!
151120104234747	0	#NULL!	#NULL!	39.2026	2	1	1	8.50924	1	3	1	603	4	#NULL!	#NULL!	#NULL!	0.229979	1	0	2015-11-20	40	2024-05-31	2015-11-27	8.50924		3	2024-05-31		2	TDF+EFV+3TC	3TC+EFV+TDF	0	1985-10-07	0.925736	#NULL!	#NULL!	#NULL!	#NULL!	#NULL!	#NULL!	#NULL!	#NULL!	#NULL!	#NULL!	#NULL!	#NULL!	#NULL!	27	#NULL!
1202012000000000232509	0	#NULL!	#NULL!	35.0055	2	1	1	9.22382	1	3	1	383	4	#NULL!	#NULL!	#NULL!	0	1	1	2015-04-15	49	2024-07-05	2015-04-15	9.22382	0		#NULL!		4	EFV+3TC+TDF	BIC/FTC/TAF	0	1989-12-18	0.919467	#NULL!	#NULL!	#NULL!	#NULL!	#NULL!	#NULL!	#NULL!	#NULL!	#NULL!	#NULL!	#NULL!	#NULL!	#NULL!	27	#NULL!
2307201131606784599396352	0	#NULL!	#NULL!	36.076	2	1	2	0.966461	1	3	1	496	4	#NULL!	#NULL!	#NULL!	0	1	1	2023-07-20	5	2024-07-07	2023-07-20	0.966461	0		#NULL!		4	3TC+EFV+TDF	BIC/FTC/TAF	0	1988-11-22	0.986051	#NULL!	#NULL!	#NULL!	#NULL!	#NULL!	#NULL!	#NULL!	#NULL!	#NULL!	#NULL!	#NULL!	#NULL!	#NULL!	10	#NULL!
1402277000000000601077	1	#NULL!	1	78.0609	4	1	2	5.577	1	3	1	549	4	#NULL!	#NULL!	#NULL!	0.164271	1	1	2014-02-27	4	2019-10-01	2014-03-04	5.577		1	2019-10-01	艾滋病病人	5	EFV+3TC+TDF		0	1946-11-28	0.950567	0.950567	0.953525	0.839094	0.927245	0.958271	0.970881	0.967787	0.967787	#NULL!	0.954737	0.951339	0.839094	0.175432	96	0.927245
170310116479838	0	#NULL!	#NULL!	77.8802	4	1	2	7.27995	1	3	1	563	4	#NULL!	#NULL!	#NULL!	0.164271	1	1	2017-03-10	35	2024-06-25	2017-03-15	7.27995	0		#NULL!		4	EFV+TDF+3TC	3TC/DTG	0	1947-02-02	0.938273	#NULL!	#NULL!	#NULL!	#NULL!	#NULL!	#NULL!	#NULL!	#NULL!	#NULL!	#NULL!	#NULL!	#NULL!	#NULL!	109	#NULL!
14091593486701	0	#NULL!	#NULL!	70.666	4	1	2	9.64271	1	3	1	351	4	#NULL!	#NULL!	#NULL!	0.131417	1	1	2014-09-15	48	2024-05-11	2014-09-19	9.64271	0		#NULL!		4	EFV+3TC+TDF	BIC/FTC/TAF	0	1954-04-21	0.916006	#NULL!	#NULL!	#NULL!	#NULL!	#NULL!	#NULL!	#NULL!	#NULL!	#NULL!	#NULL!	#NULL!	#NULL!	#NULL!	127	#NULL!
200320690492883882475520	0	#NULL!	#NULL!	38.5592	2	1	3	3.1102	1	3	1	496	4	#NULL!	#NULL!	#NULL!	0.131417	1	1	2020-03-20	26	2023-05-04	2020-03-24	3.1102	0		#NULL!		4	TDF+EFV+3TC	BIC/FTC/TAF	0	1986-05-30	0.970635	#NULL!	#NULL!	#NULL!	#NULL!	#NULL!	#NULL!	#NULL!	#NULL!	#NULL!	#NULL!	#NULL!	#NULL!	#NULL!	16	#NULL!
160325106986326	0	#NULL!	#NULL!	31.512	2	1	1	8.07392	1	6	3	386	4	#NULL!	#NULL!	#NULL!	0.0985626	1	1	2016-03-25	36	2024-04-24	2016-03-28	8.07392	0		#NULL!		4	TDF+EFV+3TC	3TC+EFV+TDF	0	1993-06-16	0.928215	#NULL!	#NULL!	#NULL!	#NULL!	#NULL!	#NULL!	#NULL!	#NULL!	#NULL!	#NULL!	#NULL!	#NULL!	#NULL!	27	#NULL!
180330127611522	0	#NULL!	#NULL!	44.6975	2	1	2	6.16838	2	2	2	475	4	#NULL!	#NULL!	#NULL!	0.131417	1	1	2018-03-30	31	2024-06-03	2018-04-03	6.16838	0		#NULL!		4	TDF+EFV+3TC	ANV/3TC/TDF	0	1980-04-09	0.947706	#NULL!	#NULL!	#NULL!	#NULL!	#NULL!	#NULL!	#NULL!	#NULL!	#NULL!	#NULL!	#NULL!	#NULL!	#NULL!	22	#NULL!
14101594280850	0	#NULL!	#NULL!	44.3525	2	2	2	3.5373	2	2	2	593	4	#NULL!	#NULL!	#NULL!	0.0657084	1	1	2014-10-15	18	2018-05-01	2014-10-17	3.5373		2	2018-05-01		6	EFV+3TC+TDF	3TC/DTG	0	1980-08-13	0.968724	#NULL!	#NULL!	#NULL!	#NULL!	#NULL!	#NULL!	#NULL!	#NULL!	#NULL!	#NULL!	#NULL!	#NULL!	#NULL!	16	#NULL!
191203156821840	0	#NULL!	#NULL!	26.0007	1	1	1	4.564	2	3	1	451	4	#NULL!	#NULL!	#NULL!	0.229979	1	1	2019-12-02	22	2024-07-02	2019-12-09	4.564		2	2024-07-02		6	EFV+TDF+3TC	3TC+EFV+TDF	0	1998-12-20	0.961035	#NULL!	#NULL!	#NULL!	#NULL!	#NULL!	#NULL!	#NULL!	#NULL!	#NULL!	#NULL!	#NULL!	#NULL!	#NULL!	10	#NULL!
171011122782578	0	#NULL!	#NULL!	36.9439	2	1	1	4.16153	2	3	1	621	4	#NULL!	#NULL!	#NULL!	0.229979	1	1	2017-10-09	19	2021-12-14	2017-10-16	4.16153		2	2021-12-14		6	EFV+3TC+TDF	3TC/DTG	0	1988-01-10	0.965007	#NULL!	#NULL!	#NULL!	#NULL!	#NULL!	#NULL!	#NULL!	#NULL!	#NULL!	#NULL!	#NULL!	#NULL!	#NULL!	19	#NULL!
210625857950247104925696	0	#NULL!	#NULL!	37.4093	2	1	2	3.12663	2	3	1	754	4	#NULL!	#NULL!	#NULL!	0.0985626	1	1	2021-06-25	18	2024-08-13	2021-06-28	3.12663		2	2024-08-13		6	EFV+3TC+TDF	BIC/FTC/TAF	0	1987-07-24	0.970635	#NULL!	#NULL!	#NULL!	#NULL!	#NULL!	#NULL!	#NULL!	#NULL!	#NULL!	#NULL!	#NULL!	#NULL!	#NULL!	16	#NULL!
1403137000000000617624	0	1	#NULL!	43.6324	2	1	2	10.2231	1	3	1	7	1	49	1	1.6902	0.131417	1	1	2014-03-14	46	2024-06-07	2014-03-18	10.2231	0		#NULL!		4	EFV+3TC+TDF	3TC+EFV+TDF	1	1981-05-03	0.906377	#NULL!	#NULL!	#NULL!	#NULL!	#NULL!	#NULL!	#NULL!	#NULL!	#NULL!	#NULL!	#NULL!	#NULL!	#NULL!	31	#NULL!
171201124202291	1	1	#NULL!	83.679	4	1	2	1.08419	4	2	2	32	1	9723	1	3.9878	0.164271	1	1	2017-12-01	11	2019-01-06	2017-12-06	1.08419		1	2019-01-06		5	EFV+3TC+TDF		1	1941-04-16	0.984753	0.984753	0.985851	0.95369	0.975862	0.955402	0.983263	0.965419	0.965419	0.991723	0.984536	0.984783	0.95369	0.0474168	31	0.975862
200424703164344279498752	0	1	#NULL!	35.3313	2	1	2	4.11773	4	3	1	13	1	5877	1	3.76916	0	1	1	2020-04-30	23	2024-06-12	2020-04-30	4.11773	0		#NULL!		4	DTG+TDF+3TC	3TC/DTG	1	1989-08-21	0.965007	#NULL!	#NULL!	#NULL!	#NULL!	#NULL!	#NULL!	#NULL!	#NULL!	#NULL!	#NULL!	#NULL!	#NULL!	#NULL!	19	#NULL!
220623989541558837952512	0	1	#NULL!	61.7023	4	1	2	1.80151	4	3	1	25	1	2424	1	3.38453	0.164271	1	1	2022-06-23	11	2024-04-16	2022-06-28	1.80151	0		#NULL!		4	BIC/FTC/TAF	3TC+EFV+TDF	1	1963-04-08	0.979678	#NULL!	#NULL!	#NULL!	#NULL!	#NULL!	#NULL!	#NULL!	#NULL!	#NULL!	#NULL!	#NULL!	#NULL!	#NULL!	43	#NULL!
211014898227200596537344	0	1	#NULL!	35.0164	2	1	1	2.59001	1	2	2	186	2	6832	1	3.83455	0.131417	1	1	2021-10-14	13	2024-05-21	2021-10-18	2.59001	0		#NULL!		4	3TC+EFV+TDF	3TC/DTG	0	1989-12-14	0.973095	#NULL!	#NULL!	#NULL!	#NULL!	#NULL!	#NULL!	#NULL!	#NULL!	#NULL!	#NULL!	#NULL!	#NULL!	#NULL!	16	#NULL!
160415107521783	0	1	#NULL!	33.5982	2	1	1	8.24367	1	2	2	188	2	7047	1	3.848	0.131417	1	1	2016-04-15	43	2024-07-17	2016-04-19	8.24367	0		#NULL!		4	TDF+EFV+3TC	BIC/FTC/TAF	1	1991-05-16	0.928215	#NULL!	#NULL!	#NULL!	#NULL!	#NULL!	#NULL!	#NULL!	#NULL!	#NULL!	#NULL!	#NULL!	#NULL!	#NULL!	27	#NULL!
170217115980315	0	1	#NULL!	40.1526	2	1	2	7.29363	1	2	2	168	2	1048	1	3.02036	0.0985626	1	1	2017-02-17	34	2024-06-07	2017-02-20	7.29363	0		#NULL!		4	EFV+TDF+3TC	3TC/DTG	1	1984-10-25	0.937662	#NULL!	#NULL!	#NULL!	#NULL!	#NULL!	#NULL!	#NULL!	#NULL!	#NULL!	#NULL!	#NULL!	#NULL!	#NULL!	25	#NULL!
211014898147681432924160	0	1	#NULL!	43.7392	2	2	2	2.71869	1	2	2	119	2	2997	1	3.47669	0.164271	1	1	2021-10-14	13	2024-07-08	2021-10-19	2.71869	0		#NULL!		4	EVG/c/FTC/TAF	BIC/FTC/TAF	1	1981-03-25	0.972796	#NULL!	#NULL!	#NULL!	#NULL!	#NULL!	#NULL!	#NULL!	#NULL!	#NULL!	#NULL!	#NULL!	#NULL!	#NULL!	16	#NULL!
190412148628921	0	1	#NULL!	56.3196	3	1	2	5.15264	1	2	2	196	2	63	1	1.79934	0.164271	1	1	2019-04-12	23	2024-06-11	2019-04-17	5.15264	0		#NULL!		4	EFV+TDF+3TC	3TC+EFV+TDF	1	1968-08-25	0.954839	#NULL!	#NULL!	#NULL!	#NULL!	#NULL!	#NULL!	#NULL!	#NULL!	#NULL!	#NULL!	#NULL!	#NULL!	#NULL!	38	#NULL!
181130143681619	0	1	#NULL!	34.2608	2	1	1	5.34155	1	3	1	199	2	646	1	2.81023	0.131417	1	1	2018-11-30	24	2024-04-07	2018-12-04	5.34155	0		#NULL!		4	TDF+EFV+3TC	BIC/FTC/TAF	0	1990-09-16	0.953595	#NULL!	#NULL!	#NULL!	#NULL!	#NULL!	#NULL!	#NULL!	#NULL!	#NULL!	#NULL!	#NULL!	#NULL!	#NULL!	21	#NULL!
180504128540167	0	1	#NULL!	33.3655	2	1	1	5.94114	1	3	1	150	2	3676	1	3.56538	0.229979	1	1	2018-05-04	23	2024-04-19	2018-05-11	5.94114	0		#NULL!		4	3TC+TDF+EFV	3TC+DTG+TDF	1	1991-08-09	0.949638	#NULL!	#NULL!	#NULL!	#NULL!	#NULL!	#NULL!	#NULL!	#NULL!	#NULL!	#NULL!	#NULL!	#NULL!	#NULL!	22	#NULL!
160219106169533	0	1	#NULL!	44.6783	2	1	1	8.36687	1	3	1	144	2	93	1	1.96848	0.131417	1	1	2016-02-19	41	2024-07-06	2016-02-23	8.36687	0		#NULL!		4	TDF+EFV+3TC	BIC/FTC/TAF	1	1980-04-16	0.927426	#NULL!	#NULL!	#NULL!	#NULL!	#NULL!	#NULL!	#NULL!	#NULL!	#NULL!	#NULL!	#NULL!	#NULL!	#NULL!	27	#NULL!
14123096099170	0	1	#NULL!	51.7036	3	1	1	9.45106	1	3	1	118	2	124	1	2.09342	0.0328542	1	1	2014-12-30	44	2024-06-13	2014-12-31	9.45106	0		#NULL!		4	EFV+3TC+TDF	3TC/DTG	1	1973-04-07	0.917244	#NULL!	#NULL!	#NULL!	#NULL!	#NULL!	#NULL!	#NULL!	#NULL!	#NULL!	#NULL!	#NULL!	#NULL!	#NULL!	49	#NULL!
211101904768801173733376	0	1	#NULL!	42.3785	2	1	2	2.52977	1	3	1	186	2	1320	1	3.12057	0.229979	1	1	2021-11-01	13	2024-05-20	2021-11-08	2.52977	0		#NULL!		4	BIC/FTC/TAF	BIC/FTC/TAF	1	1982-08-04	0.973391	#NULL!	#NULL!	#NULL!	#NULL!	#NULL!	#NULL!	#NULL!	#NULL!	#NULL!	#NULL!	#NULL!	#NULL!	#NULL!	16	#NULL!
2307131129070564414435328	0	1	#NULL!	52.6126	3	1	2	0.996578	1	3	1	191	2	4525	1	3.65562	0	1	1	2023-07-13	8	2024-07-11	2023-07-13	0.996578	0		#NULL!		4	BIC/FTC/TAF	BIC/FTC/TAF	1	1972-05-10	0.985275	#NULL!	#NULL!	#NULL!	#NULL!	#NULL!	#NULL!	#NULL!	#NULL!	#NULL!	#NULL!	#NULL!	#NULL!	#NULL!	16	#NULL!
14112895376378	1	1	#NULL!	56.5195	3	1	2	4.57221	1	3	1	178	2	9327	1	3.96974	0.164271	1	1	2014-11-28	20	2019-06-30	2014-12-03	4.57221		1	2019-06-30	艾滋病病人	5	EFV+3TC+TDF		1	1968-06-13	0.960662	0.960662	0.961963	0.964231	0.944215	0.969315	0.97594	0.931199	0.931199	0.965443	0.963765	0.961182	0.964231	0.0364242	33	0.944215
170526118503962	0	1	#NULL!	49.8172	3	1	2	6.93771	1	3	1	171	2	1235	1	3.09167	0.164271	1	1	2017-05-26	35	2024-05-08	2017-05-31	6.93771	0		#NULL!		4	NVP+3TC+TDF	3TC/DTG	1	1975-02-25	0.942403	#NULL!	#NULL!	#NULL!	#NULL!	#NULL!	#NULL!	#NULL!	#NULL!	#NULL!	#NULL!	#NULL!	#NULL!	#NULL!	44	#NULL!
170317116645008	0	1	#NULL!	51.9008	3	1	2	7.17864	1	3	1	184	2	3914	1	3.59262	0	1	1	2017-03-28	33	2024-06-01	2017-03-28	7.17864	0		#NULL!		4	EFV+TDF+3TC	3TC+EFV+TDF	1	1973-01-25	0.938874	#NULL!	#NULL!	#NULL!	#NULL!	#NULL!	#NULL!	#NULL!	#NULL!	#NULL!	#NULL!	#NULL!	#NULL!	#NULL!	45	#NULL!
150730101551304	0	1	#NULL!	57.026	3	1	2	8.85421	1	3	1	141	2	6843	1	3.83525	0.131417	1	1	2015-07-31	44	2024-06-11	2015-08-04	8.85421	0		#NULL!		4	EFV+3TC+TDF	3TC/DTG	1	1967-12-11	0.924805	#NULL!	#NULL!	#NULL!	#NULL!	#NULL!	#NULL!	#NULL!	#NULL!	#NULL!	#NULL!	#NULL!	#NULL!	#NULL!	48	#NULL!
15031797599152	0	1	#NULL!	69.8912	4	1	2	9.18549	1	3	1	111	2	64	1	1.80618	0.0657084	1	1	2015-03-17	45	2024-05-25	2015-03-19	9.18549	0		#NULL!		4	EFV+3TC+TDF	BIC/FTC/TAF	0	1955-01-29	0.921646	#NULL!	#NULL!	#NULL!	#NULL!	#NULL!	#NULL!	#NULL!	#NULL!	#NULL!	#NULL!	#NULL!	#NULL!	#NULL!	126	#NULL!
14070391557073	0	1	#NULL!	57.5161	3	2	2	9.97947	1	6	3	171	2	160	1	2.20412	0	1	1	2014-07-15	47	2024-07-07	2014-07-15	9.97947	0		#NULL!		4	NVP+TDF+3TC	3TC/DTG	1	1967-06-15	0.906377	#NULL!	#NULL!	#NULL!	#NULL!	#NULL!	#NULL!	#NULL!	#NULL!	#NULL!	#NULL!	#NULL!	#NULL!	#NULL!	51	#NULL!
1401107000000000562521	0	1	#NULL!	73.5024	4	1	2	10.4038	1	6	3	57	2	440	1	2.64345	0.229979	1	1	2014-01-10	51	2024-06-13	2014-01-17	10.4038	0		#NULL!		4	NVP+3TC+TDF	3TC+NVP+TDF	1	1951-06-20	0.901472	#NULL!	#NULL!	#NULL!	#NULL!	#NULL!	#NULL!	#NULL!	#NULL!	#NULL!	#NULL!	#NULL!	#NULL!	#NULL!	134	#NULL!
180126126048267	0	1	#NULL!	43.5421	2	2	2	6.17659	3	2	2	138	2	1858	1	3.26905	0.164271	1	1	2018-01-26	29	2024-04-05	2018-01-31	6.17659	0		#NULL!		4	3TC+EFV+TDF	3TC+EFV+TDF	1	1981-06-05	0.947706	#NULL!	#NULL!	#NULL!	#NULL!	#NULL!	#NULL!	#NULL!	#NULL!	#NULL!	#NULL!	#NULL!	#NULL!	#NULL!	22	#NULL!
2312211187405626356568064	0	1	#NULL!	35.512	2	1	1	0.44627	4	2	2	161	2	1975	1	3.29557	0.164271	1	1	2023-12-21	5	2024-06-06	2023-12-26	0.44627	0		#NULL!		4	BIC/FTC/TAF	BIC/FTC/TAF	1	1989-06-16	0.991738	#NULL!	#NULL!	#NULL!	#NULL!	#NULL!	#NULL!	#NULL!	#NULL!	#NULL!	#NULL!	#NULL!	#NULL!	#NULL!	6	#NULL!
2404241232715865105637376	0	1	#NULL!	57.7077	3	1	2	0.0930869	4	2	2	165	2	7922	1	3.89883	0.0328542	1	1	2024-04-24	1	2024-05-29	2024-04-25	0.0930869	0		#NULL!		4	3TC/DTG	3TC/DTG	1	1967-04-06	0.996266	#NULL!	#NULL!	#NULL!	#NULL!	#NULL!	#NULL!	#NULL!	#NULL!	#NULL!	#NULL!	#NULL!	#NULL!	#NULL!	3	#NULL!
210205807176112460460032	0	1	#NULL!	59.1506	3	1	2	3.23614	4	2	2	84	2	8497	1	3.92927	0.229979	1	1	2021-02-05	18	2024-05-09	2021-02-12	3.23614	0		#NULL!		4	TDF+EFV+3TC	3TC+EFV+TDF	1	1965-10-26	0.970005	#NULL!	#NULL!	#NULL!	#NULL!	#NULL!	#NULL!	#NULL!	#NULL!	#NULL!	#NULL!	#NULL!	#NULL!	#NULL!	28	#NULL!
170825121510422	0	1	#NULL!	47.846	3	1	2	6.7269	4	2	2	166	2	64	1	1.80618	0.131417	1	1	2017-08-25	29	2024-05-21	2017-08-29	6.7269	0		#NULL!		4	NVP+AZT+3TC	3TC+NVP+TDF	1	1977-02-14	0.943525	#NULL!	#NULL!	#NULL!	#NULL!	#NULL!	#NULL!	#NULL!	#NULL!	#NULL!	#NULL!	#NULL!	#NULL!	#NULL!	43	#NULL!
210527847412360687157248	0	1	#NULL!	62.217	4	2	2	3.07187	4	2	2	195	2	3847	1	3.58512	0.0328542	1	1	2021-05-27	16	2024-06-23	2021-05-28	3.07187	0		#NULL!		4	TDF+EFV+3TC	3TC+EFV+TDF	1	1962-10-02	0.971259	#NULL!	#NULL!	#NULL!	#NULL!	#NULL!	#NULL!	#NULL!	#NULL!	#NULL!	#NULL!	#NULL!	#NULL!	#NULL!	59	#NULL!
190925154716520	0	1	#NULL!	29.4449	1	1	1	0.876112	4	3	1	119	2	3865	1	3.58715	0.164271	1	1	2023-08-03	5	2024-06-23	2023-08-08	0.876112	0		#NULL!		4	3TC+EFV+TDF	BIC/FTC/TAF	1	1995-07-11	0.986051	#NULL!	#NULL!	#NULL!	#NULL!	#NULL!	#NULL!	#NULL!	#NULL!	#NULL!	#NULL!	#NULL!	#NULL!	#NULL!	5	#NULL!
2208181009778995872817152	0	1	#NULL!	23.8487	1	1	1	1.61259	4	3	1	111	2	8228	1	3.91529	0.197125	1	1	2022-08-18	7	2024-04-04	2022-08-24	1.61259	0		#NULL!		4	3TC+EFV+TDF	3TC+EFV+TDF	1	2001-02-13	0.980227	#NULL!	#NULL!	#NULL!	#NULL!	#NULL!	#NULL!	#NULL!	#NULL!	#NULL!	#NULL!	#NULL!	#NULL!	#NULL!	6	#NULL!
190726152868193	0	1	#NULL!	29.5845	1	1	1	4.73648	4	3	1	176	2	6317	1	3.80051	0.164271	1	1	2019-07-26	23	2024-04-25	2019-07-31	4.73648	0		#NULL!		4	EFV+TDF+3TC	BIC/FTC/TAF	1	1995-05-21	0.959907	#NULL!	#NULL!	#NULL!	#NULL!	#NULL!	#NULL!	#NULL!	#NULL!	#NULL!	#NULL!	#NULL!	#NULL!	#NULL!	10	#NULL!
2306211121098225935282176	0	1	#NULL!	37.9815	2	1	2	0.988364	4	3	1	90	2	871	1	2.94002	0.164271	1	1	2023-06-21	7	2024-06-21	2023-06-26	0.988364	0		#NULL!		4	BIC/FTC/TAF	BIC/FTC/TAF	1	1986-12-27	0.985535	#NULL!	#NULL!	#NULL!	#NULL!	#NULL!	#NULL!	#NULL!	#NULL!	#NULL!	#NULL!	#NULL!	#NULL!	#NULL!	10	#NULL!
220210941277280058048512	0	1	#NULL!	45.0014	2	1	2	2.39014	4	3	1	126	2	5561	1	3.74515	0.197125	1	1	2022-02-10	10	2024-07-08	2022-02-16	2.39014	0		#NULL!		4	BIC/FTC/TAF	BIC/FTC/TAF	1	1979-12-20	0.973981	#NULL!	#NULL!	#NULL!	#NULL!	#NULL!	#NULL!	#NULL!	#NULL!	#NULL!	#NULL!	#NULL!	#NULL!	#NULL!	15	#NULL!
190301147098435	0	1	#NULL!	36.8645	2	1	2	5.19644	4	3	1	159	2	3187	1	3.50338	0	1	1	2019-03-01	27	2024-05-11	2019-03-01	5.19644	0		#NULL!		4	EFV+TDF+3TC	BIC/FTC/TAF	1	1988-02-08	0.954428	#NULL!	#NULL!	#NULL!	#NULL!	#NULL!	#NULL!	#NULL!	#NULL!	#NULL!	#NULL!	#NULL!	#NULL!	#NULL!	21	#NULL!
200529715854017380483072	0	1	#NULL!	50.9973	3	1	2	4.09035	4	3	1	162	2	6730	1	3.82802	0.197125	1	1	2020-05-29	24	2024-07-07	2020-06-04	4.09035	0		#NULL!		4	TDF+EFV+3TC	ANV/3TC/TDF	1	1973-12-21	0.965007	#NULL!	#NULL!	#NULL!	#NULL!	#NULL!	#NULL!	#NULL!	#NULL!	#NULL!	#NULL!	#NULL!	#NULL!	#NULL!	32	#NULL!
190726152867493	0	1	#NULL!	67.6735	4	1	2	4.70363	4	3	1	180	2	4474	1	3.6507	0.164271	1	1	2019-07-26	24	2024-04-13	2019-07-31	4.70363	0		#NULL!		4	EFV+TDF+3TC	BIC/FTC/TAF	1	1957-04-18	0.960288	#NULL!	#NULL!	#NULL!	#NULL!	#NULL!	#NULL!	#NULL!	#NULL!	#NULL!	#NULL!	#NULL!	#NULL!	#NULL!	80	#NULL!
150730101555289	0	1	#NULL!	27.011	1	2	1	8.75017	4	5	3	115	2	93	1	1.96848	0.0985626	1	1	2015-07-31	25	2024-05-03	2015-08-03	8.75017	0		#NULL!		4	EFV+3TC+TDF	3TC/DTG	1	1997-12-16	0.925736	#NULL!	#NULL!	#NULL!	#NULL!	#NULL!	#NULL!	#NULL!	#NULL!	#NULL!	#NULL!	#NULL!	#NULL!	#NULL!	11	#NULL!
220623989538615485120512	0	1	#NULL!	26.3101	1	1	1	1.96851	1	2	2	320	3	5148	1	3.71164	0.0657084	1	1	2022-06-23	9	2024-06-13	2022-06-25	1.96851	0		#NULL!		4	BIC/FTC/TAF	BIC/FTC/TAF	0	1998-08-29	0.978006	#NULL!	#NULL!	#NULL!	#NULL!	#NULL!	#NULL!	#NULL!	#NULL!	#NULL!	#NULL!	#NULL!	#NULL!	#NULL!	6	#NULL!
181109143019924	0	1	#NULL!	28.2758	1	1	1	5.66461	1	2	2	243	3	6312	1	3.80017	0.197125	1	1	2018-11-09	29	2024-07-15	2018-11-15	5.66461	0		#NULL!		4	TDF+EFV+3TC	BIC/FTC/TAF	0	1996-09-10	0.950567	#NULL!	#NULL!	#NULL!	#NULL!	#NULL!	#NULL!	#NULL!	#NULL!	#NULL!	#NULL!	#NULL!	#NULL!	#NULL!	10	#NULL!
2403211220390127157551104	0	1	#NULL!	19.8569	1	2	1	0.235455	1	2	2	273	3	1942	1	3.28825	0	1	1	2024-03-21	4	2024-06-15	2024-03-21	0.235455	0		#NULL!		4	ANV/3TC/TDF	ANV/3TC/TDF	0	2005-02-10	0.994145	#NULL!	#NULL!	#NULL!	#NULL!	#NULL!	#NULL!	#NULL!	#NULL!	#NULL!	#NULL!	#NULL!	#NULL!	#NULL!	4	#NULL!
2402291212772436786515968	0	1	#NULL!	26.3457	1	2	1	0.295688	1	2	2	249	3	760	1	2.88081	0.229979	1	1	2024-02-29	4	2024-06-23	2024-03-07	0.295688	0		#NULL!		4	ANV/3TC/TDF	ANV/3TC/TDF	0	1998-08-16	0.993428	#NULL!	#NULL!	#NULL!	#NULL!	#NULL!	#NULL!	#NULL!	#NULL!	#NULL!	#NULL!	#NULL!	#NULL!	#NULL!	4	#NULL!
191216157582022	0	1	#NULL!	40.9658	2	1	1	4.4627	1	2	2	249	3	842	1	2.92531	0.131417	1	1	2019-12-16	23	2024-06-06	2019-12-20	4.4627	0		#NULL!		4	EFV+TDF+3TC	BIC/FTC/TAF	0	1984-01-02	0.961035	#NULL!	#NULL!	#NULL!	#NULL!	#NULL!	#NULL!	#NULL!	#NULL!	#NULL!	#NULL!	#NULL!	#NULL!	#NULL!	19	#NULL!
191011155140099	0	1	#NULL!	30.781	2	1	1	4.58316	1	2	2	260	3	682	1	2.83378	0.229979	1	1	2019-10-11	22	2024-05-18	2019-10-18	4.58316	0		#NULL!		4	EFV+TDF+3TC	3TC/DTG	0	1994-03-10	0.960662	#NULL!	#NULL!	#NULL!	#NULL!	#NULL!	#NULL!	#NULL!	#NULL!	#NULL!	#NULL!	#NULL!	#NULL!	#NULL!	19	#NULL!
170106115099196	0	1	#NULL!	37.2313	2	1	1	7.39767	1	2	2	306	3	3149	1	3.49817	0.164271	1	1	2017-01-06	96	2024-06-05	2017-01-11	7.39767	0		#NULL!		4	EFV+3TC+TDF	3TC+EFV+TDF	0	1987-09-27	0.937042	#NULL!	#NULL!	#NULL!	#NULL!	#NULL!	#NULL!	#NULL!	#NULL!	#NULL!	#NULL!	#NULL!	#NULL!	#NULL!	25	#NULL!
2406271255839690126200832	0	1	#NULL!	43.4244	2	1	2	0.0684463	1	2	2	301	3	9156	1	3.96171	0	1	1	2024-06-27	2	2024-07-22	2024-06-27	0.0684463	0		#NULL!		4	BIC/FTC/TAF	3TC+RPV+TDF	0	1981-07-18	0.998372	#NULL!	#NULL!	#NULL!	#NULL!	#NULL!	#NULL!	#NULL!	#NULL!	#NULL!	#NULL!	#NULL!	#NULL!	#NULL!	2	#NULL!
2402291212774412513325056	0	1	#NULL!	35.5284	2	1	2	0.317591	1	2	2	211	3	876	1	2.9425	0.0657084	1	1	2024-02-29	4	2024-06-26	2024-03-02	0.317591	0		#NULL!		4	3TC/DTG	3TC/DTG	0	1989-06-10	0.993188	#NULL!	#NULL!	#NULL!	#NULL!	#NULL!	#NULL!	#NULL!	#NULL!	#NULL!	#NULL!	#NULL!	#NULL!	#NULL!	6	#NULL!
220601981500530848706560	0	1	#NULL!	41.5681	2	1	2	2.11362	1	2	2	220	3	286	1	2.45637	0.197125	1	1	2022-06-01	9	2024-07-18	2022-06-07	2.11362	0		#NULL!		4	BIC/FTC/TAF	BIC/FTC/TAF	0	1983-05-27	0.977156	#NULL!	#NULL!	#NULL!	#NULL!	#NULL!	#NULL!	#NULL!	#NULL!	#NULL!	#NULL!	#NULL!	#NULL!	#NULL!	14	#NULL!
211021900692538867994624	0	1	#NULL!	38.7947	2	1	2	2.57906	1	2	2	244	3	608	1	2.7839	0.229979	1	1	2021-10-21	13	2024-05-27	2021-10-28	2.57906	0		#NULL!		4	3TC+EFV+TDF	3TC+EFV+TDF	0	1986-03-05	0.973095	#NULL!	#NULL!	#NULL!	#NULL!	#NULL!	#NULL!	#NULL!	#NULL!	#NULL!	#NULL!	#NULL!	#NULL!	#NULL!	16	#NULL!
200710731073842323128320	0	1	#NULL!	41.3463	2	1	2	3.90965	1	2	2	276	3	2129	1	3.32818	0.0985626	1	1	2020-07-10	22	2024-06-10	2020-07-13	3.90965	0		#NULL!		4	EFV+TDF+3TC	3TC+EFV+TDF	0	1983-08-16	0.965703	#NULL!	#NULL!	#NULL!	#NULL!	#NULL!	#NULL!	#NULL!	#NULL!	#NULL!	#NULL!	#NULL!	#NULL!	#NULL!	18	#NULL!
180511128764649	0	1	#NULL!	34.7399	2	1	2	6.00958	1	2	2	300	3	5268	1	3.72165	0.197125	1	1	2018-05-11	30	2024-05-20	2018-05-17	6.00958	0		#NULL!		4	EFV+3TC+TDF	3TC+EFV+TDF	0	1990-03-25	0.948681	#NULL!	#NULL!	#NULL!	#NULL!	#NULL!	#NULL!	#NULL!	#NULL!	#NULL!	#NULL!	#NULL!	#NULL!	#NULL!	22	#NULL!
180105125302639	0	1	#NULL!	41.6366	2	1	2	6.32444	1	2	2	272	3	3510	1	3.54531	0.164271	1	1	2018-01-05	30	2024-05-08	2018-01-10	6.32444	0		#NULL!		4	3TC+TDF+EFV	3TC/DTG	0	1983-05-02	0.9462	#NULL!	#NULL!	#NULL!	#NULL!	#NULL!	#NULL!	#NULL!	#NULL!	#NULL!	#NULL!	#NULL!	#NULL!	#NULL!	23	#NULL!
14112895376218	0	1	#NULL!	41.3518	2	1	2	9.40452	1	2	2	294	3	138	1	2.13988	0.229979	1	1	2014-11-29	43	2024-05-02	2014-12-06	9.40452	0		#NULL!		4	EFV+3TC+TDF	3TC+EFV+TDF	0	1983-08-14	0.917244	#NULL!	#NULL!	#NULL!	#NULL!	#NULL!	#NULL!	#NULL!	#NULL!	#NULL!	#NULL!	#NULL!	#NULL!	#NULL!	29	#NULL!
1402217000000000594610	0	1	#NULL!	34.2361	2	2	2	3.02533	1	2	2	331	3	3864	1	3.58704	0	1	0	2020-11-18	14	2023-11-28	2020-11-18	3.02533		3	2023-11-28		2	LPV/r+AZT+3TC	AZT/3TC+LPV/r	0	1990-09-25	0.971568	#NULL!	#NULL!	#NULL!	#NULL!	#NULL!	#NULL!	#NULL!	#NULL!	#NULL!	#NULL!	#NULL!	#NULL!	#NULL!	16	#NULL!
210527847413161825353728	0	1	#NULL!	53.0233	3	1	2	3.07734	1	2	2	230	3	4837	1	3.68458	0.229979	1	1	2021-05-27	19	2024-07-01	2021-06-03	3.07734	0		#NULL!		4	AZT+EFV+3TC	3TC+AZT+EFV	0	1971-12-12	0.971259	#NULL!	#NULL!	#NULL!	#NULL!	#NULL!	#NULL!	#NULL!	#NULL!	#NULL!	#NULL!	#NULL!	#NULL!	#NULL!	28	#NULL!
210109797406960365645824	0	1	#NULL!	58.2471	3	1	2	3.3347	1	2	2	241	3	9068	1	3.95751	0.164271	1	1	2021-01-09	20	2024-05-16	2021-01-14	3.3347	0		#NULL!		4	TDF+EFV+3TC	3TC/DTG	0	1966-09-21	0.969686	#NULL!	#NULL!	#NULL!	#NULL!	#NULL!	#NULL!	#NULL!	#NULL!	#NULL!	#NULL!	#NULL!	#NULL!	#NULL!	29	#NULL!
170217115982335	0	1	#NULL!	47.7721	3	1	2	7.11294	1	2	2	306	3	68	1	1.83251	0.131417	1	1	2017-02-17	32	2024-04-03	2017-02-21	7.11294	0		#NULL!		4	EFV+TDF+3TC	3TC+EFV+TDF	0	1977-03-13	0.940663	#NULL!	#NULL!	#NULL!	#NULL!	#NULL!	#NULL!	#NULL!	#NULL!	#NULL!	#NULL!	#NULL!	#NULL!	#NULL!	44	#NULL!
160506108173964	1	1	#NULL!	62.0883	4	1	2	5.02122	1	2	2	337	3	6014	1	3.77916	0.164271	1	1	2016-05-06	24	2021-05-19	2016-05-11	5.02122		1	2021-05-19	艾滋病病人	5	TDF+EFV+3TC		0	1962-11-18	0.955237	0.955237	0.957962	0.857446	0.936006	0.963764	0.936608	0.971892	0.971892	0.959667	0.958318	0.95583	0.857446	0.153797	87	0.936006
161223114752346	0	1	#NULL!	77.5517	4	1	2	7.51814	1	2	2	206	3	335	1	2.52504	0.164271	1	0	2016-12-23	33	2024-07-05	2016-12-28	7.51814	7		#NULL!		4	EFV+TDF+3TC	3TC+EFV+TDF	0	1947-06-02	0.934511	#NULL!	#NULL!	#NULL!	#NULL!	#NULL!	#NULL!	#NULL!	#NULL!	#NULL!	#NULL!	#NULL!	#NULL!	#NULL!	113	#NULL!
210205807173221771132928	0	1	#NULL!	61.037	4	2	2	3.24983	1	2	2	347	3	6167	1	3.79007	0.0985626	1	1	2021-02-05	20	2024-05-10	2021-02-08	3.24983	0		#NULL!		4	EFV+TDF+3TC	3TC+EFV+TDF	0	1963-12-07	0.970005	#NULL!	#NULL!	#NULL!	#NULL!	#NULL!	#NULL!	#NULL!	#NULL!	#NULL!	#NULL!	#NULL!	#NULL!	#NULL!	63	#NULL!
191227158412250	0	1	#NULL!	65.2587	4	2	2	4.30116	1	2	2	215	3	3604	1	3.55678	0.197125	1	1	2019-12-27	24	2024-04-21	2020-01-02	4.30116	0		#NULL!		4	EVG/c/FTC/TAF	3TC/DTG	0	1959-09-17	0.963572	#NULL!	#NULL!	#NULL!	#NULL!	#NULL!	#NULL!	#NULL!	#NULL!	#NULL!	#NULL!	#NULL!	#NULL!	#NULL!	75	#NULL!
191227158417112	0	1	#NULL!	42.0992	2	1	3	4.50376	1	2	2	230	3	7308	1	3.8638	0.164271	1	1	2019-12-27	22	2024-07-03	2020-01-01	4.50376	0		#NULL!		4	TDF+EFV+3TC	BIC/FTC/TAF	0	1982-11-14	0.961035	#NULL!	#NULL!	#NULL!	#NULL!	#NULL!	#NULL!	#NULL!	#NULL!	#NULL!	#NULL!	#NULL!	#NULL!	#NULL!	19	#NULL!
170728120684140	0	1	#NULL!	36.1253	2	1	3	6.69952	1	2	2	224	3	6775	1	3.83091	0	1	1	2017-07-28	32	2024-04-09	2017-07-28	6.69952	0		#NULL!		4	EFV+3TC+TDF	3TC/DTG	0	1988-11-04	0.944072	#NULL!	#NULL!	#NULL!	#NULL!	#NULL!	#NULL!	#NULL!	#NULL!	#NULL!	#NULL!	#NULL!	#NULL!	#NULL!	23	#NULL!
170116115337311	0	1	#NULL!	59.4709	3	1	3	7.36482	1	2	2	320	3	784	1	2.89432	0.0985626	1	1	2017-01-16	40	2024-06-01	2017-01-19	7.36482	0		#NULL!		4	EFV+AZT/3TC	BIC/FTC/TAF	0	1965-07-01	0.937042	#NULL!	#NULL!	#NULL!	#NULL!	#NULL!	#NULL!	#NULL!	#NULL!	#NULL!	#NULL!	#NULL!	#NULL!	#NULL!	46	#NULL!
2311231177263896613113856	0	1	#NULL!	51	3	2	3	0.574949	1	2	2	230	3	120	1	2.07918	0.131417	1	1	2023-11-23	6	2024-06-24	2023-11-27	0.574949	0		#NULL!		4	3TC/DTG	3TC/DTG	0	1973-12-20	0.98954	#NULL!	#NULL!	#NULL!	#NULL!	#NULL!	#NULL!	#NULL!	#NULL!	#NULL!	#NULL!	#NULL!	#NULL!	#NULL!	11	#NULL!
2312071182344449326710784	0	1	#NULL!	69.538	4	1	3	0.438056	1	2	2	204	3	1493	1	3.17406	0.197125	1	1	2023-12-07	4	2024-05-21	2023-12-13	0.438056	0		#NULL!		4	3TC+EFV+TDF	3TC+EFV+TDF	0	1955-06-07	0.991738	#NULL!	#NULL!	#NULL!	#NULL!	#NULL!	#NULL!	#NULL!	#NULL!	#NULL!	#NULL!	#NULL!	#NULL!	#NULL!	16	#NULL!
190315147610570	0	1	#NULL!	62.2964	4	2	3	5.17728	1	2	2	286	3	1617	1	3.20871	0.131417	1	1	2019-03-15	25	2024-05-22	2019-03-19	5.17728	0		#NULL!		4	EFV+TDF+3TC	3TC+EFV+TDF	0	1962-09-03	0.954839	#NULL!	#NULL!	#NULL!	#NULL!	#NULL!	#NULL!	#NULL!	#NULL!	#NULL!	#NULL!	#NULL!	#NULL!	#NULL!	88	#NULL!
2403281222920420310626304	0	1	#NULL!	28.5305	1	1	1	0.260096	1	3	1	269	3	2526	1	3.40243	0.0328542	1	1	2024-03-28	4	2024-07-02	2024-03-29	0.260096	0		#NULL!		4	ANV/3TC/TDF	ANV/3TC/TDF	0	1996-06-09	0.993668	#NULL!	#NULL!	#NULL!	#NULL!	#NULL!	#NULL!	#NULL!	#NULL!	#NULL!	#NULL!	#NULL!	#NULL!	#NULL!	4	#NULL!
2402011202627557883736064	0	1	#NULL!	22.4798	1	1	1	0.399726	1	3	1	293	3	3024	1	3.48058	0.197125	1	1	2024-02-01	4	2024-07-02	2024-02-07	0.399726	0		#NULL!		4	ANV/3TC/TDF	ANV/3TC/TDF	0	2002-06-28	0.992223	#NULL!	#NULL!	#NULL!	#NULL!	#NULL!	#NULL!	#NULL!	#NULL!	#NULL!	#NULL!	#NULL!	#NULL!	#NULL!	4	#NULL!
2307061126524911651192832	0	1	#NULL!	19.6543	1	1	1	0.980151	1	3	1	302	3	3168	1	3.50079	0.131417	1	1	2023-07-06	7	2024-07-02	2023-07-10	0.980151	0		#NULL!		4	3TC/DTG	3TC/DTG	0	2005-04-25	0.985535	#NULL!	#NULL!	#NULL!	#NULL!	#NULL!	#NULL!	#NULL!	#NULL!	#NULL!	#NULL!	#NULL!	#NULL!	#NULL!	5	#NULL!
2303231088503587333492736	0	1	#NULL!	23.1999	1	1	1	1.05407	1	3	1	319	3	7271	1	3.86159	0.131417	1	1	2023-03-23	7	2024-04-15	2023-03-27	1.05407	0		#NULL!		4	3TC+EFV+TDF	3TC+EFV+TDF	0	2001-10-08	0.985015	#NULL!	#NULL!	#NULL!	#NULL!	#NULL!	#NULL!	#NULL!	#NULL!	#NULL!	#NULL!	#NULL!	#NULL!	#NULL!	5	#NULL!
2301121063116136682586112	0	1	#NULL!	28.1526	1	1	1	1.30322	1	3	1	342	3	3846	1	3.58501	0.197125	1	1	2023-01-12	8	2024-05-08	2023-01-18	1.30322	0		#NULL!		4	3TC/DTG	3TC/DTG	0	1996-10-25	0.982382	#NULL!	#NULL!	#NULL!	#NULL!	#NULL!	#NULL!	#NULL!	#NULL!	#NULL!	#NULL!	#NULL!	#NULL!	#NULL!	6	#NULL!
2208181009778292009734144	0	1	#NULL!	29.0507	1	1	1	1.80151	1	3	1	211	3	7340	1	3.8657	0.0657084	1	1	2022-08-18	6	2024-06-08	2022-08-20	1.80151	0		#NULL!		4	BIC/FTC/TAF	BIC/FTC/TAF	0	1995-12-02	0.979678	#NULL!	#NULL!	#NULL!	#NULL!	#NULL!	#NULL!	#NULL!	#NULL!	#NULL!	#NULL!	#NULL!	#NULL!	#NULL!	6	#NULL!
191018155346801	0	1	#NULL!	25.8172	1	1	1	2.69952	1	3	1	299	3	784	1	2.89432	0.0328542	1	0	2019-10-18	13	2022-07-01	2019-10-19	2.69952	7		#NULL!		7	EFV+DDI+3TC		0	1999-02-25	0.972796	#NULL!	#NULL!	#NULL!	#NULL!	#NULL!	#NULL!	#NULL!	#NULL!	#NULL!	#NULL!	#NULL!	#NULL!	#NULL!	8	#NULL!
210425835931144432037888	0	1	#NULL!	29.3244	1	1	1	2.96235	1	3	1	287	3	6250	1	3.79588	0	1	1	2021-05-12	17	2024-04-28	2021-05-12	2.96235	0		#NULL!		4	EFV+TDF+3TC	3TC+EFV+TDF	0	1995-08-24	0.972185	#NULL!	#NULL!	#NULL!	#NULL!	#NULL!	#NULL!	#NULL!	#NULL!	#NULL!	#NULL!	#NULL!	#NULL!	#NULL!	8	#NULL!
210422834717048483065856	0	1	#NULL!	24.1061	1	1	1	3.1321	1	3	1	309	3	621	1	2.79309	0.229979	1	1	2021-04-22	17	2024-06-16	2021-04-29	3.1321	0		#NULL!		4	EFV+TDF+3TC	3TC/DTG	0	2000-11-11	0.970635	#NULL!	#NULL!	#NULL!	#NULL!	#NULL!	#NULL!	#NULL!	#NULL!	#NULL!	#NULL!	#NULL!	#NULL!	#NULL!	8	#NULL!
200731738685888405438464	0	1	#NULL!	25.6256	1	1	1	3.89322	1	3	1	301	3	4245	1	3.62788	0	1	1	2020-07-31	20	2024-06-22	2020-07-31	3.89322	0		#NULL!		4	AZT+EFV+3TC	BIC/FTC/TAF	0	1999-05-06	0.966046	#NULL!	#NULL!	#NULL!	#NULL!	#NULL!	#NULL!	#NULL!	#NULL!	#NULL!	#NULL!	#NULL!	#NULL!	#NULL!	8	#NULL!
200410698116252287107072	0	1	#NULL!	24.3361	1	1	1	4.14237	1	3	1	284	3	3041	1	3.48302	0.0985626	1	1	2020-04-10	22	2024-06-04	2020-04-13	4.14237	0		#NULL!		4	TDF+EFV+3TC	3TC+EFV+TDF	0	2000-08-19	0.965007	#NULL!	#NULL!	#NULL!	#NULL!	#NULL!	#NULL!	#NULL!	#NULL!	#NULL!	#NULL!	#NULL!	#NULL!	#NULL!	8	#NULL!
2303091083411122221461504	0	1	#NULL!	31.5969	2	1	1	1.32786	1	3	1	255	3	5469	1	3.73791	0	1	1	2023-03-09	9	2024-07-06	2023-03-09	1.32786	0		#NULL!		4	BIC/FTC/TAF	BIC/FTC/TAF	0	1993-05-16	0.981579	#NULL!	#NULL!	#NULL!	#NULL!	#NULL!	#NULL!	#NULL!	#NULL!	#NULL!	#NULL!	#NULL!	#NULL!	#NULL!	10	#NULL!
2304061093559602257088512	0	1	#NULL!	33.4723	2	1	1	1.35797	1	3	1	225	3	4463	1	3.64963	0.0985626	1	1	2023-04-06	10	2024-08-17	2023-04-09	1.35797	0		#NULL!		4	BIC/FTC/TAF	BIC/FTC/TAF	0	1991-07-01	0.981311	#NULL!	#NULL!	#NULL!	#NULL!	#NULL!	#NULL!	#NULL!	#NULL!	#NULL!	#NULL!	#NULL!	#NULL!	#NULL!	10	#NULL!
2209081017442871300046848	0	1	#NULL!	34.6742	2	1	1	1.61259	1	3	1	305	3	6538	1	3.81544	0.229979	1	1	2022-09-08	8	2024-04-26	2022-09-15	1.61259	0		#NULL!		4	3TC+EFV+TDF	3TC+EFV+TDF	0	1990-04-18	0.980227	#NULL!	#NULL!	#NULL!	#NULL!	#NULL!	#NULL!	#NULL!	#NULL!	#NULL!	#NULL!	#NULL!	#NULL!	#NULL!	10	#NULL!
2209151019982216540762112	0	1	#NULL!	30.2197	2	1	1	1.62081	1	3	1	231	3	8558	1	3.93237	0.164271	1	1	2022-09-15	11	2024-05-04	2022-09-20	1.62081	0		#NULL!		4	BIC/FTC/TAF	BIC/FTC/TAF	0	1994-10-01	0.980227	#NULL!	#NULL!	#NULL!	#NULL!	#NULL!	#NULL!	#NULL!	#NULL!	#NULL!	#NULL!	#NULL!	#NULL!	#NULL!	10	#NULL!
220331959111169752584192	0	1	#NULL!	30.3949	2	1	1	2.17112	1	3	1	332	3	64	1	1.80618	0.229979	1	1	2022-03-31	13	2024-06-08	2022-04-07	2.17112	0		#NULL!		4	3TC+EFV+TDF	3TC+EFV+TDF	0	1994-07-29	0.976585	#NULL!	#NULL!	#NULL!	#NULL!	#NULL!	#NULL!	#NULL!	#NULL!	#NULL!	#NULL!	#NULL!	#NULL!	#NULL!	14	#NULL!
200821746307664706797568	0	1	#NULL!	35.5257	2	1	1	3.76181	1	3	1	268	3	2305	1	3.36267	0.0985626	1	1	2020-08-21	21	2024-05-29	2020-08-24	3.76181	0		#NULL!		4	TDF+EFV+3TC	3TC+EFV+TDF	0	1989-06-11	0.966724	#NULL!	#NULL!	#NULL!	#NULL!	#NULL!	#NULL!	#NULL!	#NULL!	#NULL!	#NULL!	#NULL!	#NULL!	#NULL!	17	#NULL!
200703728559934874058752	0	1	#NULL!	30.4935	2	1	1	3.93703	1	3	1	323	3	9809	1	3.99162	0.164271	1	1	2020-07-03	18	2024-06-15	2020-07-08	3.93703	0		#NULL!		4	TDF+EFV+3TC	3TC+EFV+TDF	0	1994-06-23	0.965703	#NULL!	#NULL!	#NULL!	#NULL!	#NULL!	#NULL!	#NULL!	#NULL!	#NULL!	#NULL!	#NULL!	#NULL!	#NULL!	18	#NULL!
190726152867119	0	1	#NULL!	37.6858	2	1	1	4.90623	1	3	1	209	3	789	1	2.89708	0	1	1	2019-07-26	24	2024-06-21	2019-07-26	4.90623	0		#NULL!		4	EFV+TDF+3TC	3TC+EFV+TDF	0	1987-04-14	0.956422	#NULL!	#NULL!	#NULL!	#NULL!	#NULL!	#NULL!	#NULL!	#NULL!	#NULL!	#NULL!	#NULL!	#NULL!	#NULL!	21	#NULL!
180112125539090	0	1	#NULL!	34.8412	2	1	1	5.80151	1	3	1	301	3	1430	1	3.15534	0.229979	1	0	2018-01-12	27	2023-11-08	2018-01-19	5.80151	0		#NULL!		7	EFV+3TC+TDF		0	1990-02-16	0.950106	#NULL!	#NULL!	#NULL!	#NULL!	#NULL!	#NULL!	#NULL!	#NULL!	#NULL!	#NULL!	#NULL!	#NULL!	#NULL!	22	#NULL!
180906132986757	0	1	#NULL!	31.9966	2	1	1	5.9165	1	3	1	240	3	2800	1	3.44716	0.131417	1	1	2018-09-06	29	2024-08-10	2018-09-10	5.9165		2	2024-08-10		6	EFV+3TC+AZT	3TC+EFV+TDF	0	1992-12-21	0.949638	#NULL!	#NULL!	#NULL!	#NULL!	#NULL!	#NULL!	#NULL!	#NULL!	#NULL!	#NULL!	#NULL!	#NULL!	#NULL!	22	#NULL!
150615100153021	0	1	#NULL!	30.9617	2	1	1	6.6475	1	3	1	259	3	5610	1	3.74896	0.0985626	1	0	2015-06-15	34	2022-02-09	2015-06-18	6.6475	0		#NULL!		7	EFV+3TC+TDF		0	1994-01-03	0.944616	#NULL!	#NULL!	#NULL!	#NULL!	#NULL!	#NULL!	#NULL!	#NULL!	#NULL!	#NULL!	#NULL!	#NULL!	#NULL!	23	#NULL!
170704119851763	0	1	#NULL!	36.9165	2	1	1	6.89391	1	3	1	330	3	6914	1	3.83973	0.131417	1	1	2017-07-04	32	2024-05-30	2017-07-08	6.89391	0		#NULL!		4	EFV+TDF+3TC	3TC+EFV+TDF	0	1988-01-20	0.942403	#NULL!	#NULL!	#NULL!	#NULL!	#NULL!	#NULL!	#NULL!	#NULL!	#NULL!	#NULL!	#NULL!	#NULL!	#NULL!	23	#NULL!
161230114929381	0	1	#NULL!	32.6181	2	1	1	7.45791	1	3	1	272	3	1008	1	3.00346	0	1	1	2016-12-30	48	2024-06-15	2016-12-30	7.45791	0		#NULL!		4	EFV+3TC+AZT	3TC+AZT+EFV	0	1992-05-08	0.935787	#NULL!	#NULL!	#NULL!	#NULL!	#NULL!	#NULL!	#NULL!	#NULL!	#NULL!	#NULL!	#NULL!	#NULL!	#NULL!	25	#NULL!
151106103903491	0	1	#NULL!	39.794	2	1	1	7.61944	1	3	1	280	3	5459	1	3.73711	0.131417	1	0	2015-11-13	38	2023-07-01	2015-11-17	7.61944	0		#NULL!		7	TDF+EFV+3TC		0	1985-03-05	0.934511	#NULL!	#NULL!	#NULL!	#NULL!	#NULL!	#NULL!	#NULL!	#NULL!	#NULL!	#NULL!	#NULL!	#NULL!	#NULL!	26	#NULL!
161223114752112	0	1	#NULL!	45.5161	3	1	1	7.36482	1	3	1	266	3	2979	1	3.47407	0.0985626	1	1	2016-12-23	30	2024-05-08	2016-12-26	7.36482	0		#NULL!		4	EFV+TDF+3TC	3TC+EFV+TDF	0	1979-06-15	0.937042	#NULL!	#NULL!	#NULL!	#NULL!	#NULL!	#NULL!	#NULL!	#NULL!	#NULL!	#NULL!	#NULL!	#NULL!	#NULL!	46	#NULL!
160128105808557	0	1	#NULL!	52.2539	3	1	1	8.27105	1	3	1	254	3	3259	1	3.51308	0.0328542	1	1	2016-01-28	26	2024-05-07	2016-01-29	8.27105	0		#NULL!		4	TDF+EFV+3TC	BIC/FTC/TAF	0	1972-09-18	0.927426	#NULL!	#NULL!	#NULL!	#NULL!	#NULL!	#NULL!	#NULL!	#NULL!	#NULL!	#NULL!	#NULL!	#NULL!	#NULL!	48	#NULL!
210527847416981611532288	0	1	#NULL!	37.3874	2	1	2	3.05818	1	3	1	237	3	2796	1	3.44654	0.197125	1	1	2021-05-27	16	2024-06-23	2021-06-02	3.05818	0		#NULL!		4	TDF+EFV+3TC	3TC+EFV+TDF	0	1987-08-01	0.971259	#NULL!	#NULL!	#NULL!	#NULL!	#NULL!	#NULL!	#NULL!	#NULL!	#NULL!	#NULL!	#NULL!	#NULL!	#NULL!	16	#NULL!
180817132421135	0	1	#NULL!	35.8022	2	1	2	5.7358	1	3	1	306	3	7676	1	3.88513	0.0985626	1	1	2018-08-17	26	2024-05-15	2018-08-20	5.7358	0		#NULL!		4	TDF+EFV+3TC	3TC+EFV+TDF	0	1989-03-02	0.950567	#NULL!	#NULL!	#NULL!	#NULL!	#NULL!	#NULL!	#NULL!	#NULL!	#NULL!	#NULL!	#NULL!	#NULL!	#NULL!	22	#NULL!
2209151019979276538036224	0	1	#NULL!	59.9199	3	1	2	1.6345	1	3	1	298	3	654	1	2.81558	0.229979	1	1	2022-09-15	10	2024-05-11	2022-09-22	1.6345	0		#NULL!		4	3TC/DTG	3TC/DTG	0	1965-01-18	0.980227	#NULL!	#NULL!	#NULL!	#NULL!	#NULL!	#NULL!	#NULL!	#NULL!	#NULL!	#NULL!	#NULL!	#NULL!	#NULL!	22	#NULL!
180223126711499	0	1	#NULL!	56.2402	3	1	2	6.20397	1	3	1	282	3	7059	1	3.84874	0	1	1	2018-02-23	33	2024-05-08	2018-02-23	6.20397	0		#NULL!		4	TDF+EFV+3TC	BIC/FTC/TAF	0	1968-09-23	0.947208	#NULL!	#NULL!	#NULL!	#NULL!	#NULL!	#NULL!	#NULL!	#NULL!	#NULL!	#NULL!	#NULL!	#NULL!	#NULL!	40	#NULL!
1402147000000000587242	0	1	#NULL!	51.1259	3	1	2	10.3381	1	3	1	285	3	6475	1	3.81124	0.131417	1	1	2014-02-14	48	2024-06-21	2014-02-18	10.3381	0		#NULL!		4	EFV+3TC+TDF	3TC+EFV+TDF	0	1973-11-04	0.904784	#NULL!	#NULL!	#NULL!	#NULL!	#NULL!	#NULL!	#NULL!	#NULL!	#NULL!	#NULL!	#NULL!	#NULL!	#NULL!	51	#NULL!
181207143919377	0	1	#NULL!	47.3477	3	1	3	5.37166	1	3	1	346	3	7813	1	3.89282	0.197125	1	1	2018-12-07	23	2024-04-27	2018-12-13	5.37166	0		#NULL!		4	EFV+TDF+3TC	BIC/FTC/TAF	0	1977-08-15	0.953171	#NULL!	#NULL!	#NULL!	#NULL!	#NULL!	#NULL!	#NULL!	#NULL!	#NULL!	#NULL!	#NULL!	#NULL!	#NULL!	39	#NULL!
14052890212744	0	1	#NULL!	50.2882	3	2	2	9.9603	1	4	3	336	3	1896	1	3.27784	0.164271	1	1	2014-05-28	47	2024-05-18	2014-06-02	9.9603	0		#NULL!		4	EFV+3TC+TDF	3TC+EFV+TDF	0	1974-09-06	0.906377	#NULL!	#NULL!	#NULL!	#NULL!	#NULL!	#NULL!	#NULL!	#NULL!	#NULL!	#NULL!	#NULL!	#NULL!	#NULL!	51	#NULL!
201225791958875248295936	0	1	#NULL!	31.4079	2	1	2	0.421629	2	2	2	231	3	5767	1	3.76095	0.229979	1	1	2020-12-25	5	2021-06-04	2021-01-01	0.421629		2	2021-06-04		6	EFV+3TC+TDF	3TC+EFV+TDF	0	1993-07-24	0.992223	#NULL!	#NULL!	#NULL!	#NULL!	#NULL!	#NULL!	#NULL!	#NULL!	#NULL!	#NULL!	#NULL!	#NULL!	#NULL!	6	#NULL!
180831132814107	0	1	#NULL!	36.3224	2	2	2	5.54689	2	2	2	224	3	9003	1	3.95439	0.164271	1	1	2018-08-31	27	2024-03-23	2018-09-05	5.54689	0		#NULL!		4	3TC+EFV+TDF	3TC+EFV+TDF	0	1988-08-24	0.95101	#NULL!	#NULL!	#NULL!	#NULL!	#NULL!	#NULL!	#NULL!	#NULL!	#NULL!	#NULL!	#NULL!	#NULL!	#NULL!	22	#NULL!
2402071204716419280142336	0	1	#NULL!	24.1636	1	1	1	0.13963	2	3	1	290	3	7342	1	3.86581	0.0328542	1	1	2024-02-07	3	2024-03-30	2024-02-08	0.13963		2	2024-03-30		6	3TC/DTG	3TC+RPV+TDF	0	2000-10-21	0.995563	#NULL!	#NULL!	#NULL!	#NULL!	#NULL!	#NULL!	#NULL!	#NULL!	#NULL!	#NULL!	#NULL!	#NULL!	#NULL!	3	#NULL!
180209126436817	0	1	#NULL!	34.551	2	1	1	6.24504	2	3	1	328	3	8017	1	3.90401	0.131417	1	1	2018-02-09	29	2024-05-13	2018-02-13	6.24504	0		#NULL!		4	3TC+EFV+TDF	BIC/FTC/TAF	0	1990-06-02	0.946709	#NULL!	#NULL!	#NULL!	#NULL!	#NULL!	#NULL!	#NULL!	#NULL!	#NULL!	#NULL!	#NULL!	#NULL!	#NULL!	23	#NULL!
191206156967884	0	1	#NULL!	37.7406	2	2	2	4.36413	3	2	2	334	3	1425	1	3.15381	0.197125	1	1	2019-12-05	24	2024-04-22	2019-12-11	4.36413		2	2024-04-22		6	LPV/r+AZT/3TC	AZT/3TC+LPV/r	0	1987-03-25	0.963212	#NULL!	#NULL!	#NULL!	#NULL!	#NULL!	#NULL!	#NULL!	#NULL!	#NULL!	#NULL!	#NULL!	#NULL!	#NULL!	19	#NULL!
171116123772766	0	1	#NULL!	25.1164	1	1	1	3.71253	4	6	3	227	3	9439	1	3.97493	0.131417	1	1	2017-11-06	8	2021-07-28	2017-11-10	3.71253		2	2021-07-28		6	EFV+AZT/3TC	BIC/FTC/TAF	0	1999-11-08	0.967062	#NULL!	#NULL!	#NULL!	#NULL!	#NULL!	#NULL!	#NULL!	#NULL!	#NULL!	#NULL!	#NULL!	#NULL!	#NULL!	8	#NULL!
2404071226553909716799489	0	1	#NULL!	26.4771	1	1	1	0.273785	1	2	2	362	4	5814	1	3.76448	0.164271	1	1	2024-04-07	3	2024-07-21	2024-04-12	0.273785	0		#NULL!		4	ANV/3TC/TDF	ANV/3TC/TDF	0	1998-06-29	0.993668	#NULL!	#NULL!	#NULL!	#NULL!	#NULL!	#NULL!	#NULL!	#NULL!	#NULL!	#NULL!	#NULL!	#NULL!	#NULL!	4	#NULL!
220505971793253958455296	0	1	#NULL!	28.0979	1	1	1	2.2204	1	2	2	517	4	193	1	2.28556	-0.492813	1	1	2022-05-05	10	2024-07-09	2022-04-20	2.2204	0		#NULL!		4	3TC/DTG	3TC/DTG	0	1996-11-14	0.976298	#NULL!	#NULL!	#NULL!	#NULL!	#NULL!	#NULL!	#NULL!	#NULL!	#NULL!	#NULL!	#NULL!	#NULL!	#NULL!	7	#NULL!
190802153118559	0	1	#NULL!	24.2156	1	1	1	4.82957	1	2	2	634	4	1245	1	3.09517	0.0985626	1	1	2019-08-02	23	2024-06-03	2019-08-05	4.82957	0		#NULL!		4	EFV+TDF+3TC	3TC+EFV+TDF	0	2000-10-02	0.958372	#NULL!	#NULL!	#NULL!	#NULL!	#NULL!	#NULL!	#NULL!	#NULL!	#NULL!	#NULL!	#NULL!	#NULL!	#NULL!	10	#NULL!
151113104061422	0	1	#NULL!	29.8802	1	1	1	8.61875	1	2	2	417	4	9856	1	3.9937	0.131417	1	1	2015-11-13	39	2024-06-30	2015-11-17	8.61875	0		#NULL!		4	EFV+双汰芝	AZT/3TC+EFV	0	1995-02-02	0.925736	#NULL!	#NULL!	#NULL!	#NULL!	#NULL!	#NULL!	#NULL!	#NULL!	#NULL!	#NULL!	#NULL!	#NULL!	#NULL!	11	#NULL!
2404251232993568404807680	0	1	#NULL!	34.3812	2	1	1	0.0958248	1	2	2	428	4	0	1	#NULL!	0.131417	1	1	2024-04-25	2	2024-06-03	2024-04-29	0.0958248	0		#NULL!		4	ANV/3TC/TDF	ANV/3TC/TDF	0	1990-08-03	0.996266	#NULL!	#NULL!	#NULL!	#NULL!	#NULL!	#NULL!	#NULL!	#NULL!	#NULL!	#NULL!	#NULL!	#NULL!	#NULL!	3	#NULL!
200416700348509076848640	0	1	#NULL!	32.0705	2	1	1	1.71937	1	2	2	354	4	411	1	2.61384	0.164271	1	0	2020-04-16	11	2022-01-09	2020-04-21	1.71937		3	2022-01-09		2	EFV+3TC+TDF	3TC+EFV+TDF	0	1992-11-24	0.979953	#NULL!	#NULL!	#NULL!	#NULL!	#NULL!	#NULL!	#NULL!	#NULL!	#NULL!	#NULL!	#NULL!	#NULL!	#NULL!	10	#NULL!
220331959113292711731200	0	1	#NULL!	39.345	2	1	1	2.20671	1	2	2	352	4	566	1	2.75282	0.0328542	1	1	2022-03-31	12	2024-06-15	2022-04-01	2.20671	0		#NULL!		4	3TC+EFV+TDF	BIC/FTC/TAF	0	1985-08-16	0.976298	#NULL!	#NULL!	#NULL!	#NULL!	#NULL!	#NULL!	#NULL!	#NULL!	#NULL!	#NULL!	#NULL!	#NULL!	#NULL!	14	#NULL!
15051599114512	0	1	#NULL!	39.0438	2	1	1	9.08145	1	2	2	497	4	8016	1	3.90396	0.131417	1	1	2015-05-15	43	2024-06-17	2015-05-19	9.08145	0		#NULL!		4	EFV+3TC+TDF	3TC+EFV+TDF	0	1985-12-04	0.923777	#NULL!	#NULL!	#NULL!	#NULL!	#NULL!	#NULL!	#NULL!	#NULL!	#NULL!	#NULL!	#NULL!	#NULL!	#NULL!	27	#NULL!
200918756454307456352256	0	1	#NULL!	46.1951	3	1	1	3.65229	1	2	2	424	4	7386	1	3.86841	0.131417	1	1	2020-09-18	17	2024-05-18	2020-09-22	3.65229	0		#NULL!		4	BIC/FTC/TAF	BIC/FTC/TAF	0	1978-10-10	0.967734	#NULL!	#NULL!	#NULL!	#NULL!	#NULL!	#NULL!	#NULL!	#NULL!	#NULL!	#NULL!	#NULL!	#NULL!	#NULL!	31	#NULL!
210513842323539415076864	0	1	#NULL!	29.694	1	1	2	2.93771	1	2	2	370	4	2407	1	3.38148	0.0328542	1	1	2021-05-13	16	2024-04-21	2021-05-14	2.93771	0		#NULL!		4	EVG/c/FTC/TAF	BIC/FTC/TAF	0	1995-04-11	0.972185	#NULL!	#NULL!	#NULL!	#NULL!	#NULL!	#NULL!	#NULL!	#NULL!	#NULL!	#NULL!	#NULL!	#NULL!	#NULL!	8	#NULL!
150626100529765	0	1	#NULL!	41.0014	2	1	2	4.99658	1	2	2	443	4	50	1	1.69897	0.197125	1	1	2015-06-26	28	2020-06-30	2015-07-02	4.99658		2	2020-06-30		6	EFV+TDF+3TC	BIC/FTC/TAF	0	1983-12-20	0.955634	#NULL!	#NULL!	#NULL!	#NULL!	#NULL!	#NULL!	#NULL!	#NULL!	#NULL!	#NULL!	#NULL!	#NULL!	#NULL!	21	#NULL!
170331116978526	0	1	#NULL!	35.3149	2	2	2	7.23888	1	2	2	872	4	45	1	1.65321	0.164271	1	1	2017-03-31	37	2024-07-01	2017-04-05	7.23888	0		#NULL!		4	LPV/r+AZT/3TC	ANV/3TC/TDF	0	1989-08-27	0.938273	#NULL!	#NULL!	#NULL!	#NULL!	#NULL!	#NULL!	#NULL!	#NULL!	#NULL!	#NULL!	#NULL!	#NULL!	#NULL!	25	#NULL!
210527847414596411510784	0	1	#NULL!	50.3374	3	1	2	3.10746	1	2	2	402	4	1939	1	3.28758	0.164271	1	1	2021-05-27	16	2024-07-10	2021-06-01	3.10746	0		#NULL!		4	TDF+EFV+3TC	3TC+EFV+TDF	0	1974-08-19	0.970635	#NULL!	#NULL!	#NULL!	#NULL!	#NULL!	#NULL!	#NULL!	#NULL!	#NULL!	#NULL!	#NULL!	#NULL!	#NULL!	28	#NULL!
181221144385832	0	1	#NULL!	45.2998	3	1	2	5.31691	1	2	2	488	4	4850	1	3.68574	0.229979	1	1	2018-12-21	25	2024-04-22	2018-12-28	5.31691	0		#NULL!		4	TDF+EFV+3TC	BIC/FTC/TAF	0	1979-09-02	0.953595	#NULL!	#NULL!	#NULL!	#NULL!	#NULL!	#NULL!	#NULL!	#NULL!	#NULL!	#NULL!	#NULL!	#NULL!	#NULL!	38	#NULL!
210624857542422633500672	0	1	#NULL!	46.6003	3	2	2	2.87201	1	2	2	358	4	399	1	2.60097	0.131417	1	1	2021-06-24	13	2024-05-12	2021-06-28	2.87201	0		#NULL!		4	3TC+EFV+TDF	3TC/DTG	0	1978-05-15	0.972796	#NULL!	#NULL!	#NULL!	#NULL!	#NULL!	#NULL!	#NULL!	#NULL!	#NULL!	#NULL!	#NULL!	#NULL!	#NULL!	27	#NULL!
2401111195019683173195776	0	1	#NULL!	42.0034	2	2	3	0.314853	1	2	2	374	4	518	1	2.71433	0	1	1	2024-01-11	4	2024-05-05	2024-01-11	0.314853	0		#NULL!		4	3TC/DTG	3TC/DTG	0	1982-12-19	0.993188	#NULL!	#NULL!	#NULL!	#NULL!	#NULL!	#NULL!	#NULL!	#NULL!	#NULL!	#NULL!	#NULL!	#NULL!	#NULL!	6	#NULL!
170328116900763	0	1	#NULL!	50.8713	3	1	3	7.26352	1	2	2	622	4	1445	1	3.15987	0.164271	1	1	2017-04-08	34	2024-07-18	2017-04-13	7.26352	0		#NULL!		4	EFV+3TC+TDF	BIC/FTC/TAF	0	1974-02-05	0.938273	#NULL!	#NULL!	#NULL!	#NULL!	#NULL!	#NULL!	#NULL!	#NULL!	#NULL!	#NULL!	#NULL!	#NULL!	#NULL!	45	#NULL!
211223923590902765776896	0	1	#NULL!	26.6523	1	1	1	0.0301164	1	3	1	735	4	270	1	2.43136	0.229979	1	1	2021-12-23	1	2022-01-10	2021-12-30	0.0301164		2	2022-01-10		6	3TC+EFV+TDF	3TC/DTG	0	1998-04-26	0.999303	#NULL!	#NULL!	#NULL!	#NULL!	#NULL!	#NULL!	#NULL!	#NULL!	#NULL!	#NULL!	#NULL!	#NULL!	#NULL!	1	#NULL!
2311231177262721844916224	0	1	#NULL!	23.1478	1	1	1	0.533881	1	3	1	573	4	3221	1	3.50799	0.131417	1	1	2023-11-23	5	2024-06-09	2023-11-27	0.533881	0		#NULL!		4	3TC+EFV+TDF	3TC+EFV+TDF	0	2001-10-27	0.990033	#NULL!	#NULL!	#NULL!	#NULL!	#NULL!	#NULL!	#NULL!	#NULL!	#NULL!	#NULL!	#NULL!	#NULL!	#NULL!	4	#NULL!
2311091172187371039002624	0	1	#NULL!	24.974	1	1	1	0.561259	1	3	1	632	4	93	1	1.96848	0.197125	1	1	2023-11-09	4	2024-06-07	2023-11-15	0.561259	0		#NULL!		4	ANV/3TC/TDF	ANV/3TC/TDF	0	1999-12-30	0.98954	#NULL!	#NULL!	#NULL!	#NULL!	#NULL!	#NULL!	#NULL!	#NULL!	#NULL!	#NULL!	#NULL!	#NULL!	#NULL!	4	#NULL!
2305111106232805648617472	0	1	#NULL!	23.4079	1	1	1	0.977413	1	3	1	429	4	2631	1	3.42012	0.229979	1	1	2023-05-11	5	2024-05-09	2023-05-18	0.977413	0		#NULL!		4	3TC+TDF+ANV	ANV/3TC/TDF	0	2001-07-24	0.985793	#NULL!	#NULL!	#NULL!	#NULL!	#NULL!	#NULL!	#NULL!	#NULL!	#NULL!	#NULL!	#NULL!	#NULL!	#NULL!	5	#NULL!
2303231088500787962728448	0	1	#NULL!	24.8563	1	1	1	1.22656	1	3	1	365	4	2041	1	3.30984	-0.262834	1	1	2023-03-23	6	2024-06-05	2023-03-15	1.22656	0		#NULL!		4	3TC/DTG	3TC/DTG	0	2000-02-11	0.982915	#NULL!	#NULL!	#NULL!	#NULL!	#NULL!	#NULL!	#NULL!	#NULL!	#NULL!	#NULL!	#NULL!	#NULL!	#NULL!	6	#NULL!
2303161085938067891572736	0	1	#NULL!	25.7652	1	1	1	1.26489	1	3	1	562	4	442	1	2.64542	0.0328542	1	1	2023-03-16	10	2024-06-21	2023-03-17	1.26489	0		#NULL!		4	3TC+EFV+TDF	3TC/DTG	0	1999-03-16	0.982649	#NULL!	#NULL!	#NULL!	#NULL!	#NULL!	#NULL!	#NULL!	#NULL!	#NULL!	#NULL!	#NULL!	#NULL!	#NULL!	6	#NULL!
220623989537863744860160	0	1	#NULL!	23.3149	1	1	1	1.92745	1	3	1	518	4	234	1	2.36922	0.0328542	1	1	2022-06-23	11	2024-05-28	2022-06-24	1.92745	0		#NULL!		4	3TC+EFV+TDF	3TC+EFV+TDF	0	2001-08-27	0.978006	#NULL!	#NULL!	#NULL!	#NULL!	#NULL!	#NULL!	#NULL!	#NULL!	#NULL!	#NULL!	#NULL!	#NULL!	#NULL!	6	#NULL!
220303948957207588474880	0	1	#NULL!	22.0609	1	1	1	2.16016	1	3	1	465	4	91	1	1.95904	0.0328542	1	1	2022-03-03	15	2024-05-01	2022-03-04	2.16016	0		#NULL!		4	3TC+EFV+TDF	BIC/FTC/TAF	0	2002-11-28	0.976871	#NULL!	#NULL!	#NULL!	#NULL!	#NULL!	#NULL!	#NULL!	#NULL!	#NULL!	#NULL!	#NULL!	#NULL!	#NULL!	6	#NULL!
211104905747878598111232	0	1	#NULL!	23.8433	1	1	1	2.60096	1	3	1	352	4	310	1	2.49136	0.164271	1	1	2021-11-04	12	2024-06-16	2021-11-09	2.60096	0		#NULL!		4	3TC+EFV+TDF	3TC+AZT+EFV	0	2001-02-15	0.973095	#NULL!	#NULL!	#NULL!	#NULL!	#NULL!	#NULL!	#NULL!	#NULL!	#NULL!	#NULL!	#NULL!	#NULL!	#NULL!	8	#NULL!
210922890168126994751488	0	1	#NULL!	26.9014	1	1	1	2.73785	1	3	1	500	4	311	1	2.49276	0.0985626	1	1	2021-09-22	13	2024-06-21	2021-09-25	2.73785	0		#NULL!		4	EVG/c/FTC/TAF	BIC/FTC/TAF	0	1998-01-25	0.972796	#NULL!	#NULL!	#NULL!	#NULL!	#NULL!	#NULL!	#NULL!	#NULL!	#NULL!	#NULL!	#NULL!	#NULL!	#NULL!	8	#NULL!
210527847427508776763392	0	1	#NULL!	23.1451	1	1	1	3.08008	1	3	1	360	4	1965	1	3.29336	0.0657084	1	1	2021-05-27	15	2024-06-27	2021-05-29	3.08008	0		#NULL!		4	TDF+EFV+3TC	3TC+EFV+TDF	0	2001-10-28	0.971259	#NULL!	#NULL!	#NULL!	#NULL!	#NULL!	#NULL!	#NULL!	#NULL!	#NULL!	#NULL!	#NULL!	#NULL!	#NULL!	8	#NULL!
210423835106867809857536	0	1	#NULL!	25.4285	1	1	1	3.1102	1	3	1	527	4	496	1	2.69548	0.0985626	1	1	2021-04-23	17	2024-06-05	2021-04-26	3.1102		2	2024-06-05		6	TDF+EFV+3TC	3TC+EFV+TDF	0	1999-07-17	0.970635	#NULL!	#NULL!	#NULL!	#NULL!	#NULL!	#NULL!	#NULL!	#NULL!	#NULL!	#NULL!	#NULL!	#NULL!	#NULL!	8	#NULL!
200814743753226553131008	0	1	#NULL!	29.9213	1	1	1	3.8193	1	3	1	675	4	3970	1	3.59879	0.164271	1	1	2020-08-14	19	2024-06-14	2020-08-19	3.8193	0		#NULL!		4	TDF+EFV+3TC	3TC+EFV+TDF	0	1995-01-18	0.966046	#NULL!	#NULL!	#NULL!	#NULL!	#NULL!	#NULL!	#NULL!	#NULL!	#NULL!	#NULL!	#NULL!	#NULL!	#NULL!	8	#NULL!
200904751374033873797120	0	1	#NULL!	26.1841	1	1	1	3.83573	1	3	1	558	4	1361	1	3.13386	0.0985626	1	1	2020-09-04	18	2024-07-09	2020-09-07	3.83573	0		#NULL!		4	TDF+EFV+3TC	BIC/FTC/TAF	0	1998-10-14	0.966046	#NULL!	#NULL!	#NULL!	#NULL!	#NULL!	#NULL!	#NULL!	#NULL!	#NULL!	#NULL!	#NULL!	#NULL!	#NULL!	8	#NULL!
200327693107807498534912	0	1	#NULL!	27.961	1	1	1	4.31211	1	3	1	613	4	7577	1	3.8795	0.197125	1	1	2020-03-27	23	2024-07-25	2020-04-02	4.31211	0		#NULL!		4	TDF+EFV+3TC	TAF/FTC/DTG	0	1997-01-03	0.963212	#NULL!	#NULL!	#NULL!	#NULL!	#NULL!	#NULL!	#NULL!	#NULL!	#NULL!	#NULL!	#NULL!	#NULL!	#NULL!	8	#NULL!
191108155966371	0	1	#NULL!	29.8474	1	1	1	4.50924	1	3	1	382	4	5905	1	3.77122	0.131417	1	1	2019-11-08	22	2024-05-16	2019-11-12	4.50924	0		#NULL!		4	EFV+TDF+3TC	3TC+EFV+TDF	0	1995-02-14	0.961035	#NULL!	#NULL!	#NULL!	#NULL!	#NULL!	#NULL!	#NULL!	#NULL!	#NULL!	#NULL!	#NULL!	#NULL!	#NULL!	10	#NULL!
190222146849471	0	1	#NULL!	28.7221	1	1	1	5.24846	1	3	1	403	4	8899	1	3.94934	0.229979	1	0	2019-02-22	21	2024-05-30	2019-03-01	5.24846		3	2024-05-30		2	EFV+TDF+3TC	3TC/DTG	0	1996-03-31	0.954428	#NULL!	#NULL!	#NULL!	#NULL!	#NULL!	#NULL!	#NULL!	#NULL!	#NULL!	#NULL!	#NULL!	#NULL!	#NULL!	10	#NULL!
2404251232994670132219904	0	1	#NULL!	31.3532	2	1	1	0.15332	1	3	1	596	4	1033	1	3.0141	0.164271	1	1	2024-04-25	3	2024-06-25	2024-04-30	0.15332	0		#NULL!		4	3TC+EFV+TDF	3TC+EFV+TDF	0	1993-08-13	0.995328	#NULL!	#NULL!	#NULL!	#NULL!	#NULL!	#NULL!	#NULL!	#NULL!	#NULL!	#NULL!	#NULL!	#NULL!	#NULL!	3	#NULL!
2306011113839609227296768	0	1	#NULL!	31.2491	2	1	1	0.974675	1	3	1	511	4	3480	1	3.54158	0	1	1	2023-06-01	5	2024-05-22	2023-06-01	0.974675	0		#NULL!		4	BIC/FTC/TAF	BIC/FTC/TAF	0	1993-09-20	0.985793	#NULL!	#NULL!	#NULL!	#NULL!	#NULL!	#NULL!	#NULL!	#NULL!	#NULL!	#NULL!	#NULL!	#NULL!	#NULL!	10	#NULL!
2307131129064566354194432	0	1	#NULL!	31.7529	2	1	1	0.99384	1	3	1	418	4	3278	1	3.51561	0	1	0	2023-07-13	5	2024-07-10	2023-07-13	0.99384	0		#NULL!		7	BIC/FTC/TAF		1	1993-03-20	0.985275	#NULL!	#NULL!	#NULL!	#NULL!	#NULL!	#NULL!	#NULL!	#NULL!	#NULL!	#NULL!	#NULL!	#NULL!	#NULL!	10	#NULL!
201030771661594355744768	0	1	#NULL!	30.5838	2	1	1	1.013	1	3	1	368	4	653	1	2.81491	0.131417	1	1	2020-10-30	8	2021-11-08	2020-11-03	1.013		2	2021-11-08		6	TDF+EFV+3TC	3TC+EFV+TDF	0	1994-05-21	0.985275	#NULL!	#NULL!	#NULL!	#NULL!	#NULL!	#NULL!	#NULL!	#NULL!	#NULL!	#NULL!	#NULL!	#NULL!	#NULL!	10	#NULL!
220127936286948604706816	0	1	#NULL!	39.104	2	1	1	1.11431	1	3	1	516	4	2042	1	3.31006	0.0657084	1	0	2022-01-27	9	2023-03-12	2022-01-29	1.11431		3	2023-03-12		2	3TC+EFV+TDF	3TC/DTG	0	1985-11-12	0.98423	#NULL!	#NULL!	#NULL!	#NULL!	#NULL!	#NULL!	#NULL!	#NULL!	#NULL!	#NULL!	#NULL!	#NULL!	#NULL!	10	#NULL!
210527847424069268066304	0	1	#NULL!	36.3279	2	1	1	2.4668	1	3	1	683	4	7523	1	3.87639	0.229979	1	0	2021-06-03	12	2023-11-28	2021-06-10	2.4668		3	2023-11-28		2	3TC+EFV+TDF	3TC/DTG	0	1988-08-22	0.973981	#NULL!	#NULL!	#NULL!	#NULL!	#NULL!	#NULL!	#NULL!	#NULL!	#NULL!	#NULL!	#NULL!	#NULL!	#NULL!	15	#NULL!
170907121835112	0	1	#NULL!	31.0411	2	1	1	3.18138	1	3	1	388	4	0	1	#NULL!	0.229979	1	1	2021-02-05	16	2024-04-19	2021-02-12	3.18138	0		#NULL!		4	EFV+TDF+3TC	3TC+EFV+TDF	0	1993-12-05	0.970322	#NULL!	#NULL!	#NULL!	#NULL!	#NULL!	#NULL!	#NULL!	#NULL!	#NULL!	#NULL!	#NULL!	#NULL!	#NULL!	16	#NULL!
171107123542248	0	1	#NULL!	31.2875	2	1	1	3.22519	1	3	1	424	4	5758	1	3.76027	0.131417	1	1	2017-11-24	18	2021-02-18	2017-11-28	3.22519		2	2021-02-18		6	EFV+TDF+3TC	BIC/FTC/TAF	0	1993-09-06	0.970322	#NULL!	#NULL!	#NULL!	#NULL!	#NULL!	#NULL!	#NULL!	#NULL!	#NULL!	#NULL!	#NULL!	#NULL!	#NULL!	16	#NULL!
201218789436405925216256	0	1	#NULL!	34.8303	2	1	1	3.43053	1	3	1	368	4	2302	1	3.36211	0.0985626	1	1	2020-12-18	16	2024-05-27	2020-12-21	3.43053	0		#NULL!		4	EFV+TDF+3TC	3TC+EFV+TDF	0	1990-02-20	0.968724	#NULL!	#NULL!	#NULL!	#NULL!	#NULL!	#NULL!	#NULL!	#NULL!	#NULL!	#NULL!	#NULL!	#NULL!	#NULL!	16	#NULL!
200430705339829784674304	0	1	#NULL!	35.1177	2	1	1	4.12594	1	3	1	376	4	6057	1	3.78226	0.229979	1	1	2020-04-30	22	2024-06-22	2020-05-07	4.12594	0		#NULL!		4	TDF+3TC+EFV	3TC+EFV+TDF	0	1989-11-07	0.965007	#NULL!	#NULL!	#NULL!	#NULL!	#NULL!	#NULL!	#NULL!	#NULL!	#NULL!	#NULL!	#NULL!	#NULL!	#NULL!	19	#NULL!
200403695573670931726336	0	1	#NULL!	30.3429	2	1	1	4.18344	1	3	1	447	4	2146	1	3.33163	0	1	1	2020-04-03	22	2024-06-09	2020-04-03	4.18344	0		#NULL!		4	TDF+EFV+3TC	3TC+EFV+TDF	0	1994-08-17	0.965007	#NULL!	#NULL!	#NULL!	#NULL!	#NULL!	#NULL!	#NULL!	#NULL!	#NULL!	#NULL!	#NULL!	#NULL!	#NULL!	19	#NULL!
191115156189016	0	1	#NULL!	37.0233	2	1	1	4.63244	1	3	1	492	4	631	1	2.80003	0	1	1	2019-11-15	25	2024-07-03	2019-11-15	4.63244	0		#NULL!		4	EFV+TDF+3TC	ANV/3TC/TDF	0	1987-12-12	0.960288	#NULL!	#NULL!	#NULL!	#NULL!	#NULL!	#NULL!	#NULL!	#NULL!	#NULL!	#NULL!	#NULL!	#NULL!	#NULL!	20	#NULL!
190614151135312	0	1	#NULL!	31.7036	2	1	1	5.06229	1	3	1	409	4	2472	1	3.39305	0.131417	1	1	2019-06-14	28	2024-07-10	2019-06-18	5.06229	0		#NULL!		4	EFV+TDF+3TC	BIC/FTC/TAF	0	1993-04-07	0.954839	#NULL!	#NULL!	#NULL!	#NULL!	#NULL!	#NULL!	#NULL!	#NULL!	#NULL!	#NULL!	#NULL!	#NULL!	#NULL!	21	#NULL!
190322147867819	0	1	#NULL!	35.5941	2	1	1	5.1937	1	3	1	516	4	4165	1	3.61962	0.164271	1	1	2019-03-22	25	2024-06-05	2019-03-27	5.1937	0		#NULL!		4	EFV+TDF+3TC	3TC+EFV+TDF	0	1989-05-17	0.954428	#NULL!	#NULL!	#NULL!	#NULL!	#NULL!	#NULL!	#NULL!	#NULL!	#NULL!	#NULL!	#NULL!	#NULL!	#NULL!	21	#NULL!
190125145918109	0	1	#NULL!	31.512	2	1	1	5.41547	1	3	1	1089	4	2412	1	3.38238	0.0657084	1	1	2019-01-24	26	2024-06-26	2019-01-26	5.41547	0		#NULL!		4	EFV+TDF+3TC	3TC+EFV+TDF	0	1993-06-16	0.952313	#NULL!	#NULL!	#NULL!	#NULL!	#NULL!	#NULL!	#NULL!	#NULL!	#NULL!	#NULL!	#NULL!	#NULL!	#NULL!	21	#NULL!
181225144551116	0	1	#NULL!	39.8022	2	1	1	5.44285	1	3	1	432	4	4247	1	3.62808	0.0985626	1	1	2018-12-25	26	2024-06-07	2018-12-28	5.44285	0		#NULL!		4	TDF+EFV+3TC	3TC+EFV+TDF	0	1985-03-02	0.952313	#NULL!	#NULL!	#NULL!	#NULL!	#NULL!	#NULL!	#NULL!	#NULL!	#NULL!	#NULL!	#NULL!	#NULL!	#NULL!	21	#NULL!
14052990265669	0	1	#NULL!	36.1116	2	1	1	5.4538	1	3	1	539	4	2578	1	3.41128	0.0985626	1	1	2018-12-22	25	2024-06-08	2018-12-25	5.4538	0		#NULL!		4	TDF+EFV+3TC	3TC+TDF+ANV	0	1988-11-09	0.952313	#NULL!	#NULL!	#NULL!	#NULL!	#NULL!	#NULL!	#NULL!	#NULL!	#NULL!	#NULL!	#NULL!	#NULL!	#NULL!	21	#NULL!
180817132419225	0	1	#NULL!	31.8378	2	1	1	5.65914	1	3	1	504	4	3741	1	3.57299	0.229979	1	1	2018-08-17	27	2024-04-21	2018-08-24	5.65914	0		#NULL!		4	TDF+EFV+3TC	3TC+EFV+TDF	0	1993-02-17	0.950567	#NULL!	#NULL!	#NULL!	#NULL!	#NULL!	#NULL!	#NULL!	#NULL!	#NULL!	#NULL!	#NULL!	#NULL!	#NULL!	22	#NULL!
180119125797864	0	1	#NULL!	34.7673	2	1	1	6.39014	1	3	1	653	4	39	1	1.59106	0.164271	1	1	2018-01-19	32	2024-06-15	2018-01-24	6.39014	0		#NULL!		4	EFV+3TC+TDF	BIC/FTC/TAF	0	1990-03-15	0.9462	#NULL!	#NULL!	#NULL!	#NULL!	#NULL!	#NULL!	#NULL!	#NULL!	#NULL!	#NULL!	#NULL!	#NULL!	#NULL!	23	#NULL!
170310116480631	0	1	#NULL!	38.7919	2	1	1	7.20876	1	3	1	390	4	6673	1	3.82432	0.164271	1	1	2017-03-10	33	2024-05-30	2017-03-15	7.20876	0		#NULL!		4	EFV+TDF+3TC	3TC+EFV+TDF	0	1986-03-06	0.938273	#NULL!	#NULL!	#NULL!	#NULL!	#NULL!	#NULL!	#NULL!	#NULL!	#NULL!	#NULL!	#NULL!	#NULL!	#NULL!	25	#NULL!
161209114378293	0	1	#NULL!	35.7447	2	1	1	7.52088	1	3	1	468	4	397	1	2.59879	0.229979	1	1	2016-12-09	33	2024-06-24	2016-12-16	7.52088	0		#NULL!		4	EFV+TDF+3TC	ANV/3TC/TDF	0	1989-03-23	0.934511	#NULL!	#NULL!	#NULL!	#NULL!	#NULL!	#NULL!	#NULL!	#NULL!	#NULL!	#NULL!	#NULL!	#NULL!	#NULL!	26	#NULL!
150916102700464	0	1	#NULL!	36.1691	2	1	1	8.73101	1	3	1	393	4	2675	1	3.42732	0.164271	1	1	2015-09-16	41	2024-06-14	2015-09-21	8.73101	0		#NULL!		4	EFV+TDF+3TC	3TC/DTG	0	1988-10-19	0.925736	#NULL!	#NULL!	#NULL!	#NULL!	#NULL!	#NULL!	#NULL!	#NULL!	#NULL!	#NULL!	#NULL!	#NULL!	#NULL!	27	#NULL!
150828102275538	0	1	#NULL!	41.6694	2	1	1	8.82683	1	3	1	946	4	1732	1	3.23855	0.164271	1	1	2015-08-28	40	2024-06-30	2015-09-02	8.82683	0		#NULL!		4	EFV+3TC+TDF	3TC+EFV+TDF	0	1983-04-20	0.924805	#NULL!	#NULL!	#NULL!	#NULL!	#NULL!	#NULL!	#NULL!	#NULL!	#NULL!	#NULL!	#NULL!	#NULL!	#NULL!	27	#NULL!
14042388928414	0	1	#NULL!	39.1807	2	1	1	10.0862	1	3	1	383	4	3777	1	3.57715	0.229979	1	1	2014-04-23	50	2024-05-31	2014-04-30	10.0862	0		#NULL!		4	EFV+3TC+TDF	BIC/FTC/TAF	0	1985-10-15	0.906377	#NULL!	#NULL!	#NULL!	#NULL!	#NULL!	#NULL!	#NULL!	#NULL!	#NULL!	#NULL!	#NULL!	#NULL!	#NULL!	31	#NULL!
170609118948676	0	1	#NULL!	45.1547	3	1	1	7.0527	1	3	1	550	4	5055	1	3.70372	0.164271	1	1	2017-06-09	36	2024-07-03	2017-06-14	7.0527	0		#NULL!		4	3TC+EFV+TDF	3TC+TDF+ANV	0	1979-10-25	0.941249	#NULL!	#NULL!	#NULL!	#NULL!	#NULL!	#NULL!	#NULL!	#NULL!	#NULL!	#NULL!	#NULL!	#NULL!	#NULL!	44	#NULL!
2406051247939786197012480	0	1	#NULL!	40.859	2	1	2	0.0574949	1	3	1	686	4	8374	1	3.92293	0.0985626	1	1	2024-06-05	1	2024-06-29	2024-06-08	0.0574949	0		#NULL!		4	3TC/DTG	3TC/DTG	0	1984-02-10	0.998605	#NULL!	#NULL!	#NULL!	#NULL!	#NULL!	#NULL!	#NULL!	#NULL!	#NULL!	#NULL!	#NULL!	#NULL!	#NULL!	2	#NULL!
2403251221860388206784512	0	1	#NULL!	38.8439	2	1	2	0.229979	1	3	1	387	4	4875	1	3.68797	0.164271	1	1	2024-03-25	3	2024-06-22	2024-03-30	0.229979	0		#NULL!		4	ANV/3TC/TDF	ANV/3TC/TDF	0	1986-02-15	0.994383	#NULL!	#NULL!	#NULL!	#NULL!	#NULL!	#NULL!	#NULL!	#NULL!	#NULL!	#NULL!	#NULL!	#NULL!	#NULL!	3	#NULL!
2311021169666148107194368	0	1	#NULL!	37.5435	2	1	2	0.668036	1	3	1	505	4	0	1	#NULL!	0.164271	1	1	2023-11-02	3	2024-07-08	2023-11-07	0.668036	0		#NULL!		4	BIC/FTC/TAF	BIC/FTC/TAF	0	1987-06-05	0.988304	#NULL!	#NULL!	#NULL!	#NULL!	#NULL!	#NULL!	#NULL!	#NULL!	#NULL!	#NULL!	#NULL!	#NULL!	#NULL!	9	#NULL!
2209081017448192387039232	0	1	#NULL!	37.0698	2	1	2	1.71663	1	3	1	378	4	57	1	1.75587	0.229979	1	1	2022-09-08	10	2024-06-03	2022-09-15	1.71663		2	2024-06-03		6	BIC/FTC/TAF	3TC/DTG	0	1987-11-25	0.979953	#NULL!	#NULL!	#NULL!	#NULL!	#NULL!	#NULL!	#NULL!	#NULL!	#NULL!	#NULL!	#NULL!	#NULL!	#NULL!	10	#NULL!
210603849955534539247616	0	1	#NULL!	44.7276	2	1	2	3.11294	1	3	1	721	4	7193	1	3.85691	0.164271	1	1	2021-06-03	13	2024-07-19	2021-06-08	3.11294	0		#NULL!		4	TDF+EFV+3TC	BIC/FTC/TAF	0	1980-03-29	0.970635	#NULL!	#NULL!	#NULL!	#NULL!	#NULL!	#NULL!	#NULL!	#NULL!	#NULL!	#NULL!	#NULL!	#NULL!	#NULL!	16	#NULL!
210507840175544789032960	0	1	#NULL!	44.7413	2	1	2	3.17864	1	3	1	378	4	7889	1	3.89702	0.0328542	1	1	2021-05-07	26	2024-07-12	2021-05-08	3.17864	0		#NULL!		4	EFV+TDF+3TC	BIC/FTC/TAF	0	1980-03-24	0.970322	#NULL!	#NULL!	#NULL!	#NULL!	#NULL!	#NULL!	#NULL!	#NULL!	#NULL!	#NULL!	#NULL!	#NULL!	#NULL!	16	#NULL!
180907133007308	0	1	#NULL!	40.4264	2	1	2	5.71663	1	3	1	369	4	924	1	2.96567	0.229979	1	1	2018-09-07	29	2024-06-02	2018-09-14	5.71663	0		#NULL!		4	TDF+EFV+3TC	3TC/DTG	0	1984-07-17	0.950567	#NULL!	#NULL!	#NULL!	#NULL!	#NULL!	#NULL!	#NULL!	#NULL!	#NULL!	#NULL!	#NULL!	#NULL!	#NULL!	22	#NULL!
170217115981232	0	1	#NULL!	39.7885	2	1	2	7.15948	1	3	1	425	4	8806	1	3.94478	0.164271	1	1	2017-02-17	29	2024-04-21	2017-02-22	7.15948	0		#NULL!		4	EFV+TDF+3TC	BIC/FTC/TAF	0	1985-03-07	0.940663	#NULL!	#NULL!	#NULL!	#NULL!	#NULL!	#NULL!	#NULL!	#NULL!	#NULL!	#NULL!	#NULL!	#NULL!	#NULL!	24	#NULL!
15022797259759	0	1	#NULL!	37.7981	2	1	2	9.21834	1	3	1	354	4	1028	1	3.01199	0.0657084	1	1	2015-02-27	43	2024-05-19	2015-03-01	9.21834	0		#NULL!		4	EFV+3TC+TDF	3TC+EFV+TDF	0	1987-03-04	0.919467	#NULL!	#NULL!	#NULL!	#NULL!	#NULL!	#NULL!	#NULL!	#NULL!	#NULL!	#NULL!	#NULL!	#NULL!	#NULL!	27	#NULL!
180907133010130	0	1	#NULL!	52.5441	3	1	2	5.70842	1	3	1	376	4	4819	1	3.68296	0.197125	1	1	2018-09-07	28	2024-05-29	2018-09-13	5.70842	0		#NULL!		4	EFV+TDF+3TC	3TC/DTG	0	1972-06-04	0.950567	#NULL!	#NULL!	#NULL!	#NULL!	#NULL!	#NULL!	#NULL!	#NULL!	#NULL!	#NULL!	#NULL!	#NULL!	#NULL!	39	#NULL!
180608129899074	0	1	#NULL!	51.9227	3	1	2	6.00684	1	3	1	355	4	3097	1	3.49094	0.0985626	1	1	2018-06-08	33	2024-06-13	2018-06-11	6.00684	0		#NULL!		4	TDF+EFV+3TC	3TC/DTG	0	1973-01-17	0.948681	#NULL!	#NULL!	#NULL!	#NULL!	#NULL!	#NULL!	#NULL!	#NULL!	#NULL!	#NULL!	#NULL!	#NULL!	#NULL!	39	#NULL!
160729111064005	0	1	#NULL!	58.2334	3	1	2	7.82204	1	3	1	416	4	5589	1	3.74733	0.197125	1	1	2016-07-29	31	2024-05-31	2016-08-04	7.82204	0		#NULL!		4	EFV+TDF+3TC	BIC/FTC/TAF	0	1966-09-26	0.931829	#NULL!	#NULL!	#NULL!	#NULL!	#NULL!	#NULL!	#NULL!	#NULL!	#NULL!	#NULL!	#NULL!	#NULL!	#NULL!	46	#NULL!
160115105532550	0	1	#NULL!	47.1314	3	1	2	8.27926	1	3	1	449	4	3854	1	3.58591	0.0985626	1	1	2016-01-15	38	2024-04-29	2016-01-18	8.27926	0		#NULL!		4	TDF+EFV+3TC	3TC+EFV+TDF	0	1977-11-02	0.927426	#NULL!	#NULL!	#NULL!	#NULL!	#NULL!	#NULL!	#NULL!	#NULL!	#NULL!	#NULL!	#NULL!	#NULL!	#NULL!	48	#NULL!
14123096098455	0	1	#NULL!	52.2731	3	1	2	9.47023	1	3	1	964	4	752	1	2.87622	0.0328542	1	1	2014-12-30	45	2024-06-20	2014-12-31	9.47023	0		#NULL!		4	EFV+3TC+AZT	AZT/3TC+EFV	0	1972-09-11	0.917244	#NULL!	#NULL!	#NULL!	#NULL!	#NULL!	#NULL!	#NULL!	#NULL!	#NULL!	#NULL!	#NULL!	#NULL!	#NULL!	49	#NULL!
1403147000000000618897	0	1	#NULL!	50.1841	3	1	2	10.3409	1	3	1	394	4	49	1	1.6902	0.131417	1	1	2014-03-14	46	2024-07-20	2014-03-18	10.3409	0		#NULL!		4	EFV+3TC+TDF	3TC/DTG	0	1974-10-14	0.904784	#NULL!	#NULL!	#NULL!	#NULL!	#NULL!	#NULL!	#NULL!	#NULL!	#NULL!	#NULL!	#NULL!	#NULL!	#NULL!	51	#NULL!
191018155348068	0	1	#NULL!	40.076	2	1	3	4.44627	1	3	1	573	4	8731	1	3.94106	0.197125	1	1	2019-10-18	24	2024-04-04	2019-10-24	4.44627	0		#NULL!		4	EFV+TDF+3TC	ANV/3TC/TDF	0	1984-11-22	0.961035	#NULL!	#NULL!	#NULL!	#NULL!	#NULL!	#NULL!	#NULL!	#NULL!	#NULL!	#NULL!	#NULL!	#NULL!	#NULL!	19	#NULL!
160115105531249	0	1	#NULL!	37.8501	2	1	3	8.35044	1	3	1	527	4	2736	1	3.43712	0.164271	1	1	2016-01-15	40	2024-05-27	2016-01-20	8.35044	0		#NULL!		4	TDF+EFV+3TC	ANV/3TC/TDF	0	1987-02-13	0.927426	#NULL!	#NULL!	#NULL!	#NULL!	#NULL!	#NULL!	#NULL!	#NULL!	#NULL!	#NULL!	#NULL!	#NULL!	#NULL!	27	#NULL!
2309211154448573409357824	0	1	#NULL!	47.1369	3	1	3	0.72553	1	3	1	392	4	7698	1	3.88638	0.0328542	1	1	2023-09-21	5	2024-06-13	2023-09-22	0.72553	0		#NULL!		4	3TC/DTG	3TC/DTG	0	1977-10-31	0.98706	#NULL!	#NULL!	#NULL!	#NULL!	#NULL!	#NULL!	#NULL!	#NULL!	#NULL!	#NULL!	#NULL!	#NULL!	#NULL!	14	#NULL!
180629130717249	0	1	#NULL!	45.1437	3	1	3	5.92197	1	3	1	444	4	2392	1	3.37876	0.229979	1	1	2018-06-29	29	2024-06-07	2018-07-06	5.92197	0		#NULL!		4	EFV+3TC+TDF	3TC+EFV+TDF	0	1979-10-29	0.949638	#NULL!	#NULL!	#NULL!	#NULL!	#NULL!	#NULL!	#NULL!	#NULL!	#NULL!	#NULL!	#NULL!	#NULL!	#NULL!	39	#NULL!
160415107523430	0	1	#NULL!	54.5291	3	1	3	7.92608	1	3	1	410	4	234	1	2.36922	0	1	1	2016-04-15	39	2024-03-19	2016-04-15	7.92608	0		#NULL!		4	TDF+EFV+3TC	BIC/FTC/TAF	0	1970-06-10	0.931134	#NULL!	#NULL!	#NULL!	#NULL!	#NULL!	#NULL!	#NULL!	#NULL!	#NULL!	#NULL!	#NULL!	#NULL!	#NULL!	46	#NULL!
210115799574965324095488	0	1	#NULL!	28.2047	1	1	2	2.04244	1	6	3	642	4	1653	1	3.21827	0	1	1	2021-01-25	14	2023-02-10	2021-01-25	2.04244		2	2023-02-10		6	EFV+TDF+3TC	BIC/FTC/TAF	0	1996-10-06	0.977723	#NULL!	#NULL!	#NULL!	#NULL!	#NULL!	#NULL!	#NULL!	#NULL!	#NULL!	#NULL!	#NULL!	#NULL!	#NULL!	6	#NULL!
210122802118253998596096	0	1	#NULL!	25.0561	1	1	1	2.8501	2	3	1	456	4	178	1	2.25042	0.197125	1	1	2021-01-22	15	2023-12-05	2021-01-28	2.8501		2	2023-12-05		6	EFV+3TC+TDF	BIC/FTC/TAF	0	1999-11-30	0.972796	#NULL!	#NULL!	#NULL!	#NULL!	#NULL!	#NULL!	#NULL!	#NULL!	#NULL!	#NULL!	#NULL!	#NULL!	#NULL!	8	#NULL!
180306127029181	0	1	#NULL!	27.0301	1	1	1	5.55784	2	3	1	458	4	36	1	1.5563	0	1	1	2018-03-06	24	2023-09-26	2018-03-06	5.55784		2	2023-09-26		6	TDF+EFV+3TC	3TC+EFV+TDF	0	1997-12-09	0.95101	#NULL!	#NULL!	#NULL!	#NULL!	#NULL!	#NULL!	#NULL!	#NULL!	#NULL!	#NULL!	#NULL!	#NULL!	#NULL!	10	#NULL!
170728120682602	0	1	#NULL!	34.5647	2	1	1	6.86927	2	3	1	417	4	9358	1	3.97118	0.197125	1	1	2017-07-28	33	2024-06-16	2017-08-03	6.86927	0		#NULL!		4	3TC+EFV+TDF	3TC+RPV+TDF	0	1990-05-28	0.942403	#NULL!	#NULL!	#NULL!	#NULL!	#NULL!	#NULL!	#NULL!	#NULL!	#NULL!	#NULL!	#NULL!	#NULL!	#NULL!	23	#NULL!
170930122490607	0	1	#NULL!	33.4997	2	1	1	0.958248	3	2	2	361	4	150	1	2.17609	0	1	1	2017-09-01	9	2018-08-17	2017-09-01	0.958248		2	2018-08-17		6	TDF+EFV+3TC	3TC+EFV+TDF	0	1991-06-21	0.986051	#NULL!	#NULL!	#NULL!	#NULL!	#NULL!	#NULL!	#NULL!	#NULL!	#NULL!	#NULL!	#NULL!	#NULL!	#NULL!	10	#NULL!
2301281068908300711505920	0	2	#NULL!	30.1923	2	1	1	1.31691	1	2	2	44	1	41560	2	4.61868	0	1	1	2023-01-28	9	2024-05-23	2023-01-28	1.31691	0		#NULL!		4	BIC/FTC/TAF	BIC/FTC/TAF	1	1994-10-11	0.981847	#NULL!	#NULL!	#NULL!	#NULL!	#NULL!	#NULL!	#NULL!	#NULL!	#NULL!	#NULL!	#NULL!	#NULL!	#NULL!	10	#NULL!
210603849950571712925696	0	2	#NULL!	39.9637	2	2	2	3.07187	1	2	2	33	1	40678	2	4.60936	0.197125	1	1	2021-06-03	16	2024-07-05	2021-06-09	3.07187	0		#NULL!		4	TDF+EFV+3TC	3TC/DTG+AZT	1	1985-01-02	0.971259	#NULL!	#NULL!	#NULL!	#NULL!	#NULL!	#NULL!	#NULL!	#NULL!	#NULL!	#NULL!	#NULL!	#NULL!	#NULL!	16	#NULL!
151217104878445	0	2	#NULL!	38.4387	2	1	1	8.20808	1	3	1	30	1	17086	2	4.23264	0.197125	1	1	2015-12-17	40	2024-03-08	2015-12-23	8.20808	0		#NULL!		4	TDF+EFV+3TC	BIC/FTC/TAF	0	1986-07-13	0.928215	#NULL!	#NULL!	#NULL!	#NULL!	#NULL!	#NULL!	#NULL!	#NULL!	#NULL!	#NULL!	#NULL!	#NULL!	#NULL!	27	#NULL!
171110123615773	0	2	#NULL!	61.8966	4	1	2	5.96851	1	4	3	8	1	13603	2	4.13363	0	1	0	2017-11-10	29	2023-10-30	2017-11-10	5.96851		3	2023-10-30		2	TDF+EFV+3TC	3TC/DTG	0	1963-01-27	0.949161	#NULL!	#NULL!	#NULL!	#NULL!	#NULL!	#NULL!	#NULL!	#NULL!	#NULL!	#NULL!	#NULL!	#NULL!	#NULL!	98	#NULL!
180824132624977	0	2	#NULL!	44.0021	2	1	2	5.78234	2	3	1	48	1	22586	2	4.35384	0.131417	1	1	2018-08-24	26	2024-06-09	2018-08-28	5.78234	0		#NULL!		4	DTG/ABC/3TC	BIC/FTC/TAF	1	1980-12-19	0.950567	#NULL!	#NULL!	#NULL!	#NULL!	#NULL!	#NULL!	#NULL!	#NULL!	#NULL!	#NULL!	#NULL!	#NULL!	#NULL!	22	#NULL!
160115105539681	0	2	#NULL!	44.2101	2	1	2	5.89185	3	2	2	25	1	12281	2	4.08923	0	1	1	2018-05-18	29	2024-04-08	2018-05-18	5.89185	0		#NULL!		4	EFV+TDF+3TC	BIC/FTC/TAF	1	1980-10-04	0.949638	#NULL!	#NULL!	#NULL!	#NULL!	#NULL!	#NULL!	#NULL!	#NULL!	#NULL!	#NULL!	#NULL!	#NULL!	#NULL!	22	#NULL!
150916102696567	1	2	#NULL!	28.9576	1	1	1	2.19576	4	2	2	3	1	16694	2	4.22256	0.197125	1	1	2018-02-02	12	2020-04-20	2018-02-08	2.19576		1	2020-04-20	艾滋病病人	5	EFV+3TC+TDF		1	1996-01-05	0.976298	0.976298	0.977511	0.987517	0.990724	0.939514	0.969658	0.951995	0.951995	0.983255	0.97839	0.976842	0.987517	0.0125617	7	0.990724
210701860097669619064832	0	2	#NULL!	57.0096	3	1	2	2.90212	4	2	2	1	1	28332	2	4.45228	0.229979	1	1	2021-07-01	14	2024-06-02	2021-07-08	2.90212	0		#NULL!		4	3TC+EFV+TDF	3TC+EFV+TDF	1	1967-12-17	0.972491	#NULL!	#NULL!	#NULL!	#NULL!	#NULL!	#NULL!	#NULL!	#NULL!	#NULL!	#NULL!	#NULL!	#NULL!	#NULL!	28	#NULL!
180622130443043	1	2	1	66.4552	4	1	2	1.11704	4	2	2	18	1	26973	2	4.43093	0.0657084	1	1	2018-06-22	8	2019-08-06	2018-06-24	1.11704		1	2019-08-06	艾滋病病人	5	TDF+EFV+3TC		1	1958-07-07	0.983705	0.983705	0.984962	0.952129	0.974047	0.950999	0.980636	0.963896	0.963896	0.990207	0.983054	0.983934	0.952129	0.0490548	32	0.974047
190510149710233	0	2	#NULL!	33.5133	2	1	1	3.2909	4	3	1	33	1	10036	2	4.00156	0.131417	1	1	2021-02-26	16	2024-06-16	2021-03-02	3.2909	0		#NULL!		4	EFV+TDF+3TC	3TC+EFV+TDF	1	1991-06-16	0.970005	#NULL!	#NULL!	#NULL!	#NULL!	#NULL!	#NULL!	#NULL!	#NULL!	#NULL!	#NULL!	#NULL!	#NULL!	#NULL!	16	#NULL!
200703728561073157832704	0	2	#NULL!	59.8487	3	1	2	3.79466	4	3	1	39	1	16979	2	4.22991	0.131417	1	1	2020-07-03	18	2024-04-23	2020-07-07	3.79466	0		#NULL!		4	DTG+TDF+3TC	3TC/DTG	1	1965-02-13	0.966386	#NULL!	#NULL!	#NULL!	#NULL!	#NULL!	#NULL!	#NULL!	#NULL!	#NULL!	#NULL!	#NULL!	#NULL!	#NULL!	32	#NULL!
160729111064222	0	2	#NULL!	57.4476	3	1	2	7.70431	4	3	1	8	1	26835	2	4.4287	0.164271	1	1	2016-07-29	37	2024-04-17	2016-08-03	7.70431	0		#NULL!		4	EFV+3TC+TDF	AZT/3TC+LPV/r	1	1967-07-10	0.932514	#NULL!	#NULL!	#NULL!	#NULL!	#NULL!	#NULL!	#NULL!	#NULL!	#NULL!	#NULL!	#NULL!	#NULL!	#NULL!	46	#NULL!
210603849954670844002304	0	2	#NULL!	39.1013	2	1	1	3.07187	1	2	2	66	2	21339	2	4.32917	0.197125	1	1	2021-06-03	18	2024-07-05	2021-06-09	3.07187	0		#NULL!		4	TDF+EFV+3TC	3TC/DTG+AZT	1	1985-11-13	0.971259	#NULL!	#NULL!	#NULL!	#NULL!	#NULL!	#NULL!	#NULL!	#NULL!	#NULL!	#NULL!	#NULL!	#NULL!	#NULL!	16	#NULL!
171201124188406	0	2	#NULL!	33.1574	2	1	1	6.45311	1	2	2	168	2	38361	2	4.58389	0.164271	1	1	2017-12-01	28	2024-05-20	2017-12-06	6.45311	0		#NULL!		4	EFV+TDF+3TC	3TC/DTG	1	1991-10-24	0.945683	#NULL!	#NULL!	#NULL!	#NULL!	#NULL!	#NULL!	#NULL!	#NULL!	#NULL!	#NULL!	#NULL!	#NULL!	#NULL!	23	#NULL!
2304191098184915231313920	0	2	#NULL!	42.5948	2	1	2	1.16632	1	2	2	159	2	46450	2	4.66699	0.0657084	1	1	2023-04-18	7	2024-06-19	2023-04-20	1.16632	0		#NULL!		4	BIC/FTC/TAF	BIC/FTC/TAF	0	1982-05-17	0.983443	#NULL!	#NULL!	#NULL!	#NULL!	#NULL!	#NULL!	#NULL!	#NULL!	#NULL!	#NULL!	#NULL!	#NULL!	#NULL!	10	#NULL!
211014898142254255775744	0	2	#NULL!	40.3525	2	1	2	2.71869	1	2	2	85	2	27208	2	4.4347	0.164271	1	1	2021-10-14	13	2024-07-08	2021-10-19	2.71869	0		#NULL!		4	3TC+EFV+TDF	BIC/FTC/TAF	1	1984-08-13	0.972796	#NULL!	#NULL!	#NULL!	#NULL!	#NULL!	#NULL!	#NULL!	#NULL!	#NULL!	#NULL!	#NULL!	#NULL!	#NULL!	16	#NULL!
210527847417912696717312	0	2	#NULL!	37.0315	2	1	2	2.96509	1	2	2	150	2	25256	2	4.40236	0.131417	1	1	2021-05-27	16	2024-05-18	2021-05-31	2.96509	0		#NULL!		4	TDF+EFV+3TC	3TC+EFV+TDF	1	1987-12-09	0.972185	#NULL!	#NULL!	#NULL!	#NULL!	#NULL!	#NULL!	#NULL!	#NULL!	#NULL!	#NULL!	#NULL!	#NULL!	#NULL!	16	#NULL!
210527847411421821566976	0	2	#NULL!	40.5441	2	1	2	3.03901	1	2	2	148	2	19298	2	4.28551	0.131417	1	1	2021-05-27	16	2024-06-14	2021-05-31	3.03901	0		#NULL!		4	3TC+DTG+TDF	BIC/FTC/TAF	1	1984-06-04	0.971568	#NULL!	#NULL!	#NULL!	#NULL!	#NULL!	#NULL!	#NULL!	#NULL!	#NULL!	#NULL!	#NULL!	#NULL!	#NULL!	16	#NULL!
170414117301812	0	2	#NULL!	41.3381	2	1	2	7.09925	1	2	2	160	2	27350	2	4.43696	0.164271	1	1	2017-04-14	34	2024-05-25	2017-04-19	7.09925	0		#NULL!		4	EFV+3TC+TDF	3TC+EFV+TDF	1	1983-08-19	0.940663	#NULL!	#NULL!	#NULL!	#NULL!	#NULL!	#NULL!	#NULL!	#NULL!	#NULL!	#NULL!	#NULL!	#NULL!	#NULL!	24	#NULL!
210527847409222778306560	0	2	#NULL!	41.3737	2	2	2	2.96509	1	2	2	176	2	13250	2	4.12222	0.131417	1	1	2021-05-27	15	2024-05-18	2021-05-31	2.96509	0		#NULL!		4	TDF+EFV+3TC	3TC+EFV+TDF	1	1983-08-06	0.972185	#NULL!	#NULL!	#NULL!	#NULL!	#NULL!	#NULL!	#NULL!	#NULL!	#NULL!	#NULL!	#NULL!	#NULL!	#NULL!	16	#NULL!
170317116642700	0	2	#NULL!	36.2676	2	2	2	7.22245	1	2	2	186	2	37400	2	4.57287	0.131417	1	1	2017-03-17	34	2024-06-10	2017-03-21	7.22245	0		#NULL!		4	RAL+3TC+AZT	3TC/DTG	1	1988-09-13	0.938273	#NULL!	#NULL!	#NULL!	#NULL!	#NULL!	#NULL!	#NULL!	#NULL!	#NULL!	#NULL!	#NULL!	#NULL!	#NULL!	25	#NULL!
191206156966515	0	2	#NULL!	49.8392	3	1	2	4.4271	1	2	2	104	2	16560	2	4.21906	0.0985626	1	1	2019-12-05	24	2024-05-12	2019-12-08	4.4271	0		#NULL!		4	EVG/c/FTC/TAF	BIC/FTC/TAF	1	1975-02-17	0.9614	#NULL!	#NULL!	#NULL!	#NULL!	#NULL!	#NULL!	#NULL!	#NULL!	#NULL!	#NULL!	#NULL!	#NULL!	#NULL!	32	#NULL!
14121995857880	0	2	#NULL!	67.6598	4	1	2	9.54141	1	2	2	95	2	30050	2	4.47784	0.164271	1	1	2014-12-30	47	2024-07-20	2015-01-04	9.54141	0		#NULL!		4	EFV+3TC+TDF	3TC/DTG	1	1957-04-23	0.916006	#NULL!	#NULL!	#NULL!	#NULL!	#NULL!	#NULL!	#NULL!	#NULL!	#NULL!	#NULL!	#NULL!	#NULL!	#NULL!	127	#NULL!
2303161085948514313195520	0	2	#NULL!	24.3251	1	1	1	1.1499	1	3	1	178	2	27817	2	4.44431	0.229979	1	1	2023-03-16	6	2024-05-16	2023-03-23	1.1499	0		#NULL!		4	3TC+EFV+TDF	3TC+EFV+TDF	0	2000-08-23	0.983443	#NULL!	#NULL!	#NULL!	#NULL!	#NULL!	#NULL!	#NULL!	#NULL!	#NULL!	#NULL!	#NULL!	#NULL!	#NULL!	6	#NULL!
2210131030130756683808768	0	2	#NULL!	28.4045	1	1	1	1.62081	1	3	1	189	2	16729	2	4.22347	0.0657084	1	1	2022-10-13	11	2024-05-29	2022-10-15	1.62081	0		#NULL!		4	BIC/FTC/TAF	BIC/FTC/TAF	1	1996-07-25	0.980227	#NULL!	#NULL!	#NULL!	#NULL!	#NULL!	#NULL!	#NULL!	#NULL!	#NULL!	#NULL!	#NULL!	#NULL!	#NULL!	6	#NULL!
211014898226449594195968	0	2	#NULL!	28.9849	1	1	1	2.7488	1	3	1	128	2	25835	2	4.41221	0.164271	1	1	2021-10-14	14	2024-07-19	2021-10-19	2.7488	0		#NULL!		4	3TC+EFV+TDF	ANV/3TC/TDF	0	1995-12-26	0.972796	#NULL!	#NULL!	#NULL!	#NULL!	#NULL!	#NULL!	#NULL!	#NULL!	#NULL!	#NULL!	#NULL!	#NULL!	#NULL!	8	#NULL!
2312121184158111263752192	0	2	#NULL!	37.1109	2	1	1	0.487337	1	3	1	72	2	14847	2	4.17164	0.0657084	1	1	2023-12-12	3	2024-06-09	2023-12-14	0.487337	0		#NULL!		4	BIC/FTC/TAF	BIC/FTC/TAF	1	1987-11-10	0.991009	#NULL!	#NULL!	#NULL!	#NULL!	#NULL!	#NULL!	#NULL!	#NULL!	#NULL!	#NULL!	#NULL!	#NULL!	#NULL!	6	#NULL!
200624725374772665384960	0	2	#NULL!	32.1088	2	1	1	3.91239	1	3	1	178	2	13377	2	4.12636	0.164271	1	1	2020-06-24	22	2024-05-28	2020-06-29	3.91239	0		#NULL!		4	TDF+EFV+3TC	3TC+RPV+TDF	1	1992-11-10	0.965703	#NULL!	#NULL!	#NULL!	#NULL!	#NULL!	#NULL!	#NULL!	#NULL!	#NULL!	#NULL!	#NULL!	#NULL!	#NULL!	18	#NULL!
191129156678144	0	2	#NULL!	34.5619	2	1	1	4.53936	1	3	1	154	2	18796	2	4.27407	0.197125	1	1	2019-11-29	22	2024-06-19	2019-12-05	4.53936	0		#NULL!		4	TDF+EFV+3TC	3TC+EFV+TDF	1	1990-05-29	0.961035	#NULL!	#NULL!	#NULL!	#NULL!	#NULL!	#NULL!	#NULL!	#NULL!	#NULL!	#NULL!	#NULL!	#NULL!	#NULL!	19	#NULL!
200918756452172551421952	0	2	#NULL!	44.3771	2	1	2	3.68515	1	3	1	188	2	27697	2	4.44243	0.0985626	1	1	2020-09-18	20	2024-05-29	2020-09-21	3.68515	0		#NULL!		4	TDF+EFV+3TC	3TC+EFV+TDF	1	1980-08-04	0.967398	#NULL!	#NULL!	#NULL!	#NULL!	#NULL!	#NULL!	#NULL!	#NULL!	#NULL!	#NULL!	#NULL!	#NULL!	#NULL!	17	#NULL!
2401301201839149867585536	0	2	#NULL!	56.7385	3	1	2	0.260096	1	3	1	136	2	49198	2	4.69195	0.0657084	1	1	2024-01-30	4	2024-05-06	2024-02-01	0.260096	0		#NULL!		4	BIC/FTC/TAF	BIC/FTC/TAF	0	1968-03-25	0.993668	#NULL!	#NULL!	#NULL!	#NULL!	#NULL!	#NULL!	#NULL!	#NULL!	#NULL!	#NULL!	#NULL!	#NULL!	#NULL!	4	#NULL!
191220157874756	0	2	#NULL!	55.9911	3	1	2	4.48734	1	3	1	184	2	14400	2	4.15836	0	1	1	2019-12-25	23	2024-06-20	2019-12-25	4.48734	0		#NULL!		4	TDF+3TC+EFV	ANV/3TC/TDF	1	1968-12-23	0.961035	#NULL!	#NULL!	#NULL!	#NULL!	#NULL!	#NULL!	#NULL!	#NULL!	#NULL!	#NULL!	#NULL!	#NULL!	#NULL!	32	#NULL!
171215124607240	0	2	#NULL!	51.7529	3	1	2	5.85626	1	3	1	156	2	34042	2	4.53202	0.229979	1	0	2017-12-15	27	2023-10-31	2017-12-22	5.85626		3	2023-10-31		2	3TC+TDF+EFV	3TC+EFV+TDF	1	1973-03-20	0.950106	#NULL!	#NULL!	#NULL!	#NULL!	#NULL!	#NULL!	#NULL!	#NULL!	#NULL!	#NULL!	#NULL!	#NULL!	#NULL!	39	#NULL!
180105125303680	0	2	#NULL!	46.9918	3	1	2	6.29706	1	3	1	131	2	26782	2	4.42784	0.131417	1	1	2018-01-05	32	2024-04-27	2018-01-09	6.29706	0		#NULL!		4	3TC+TDF+EFV	3TC+EFV+TDF	0	1977-12-23	0.946709	#NULL!	#NULL!	#NULL!	#NULL!	#NULL!	#NULL!	#NULL!	#NULL!	#NULL!	#NULL!	#NULL!	#NULL!	#NULL!	40	#NULL!
2403051214605712215535616	0	2	#NULL!	41.8172	2	1	3	0.306639	1	3	1	196	2	34449	2	4.53718	0.0657084	1	1	2024-03-05	3	2024-06-27	2024-03-07	0.306639	0		#NULL!		4	ANV/3TC/TDF	ANV/3TC/TDF	0	1983-02-25	0.993428	#NULL!	#NULL!	#NULL!	#NULL!	#NULL!	#NULL!	#NULL!	#NULL!	#NULL!	#NULL!	#NULL!	#NULL!	#NULL!	5	#NULL!
2311291179452678780887040	0	2	#NULL!	57.8172	3	1	3	0.410678	1	3	1	170	2	13687	2	4.13631	0.0328542	1	1	2023-11-29	4	2024-04-28	2023-11-30	0.410678	0		#NULL!		4	3TC/DTG	3TC/DTG	0	1967-02-25	0.992223	#NULL!	#NULL!	#NULL!	#NULL!	#NULL!	#NULL!	#NULL!	#NULL!	#NULL!	#NULL!	#NULL!	#NULL!	#NULL!	8	#NULL!
211021900703469509464064	0	2	#NULL!	73.872	4	1	3	2.61465	1	3	1	184	2	10895	2	4.03723	0.229979	1	1	2021-10-21	16	2024-06-09	2021-10-28	2.61465	0		#NULL!		4	BIC/FTC/TAF	BIC/FTC/TAF	1	1951-02-05	0.973095	#NULL!	#NULL!	#NULL!	#NULL!	#NULL!	#NULL!	#NULL!	#NULL!	#NULL!	#NULL!	#NULL!	#NULL!	#NULL!	54	#NULL!
190517149964705	0	2	#NULL!	41.0205	2	1	2	5.14168	1	6	3	114	2	29561	2	4.47072	0	1	1	2019-05-17	26	2024-07-07	2019-05-17	5.14168	0		#NULL!		4	EFV+TDF+3TC	3TC/DTG	1	1983-12-13	0.954839	#NULL!	#NULL!	#NULL!	#NULL!	#NULL!	#NULL!	#NULL!	#NULL!	#NULL!	#NULL!	#NULL!	#NULL!	#NULL!	21	#NULL!
170623119450345	0	2	#NULL!	41.5654	2	1	2	6.94867	2	3	1	156	2	12145	2	4.0844	0.197125	1	1	2017-06-23	35	2024-06-10	2017-06-29	6.94867	0		#NULL!		4	3TC+EFV+TDF	3TC/DTG	1	1983-05-28	0.942403	#NULL!	#NULL!	#NULL!	#NULL!	#NULL!	#NULL!	#NULL!	#NULL!	#NULL!	#NULL!	#NULL!	#NULL!	#NULL!	23	#NULL!
211121911921797595488256	0	2	#NULL!	36.8261	2	1	1	0.703628	3	2	2	193	2	20536	2	4.31252	0.164271	1	1	2021-11-20	6	2022-08-09	2021-11-25	0.703628		2	2022-08-09		6	BIC/FTC/TAF	BIC/FTC/TAF	1	1988-02-22	0.98731	#NULL!	#NULL!	#NULL!	#NULL!	#NULL!	#NULL!	#NULL!	#NULL!	#NULL!	#NULL!	#NULL!	#NULL!	#NULL!	9	#NULL!
180511128763639	0	2	#NULL!	43.2409	2	1	1	6.02053	3	3	1	198	2	14021	2	4.14678	0.0985626	1	1	2018-05-11	22	2024-05-21	2018-05-14	6.02053	0		#NULL!		4	3TC+TDF+NVP	3TC/DTG	1	1981-09-23	0.948681	#NULL!	#NULL!	#NULL!	#NULL!	#NULL!	#NULL!	#NULL!	#NULL!	#NULL!	#NULL!	#NULL!	#NULL!	#NULL!	22	#NULL!
171215124608045	0	2	#NULL!	43.0192	2	1	1	6.43121	3	3	1	125	2	41823	2	4.62142	0.0985626	1	1	2017-12-15	32	2024-05-24	2017-12-18	6.43121	0		#NULL!		4	TDF+3TC+EFV	3TC+EFV+TDF	1	1981-12-13	0.945683	#NULL!	#NULL!	#NULL!	#NULL!	#NULL!	#NULL!	#NULL!	#NULL!	#NULL!	#NULL!	#NULL!	#NULL!	#NULL!	23	#NULL!
161111113629947	0	2	#NULL!	83.5941	4	1	2	7.5154	3	3	1	101	2	19954	2	4.30003	0.229979	1	1	2016-11-18	35	2024-06-01	2016-11-25	7.5154	0		#NULL!		4	EFV+TDF+3TC	3TC/DTG	1	1941-05-17	0.934511	#NULL!	#NULL!	#NULL!	#NULL!	#NULL!	#NULL!	#NULL!	#NULL!	#NULL!	#NULL!	#NULL!	#NULL!	#NULL!	113	#NULL!
14062791354362	0	2	#NULL!	55.219	3	1	2	4.67899	4	2	2	73	2	31535	2	4.49879	0.131417	1	1	2019-10-11	22	2024-06-19	2019-10-15	4.67899	0		#NULL!		4	EFV+TDF+3TC	3TC/DTG	1	1969-10-01	0.960288	#NULL!	#NULL!	#NULL!	#NULL!	#NULL!	#NULL!	#NULL!	#NULL!	#NULL!	#NULL!	#NULL!	#NULL!	#NULL!	33	#NULL!
190510149691064	0	2	#NULL!	87.3559	4	1	2	4.82409	4	2	2	129	2	30648	2	4.4864	0	1	1	2019-05-21	27	2024-03-17	2019-05-21	4.82409	0		#NULL!		4	EFV+AZT+3TC	BIC/FTC/TAF	1	1937-08-12	0.958372	#NULL!	#NULL!	#NULL!	#NULL!	#NULL!	#NULL!	#NULL!	#NULL!	#NULL!	#NULL!	#NULL!	#NULL!	#NULL!	84	#NULL!
190712152339837	0	2	#NULL!	24.1663	1	1	1	1.86721	4	3	1	188	2	24115	2	4.38229	0.131417	1	0	2019-07-12	11	2021-05-28	2019-07-16	1.86721		3	2021-05-28		2	DTG+TDF+3TC	BIC/FTC/TAF	1	2000-10-20	0.978565	#NULL!	#NULL!	#NULL!	#NULL!	#NULL!	#NULL!	#NULL!	#NULL!	#NULL!	#NULL!	#NULL!	#NULL!	#NULL!	6	#NULL!
190628151756729	0	2	#NULL!	37.2724	2	1	1	4.97741	4	3	1	163	2	36403	2	4.56114	0.0985626	1	1	2019-06-28	24	2024-06-22	2019-07-01	4.97741	0		#NULL!		4	TDF+EFV+3TC	3TC+RPV+TDF	1	1987-09-12	0.955634	#NULL!	#NULL!	#NULL!	#NULL!	#NULL!	#NULL!	#NULL!	#NULL!	#NULL!	#NULL!	#NULL!	#NULL!	#NULL!	21	#NULL!
180810132208520	0	2	#NULL!	35.7584	2	1	1	5.82067	4	3	1	125	2	31457	2	4.49772	0.0985626	1	1	2018-08-10	28	2024-06-08	2018-08-13	5.82067	0		#NULL!		4	TDF+EFV+3TC	BIC/FTC/TAF	1	1989-03-18	0.950106	#NULL!	#NULL!	#NULL!	#NULL!	#NULL!	#NULL!	#NULL!	#NULL!	#NULL!	#NULL!	#NULL!	#NULL!	#NULL!	22	#NULL!
190419148899299	0	2	#NULL!	46.4716	3	1	1	5.09788	4	3	1	174	2	47007	2	4.67216	0.0985626	1	1	2019-04-19	29	2024-05-27	2019-04-22	5.09788	0		#NULL!		4	EFV+TDF+3TC	3TC/DTG	1	1978-07-01	0.954839	#NULL!	#NULL!	#NULL!	#NULL!	#NULL!	#NULL!	#NULL!	#NULL!	#NULL!	#NULL!	#NULL!	#NULL!	#NULL!	38	#NULL!
200703728563315361447936	0	2	#NULL!	43.1615	2	1	2	3.80014	4	3	1	145	2	35851	2	4.5545	0.131417	1	1	2020-07-03	20	2024-04-25	2020-07-07	3.80014	0		#NULL!		4	TDF+EFV+3TC	BIC/FTC/TAF	1	1981-10-22	0.966386	#NULL!	#NULL!	#NULL!	#NULL!	#NULL!	#NULL!	#NULL!	#NULL!	#NULL!	#NULL!	#NULL!	#NULL!	#NULL!	17	#NULL!
200403695567677950787584	0	2	#NULL!	36.7194	2	2	2	4.16701	4	3	1	104	2	10416	2	4.0177	0.0985626	1	1	2020-04-03	22	2024-06-06	2020-04-06	4.16701	0		#NULL!		4	TDF+LPV/r+3TC	BIC/FTC/TAF	1	1988-04-01	0.965007	#NULL!	#NULL!	#NULL!	#NULL!	#NULL!	#NULL!	#NULL!	#NULL!	#NULL!	#NULL!	#NULL!	#NULL!	#NULL!	19	#NULL!
191227158412777	0	2	#NULL!	66.1704	4	1	2	4.31211	4	3	1	90	2	42623	2	4.62964	0.197125	1	1	2019-12-27	20	2024-04-25	2020-01-02	4.31211	0		#NULL!		4	TDF+EFV+3TC	3TC+EFV+TDF	1	1958-10-19	0.963212	#NULL!	#NULL!	#NULL!	#NULL!	#NULL!	#NULL!	#NULL!	#NULL!	#NULL!	#NULL!	#NULL!	#NULL!	#NULL!	76	#NULL!
160624109941646	0	2	#NULL!	79.3723	4	1	3	8.00821	4	3	1	66	2	39343	2	4.59487	0.229979	1	1	2016-06-24	40	2024-07-04	2016-07-01	8.00821	0		#NULL!		4	TDF+EFV+3TC	3TC/DTG	1	1945-08-06	0.930415	#NULL!	#NULL!	#NULL!	#NULL!	#NULL!	#NULL!	#NULL!	#NULL!	#NULL!	#NULL!	#NULL!	#NULL!	#NULL!	117	#NULL!
210708862637432742977536	0	2	#NULL!	29.8008	1	1	1	2.88569	1	2	2	288	3	15299	2	4.18466	0.131417	1	1	2021-07-08	15	2024-05-31	2021-07-12	2.88569	0		#NULL!		4	3TC+EFV+TDF	3TC+EFV+TDF	0	1995-03-03	0.972796	#NULL!	#NULL!	#NULL!	#NULL!	#NULL!	#NULL!	#NULL!	#NULL!	#NULL!	#NULL!	#NULL!	#NULL!	#NULL!	8	#NULL!
190308147360962	0	2	#NULL!	29.089	1	1	1	5.10335	1	2	2	330	3	33198	2	4.52111	0.131417	1	1	2019-03-08	28	2024-04-18	2019-03-12	5.10335	0		#NULL!		4	EFV+3TC+TDF	ANV/3TC/TDF	0	1995-11-18	0.954839	#NULL!	#NULL!	#NULL!	#NULL!	#NULL!	#NULL!	#NULL!	#NULL!	#NULL!	#NULL!	#NULL!	#NULL!	#NULL!	10	#NULL!
180511128764750	0	2	#NULL!	23.2464	1	2	1	6.09719	1	2	2	268	3	12498	2	4.09684	0.164271	1	1	2018-05-11	29	2024-06-20	2018-05-16	6.09719	0		#NULL!		4	EFV+3TC+AZT	BIC/FTC/TAF	0	2001-09-21	0.947706	#NULL!	#NULL!	#NULL!	#NULL!	#NULL!	#NULL!	#NULL!	#NULL!	#NULL!	#NULL!	#NULL!	#NULL!	#NULL!	11	#NULL!
2405201242080878922063872	0	2	#NULL!	41.694	2	1	1	0.161533	1	2	2	275	3	31935	2	4.50427	0.131417	1	0	2024-05-20	1	2024-07-22	2024-05-24	0.161533	0		#NULL!		7	ANV/3TC/TDF		0	1983-04-11	0.995093	#NULL!	#NULL!	#NULL!	#NULL!	#NULL!	#NULL!	#NULL!	#NULL!	#NULL!	#NULL!	#NULL!	#NULL!	#NULL!	3	#NULL!
2401151196474649662169088	0	2	#NULL!	32.1472	2	1	1	0.465435	1	2	2	313	3	14693	2	4.16711	0.0657084	1	1	2024-01-15	4	2024-07-05	2024-01-17	0.465435	0		#NULL!		4	DOR/3TC/TDF	DOR/3TC/TDF	0	1992-10-27	0.991252	#NULL!	#NULL!	#NULL!	#NULL!	#NULL!	#NULL!	#NULL!	#NULL!	#NULL!	#NULL!	#NULL!	#NULL!	#NULL!	6	#NULL!
2311021169662213103456256	0	2	#NULL!	30.2389	2	1	1	0.648871	1	2	2	314	3	47801	2	4.67944	0.0328542	1	1	2023-11-02	6	2024-06-27	2023-11-03	0.648871	0		#NULL!		4	BIC/FTC/TAF	BIC/FTC/TAF	0	1994-09-24	0.988552	#NULL!	#NULL!	#NULL!	#NULL!	#NULL!	#NULL!	#NULL!	#NULL!	#NULL!	#NULL!	#NULL!	#NULL!	#NULL!	9	#NULL!
181026142578313	0	2	#NULL!	41.2396	2	1	1	5.61807	1	2	2	350	3	39127	2	4.59248	0.229979	1	1	2018-10-26	26	2024-06-15	2018-11-02	5.61807	0		#NULL!		4	TDF+EFV+3TC	3TC/DTG	0	1983-09-24	0.950567	#NULL!	#NULL!	#NULL!	#NULL!	#NULL!	#NULL!	#NULL!	#NULL!	#NULL!	#NULL!	#NULL!	#NULL!	#NULL!	22	#NULL!
200403695566783486099456	0	2	#NULL!	36.4921	2	2	1	4.14237	1	2	2	350	3	16549	2	4.21877	0	1	1	2020-04-05	21	2024-05-27	2020-04-05	4.14237	0		#NULL!		4	RAL+AZT/3TC	3TC+EFV+TDF	0	1988-06-23	0.965007	#NULL!	#NULL!	#NULL!	#NULL!	#NULL!	#NULL!	#NULL!	#NULL!	#NULL!	#NULL!	#NULL!	#NULL!	#NULL!	19	#NULL!
210514842767036348727296	0	2	#NULL!	34.4524	2	1	2	3.07734	1	2	2	302	3	15149	2	4.18038	0.229979	1	1	2021-05-13	15	2024-06-17	2021-05-20	3.07734	0		#NULL!		4	BIC/FTC/TAF	BIC/FTC/TAF	0	1990-07-08	0.971259	#NULL!	#NULL!	#NULL!	#NULL!	#NULL!	#NULL!	#NULL!	#NULL!	#NULL!	#NULL!	#NULL!	#NULL!	#NULL!	16	#NULL!
210325824578739793043456	0	2	#NULL!	40.8836	2	1	2	3.2334	1	2	2	236	3	31650	2	4.50037	0.131417	1	1	2021-03-25	16	2024-06-22	2021-03-29	3.2334	0		#NULL!		4	TDF+EFV+3TC	3TC+EFV+TDF	0	1984-02-01	0.970005	#NULL!	#NULL!	#NULL!	#NULL!	#NULL!	#NULL!	#NULL!	#NULL!	#NULL!	#NULL!	#NULL!	#NULL!	#NULL!	16	#NULL!
200508708251726074871808	0	2	#NULL!	43.345	2	1	2	4.01095	1	2	2	225	3	17547	2	4.2442	0.131417	1	1	2020-05-08	20	2024-05-16	2020-05-12	4.01095	0		#NULL!		4	TDF+EFV+3TC	3TC/DTG	0	1981-08-16	0.965357	#NULL!	#NULL!	#NULL!	#NULL!	#NULL!	#NULL!	#NULL!	#NULL!	#NULL!	#NULL!	#NULL!	#NULL!	#NULL!	19	#NULL!
220217943880058249138176	0	2	#NULL!	47.1807	3	1	2	1.82067	1	2	2	228	3	17323	2	4.23862	-0.525667	1	0	2022-02-17	5	2023-11-28	2022-02-01	1.82067		3	2023-11-28		2	3TC/DTG	3TC/DTG	0	1977-10-15	0.979678	#NULL!	#NULL!	#NULL!	#NULL!	#NULL!	#NULL!	#NULL!	#NULL!	#NULL!	#NULL!	#NULL!	#NULL!	#NULL!	22	#NULL!
190621151457105	0	2	#NULL!	45.4531	3	1	2	4.95551	1	2	2	317	3	10441	2	4.01874	0.131417	1	1	2019-06-21	26	2024-06-08	2019-06-25	4.95551	0		#NULL!		4	EFV+TDF+3TC	3TC+EFV+TDF	0	1979-07-08	0.95603	#NULL!	#NULL!	#NULL!	#NULL!	#NULL!	#NULL!	#NULL!	#NULL!	#NULL!	#NULL!	#NULL!	#NULL!	#NULL!	37	#NULL!
180615130194523	0	2	#NULL!	47.9446	3	1	2	5.78782	1	2	2	248	3	17266	2	4.23719	0.131417	1	1	2018-06-15	29	2024-04-02	2018-06-19	5.78782	0		#NULL!		4	EFV+3TC+TDF	3TC+EFV+TDF	0	1977-01-09	0.950567	#NULL!	#NULL!	#NULL!	#NULL!	#NULL!	#NULL!	#NULL!	#NULL!	#NULL!	#NULL!	#NULL!	#NULL!	#NULL!	39	#NULL!
200117667645716570570752	0	2	#NULL!	56.2238	3	2	2	4.3258	1	2	2	204	3	27375	2	4.43735	0.0985626	1	1	2020-01-17	23	2024-05-18	2020-01-20	4.3258	0		#NULL!		4	TDF+EFV+3TC	3TC+EFV+TDF	0	1968-09-29	0.963212	#NULL!	#NULL!	#NULL!	#NULL!	#NULL!	#NULL!	#NULL!	#NULL!	#NULL!	#NULL!	#NULL!	#NULL!	#NULL!	32	#NULL!
181214144142526	0	2	#NULL!	47.0027	3	2	2	5.50582	1	2	2	254	3	14488	2	4.16101	0.164271	1	1	2018-12-14	25	2024-06-21	2018-12-19	5.50582	0		#NULL!		4	EFV+TDF+3TC	3TC+TDF+LPV/r	0	1977-12-19	0.95101	#NULL!	#NULL!	#NULL!	#NULL!	#NULL!	#NULL!	#NULL!	#NULL!	#NULL!	#NULL!	#NULL!	#NULL!	#NULL!	39	#NULL!
200110665118159539273728	1	2	#NULL!	75.4326	4	1	2	3.81656	1	2	2	237	3	42895	2	4.63241	0.229979	1	1	2020-01-10	13	2023-11-11	2020-01-17	3.81656		1	2023-11-11	艾滋病病毒感染者	5	TDF+EFV+3TC		0	1949-07-15	0.966046	0.966046	0.966907	0.889279	0.950395	0.974983	0.955046	0.982637	0.982637	0.972199	0.968084	0.96653	0.889279	0.117344	70	0.950395
180413127949391	0	2	#NULL!	87.8816	4	1	2	6.20945	1	2	2	245	3	28742	2	4.45852	0.197125	1	1	2018-04-13	29	2024-07-04	2018-04-19	6.20945	0		#NULL!		4	TDF+EFV+3TC	3TC+EFV+TDF	0	1937-02-01	0.946709	#NULL!	#NULL!	#NULL!	#NULL!	#NULL!	#NULL!	#NULL!	#NULL!	#NULL!	#NULL!	#NULL!	#NULL!	#NULL!	101	#NULL!
2401111195016458277326848	0	2	#NULL!	42.833	2	1	3	0.498289	1	2	2	202	3	30285	2	4.48123	0.197125	1	1	2024-01-11	4	2024-07-17	2024-01-17	0.498289	0		#NULL!		4	BIC/FTC/TAF	BIC/FTC/TAF	0	1982-02-19	0.990033	#NULL!	#NULL!	#NULL!	#NULL!	#NULL!	#NULL!	#NULL!	#NULL!	#NULL!	#NULL!	#NULL!	#NULL!	#NULL!	8	#NULL!
2308071138162806384238592	0	2	#NULL!	41.8309	2	1	3	0.87885	1	2	2	298	3	42200	2	4.62531	0.0657084	1	1	2023-08-07	6	2024-06-25	2023-08-09	0.87885	0		#NULL!		4	BIC/FTC/TAF	BIC/FTC/TAF	0	1983-02-20	0.986051	#NULL!	#NULL!	#NULL!	#NULL!	#NULL!	#NULL!	#NULL!	#NULL!	#NULL!	#NULL!	#NULL!	#NULL!	#NULL!	10	#NULL!
2405301245696447494066176	0	2	#NULL!	22.4251	1	1	1	0.0465435	1	3	1	308	3	26218	2	4.4186	0.131417	1	1	2024-05-30	1	2024-06-20	2024-06-03	0.0465435	0		#NULL!		4	DOR/3TC/TDF	DOR/3TC/TDF	0	2002-07-18	0.998838	#NULL!	#NULL!	#NULL!	#NULL!	#NULL!	#NULL!	#NULL!	#NULL!	#NULL!	#NULL!	#NULL!	#NULL!	#NULL!	1	#NULL!
2405111238814085247950848	0	2	#NULL!	20.3854	1	1	1	0.221766	1	3	1	275	3	16992	2	4.23024	0.229979	1	1	2024-05-11	3	2024-08-07	2024-05-18	0.221766	0		#NULL!		4	BIC/FTC/TAF	BIC/FTC/TAF	0	2004-08-01	0.994383	#NULL!	#NULL!	#NULL!	#NULL!	#NULL!	#NULL!	#NULL!	#NULL!	#NULL!	#NULL!	#NULL!	#NULL!	#NULL!	4	#NULL!
2401171197197834174418944	0	2	#NULL!	23.898	1	1	1	0.457221	1	3	1	243	3	34747	2	4.54092	0.197125	1	1	2024-01-17	3	2024-07-08	2024-01-23	0.457221	0		#NULL!		4	3TC/DTG	3TC/DTG	0	2001-01-26	0.991495	#NULL!	#NULL!	#NULL!	#NULL!	#NULL!	#NULL!	#NULL!	#NULL!	#NULL!	#NULL!	#NULL!	#NULL!	#NULL!	4	#NULL!
2311291179459453987074048	0	2	#NULL!	21.319	1	1	1	0.536619	1	3	1	309	3	27592	2	4.44078	0.164271	1	1	2023-11-29	6	2024-06-17	2023-12-04	0.536619	0		#NULL!		4	3TC+EFV+TDF	3TC+EFV+TDF	0	2003-08-26	0.990033	#NULL!	#NULL!	#NULL!	#NULL!	#NULL!	#NULL!	#NULL!	#NULL!	#NULL!	#NULL!	#NULL!	#NULL!	#NULL!	4	#NULL!
2311291179453709005115392	0	2	#NULL!	29.3107	1	1	1	0.577687	1	3	1	235	3	30283	2	4.4812	0.197125	1	1	2023-11-29	6	2024-07-03	2023-12-05	0.577687	0		#NULL!		4	3TC+TDF+ANV	3TC/DTG	0	1995-08-29	0.98954	#NULL!	#NULL!	#NULL!	#NULL!	#NULL!	#NULL!	#NULL!	#NULL!	#NULL!	#NULL!	#NULL!	#NULL!	#NULL!	4	#NULL!
2308031136683853905219584	0	2	#NULL!	22.1978	1	1	1	0.900753	1	3	1	330	3	18283	2	4.26205	0.164271	1	1	2023-08-03	6	2024-07-02	2023-08-08	0.900753	0		#NULL!		4	BIC/FTC/TAF	BIC/FTC/TAF	0	2002-10-09	0.986051	#NULL!	#NULL!	#NULL!	#NULL!	#NULL!	#NULL!	#NULL!	#NULL!	#NULL!	#NULL!	#NULL!	#NULL!	#NULL!	5	#NULL!
2307131129070985249751040	0	2	#NULL!	28.2074	1	1	1	1.05681	1	3	1	303	3	17281	2	4.23757	0.164271	1	1	2023-07-13	7	2024-08-07	2023-07-18	1.05681	0		#NULL!		4	3TC/DTG	3TC/DTG	0	1996-10-05	0.985015	#NULL!	#NULL!	#NULL!	#NULL!	#NULL!	#NULL!	#NULL!	#NULL!	#NULL!	#NULL!	#NULL!	#NULL!	#NULL!	5	#NULL!
2303071082702325402939392	0	2	#NULL!	21.2396	1	1	1	1.25941	1	3	1	300	3	25251	2	4.40228	0.0657084	1	1	2023-03-07	7	2024-06-11	2023-03-09	1.25941	0		#NULL!		4	BIC/FTC/TAF	BIC/FTC/TAF	0	2003-09-24	0.982649	#NULL!	#NULL!	#NULL!	#NULL!	#NULL!	#NULL!	#NULL!	#NULL!	#NULL!	#NULL!	#NULL!	#NULL!	#NULL!	6	#NULL!
220218944165781915389952	0	2	#NULL!	25.5024	1	1	1	1.44832	1	3	1	321	3	35930	2	4.55546	0.0657084	1	0	2022-02-17	12	2023-08-02	2022-02-19	1.44832		3	2023-08-02		2	BIC/FTC/TAF		0	1999-06-20	0.981042	#NULL!	#NULL!	#NULL!	#NULL!	#NULL!	#NULL!	#NULL!	#NULL!	#NULL!	#NULL!	#NULL!	#NULL!	#NULL!	6	#NULL!
2208251012374873449013248	0	2	#NULL!	27.4901	1	1	1	1.84531	1	3	1	292	3	29171	2	4.46495	0.131417	1	1	2022-08-25	11	2024-07-03	2022-08-29	1.84531	0		#NULL!		4	3TC+EFV+TDF	3TC+EFV+TDF	0	1997-06-24	0.978844	#NULL!	#NULL!	#NULL!	#NULL!	#NULL!	#NULL!	#NULL!	#NULL!	#NULL!	#NULL!	#NULL!	#NULL!	#NULL!	6	#NULL!
220223946059467086860288	0	2	#NULL!	25.0972	1	1	1	2.29158	1	3	1	329	3	23775	2	4.37612	0.197125	1	1	2022-02-23	13	2024-06-15	2022-03-01	2.29158	0		#NULL!		4	3TC+EFV+TDF	3TC+EFV+TDF	0	1999-11-15	0.975434	#NULL!	#NULL!	#NULL!	#NULL!	#NULL!	#NULL!	#NULL!	#NULL!	#NULL!	#NULL!	#NULL!	#NULL!	#NULL!	7	#NULL!
200403695569214550835200	0	2	#NULL!	27.9446	1	1	1	4.16427	1	3	1	267	3	27999	2	4.44714	0.229979	1	1	2020-04-03	23	2024-06-09	2020-04-10	4.16427	0		#NULL!		4	TDF+EFV+3TC	BIC/FTC/TAF	0	1997-01-09	0.965007	#NULL!	#NULL!	#NULL!	#NULL!	#NULL!	#NULL!	#NULL!	#NULL!	#NULL!	#NULL!	#NULL!	#NULL!	#NULL!	8	#NULL!
190705152062632	0	2	#NULL!	28.306	1	1	1	4.99658	1	3	1	239	3	25523	2	4.40693	0	1	1	2019-07-05	29	2024-07-03	2019-07-05	4.99658	0		#NULL!		4	DTG/ABC/3TC	3TC/DTG	0	1996-08-30	0.955634	#NULL!	#NULL!	#NULL!	#NULL!	#NULL!	#NULL!	#NULL!	#NULL!	#NULL!	#NULL!	#NULL!	#NULL!	#NULL!	10	#NULL!
190322147870356	0	2	#NULL!	27.9172	1	1	1	5.1499	1	3	1	338	3	22764	2	4.35725	0.0985626	1	1	2019-03-22	26	2024-05-18	2019-03-25	5.1499	0		#NULL!		4	EFV+TDF+3TC	3TC/DTG	0	1997-01-19	0.954839	#NULL!	#NULL!	#NULL!	#NULL!	#NULL!	#NULL!	#NULL!	#NULL!	#NULL!	#NULL!	#NULL!	#NULL!	#NULL!	10	#NULL!
2312021180443538635640832	0	2	#NULL!	36.7112	2	1	1	0.481862	1	3	1	225	3	41714	2	4.62028	0.197125	1	1	2023-12-02	5	2024-06-01	2023-12-08	0.481862	0		#NULL!		4	BIC/FTC/TAF	BIC/FTC/TAF	0	1988-04-04	0.991252	#NULL!	#NULL!	#NULL!	#NULL!	#NULL!	#NULL!	#NULL!	#NULL!	#NULL!	#NULL!	#NULL!	#NULL!	#NULL!	6	#NULL!
2310191164583259138498560	0	2	#NULL!	37.924	2	1	1	0.651608	1	3	1	327	3	34226	2	4.53436	0.0657084	1	1	2023-10-19	4	2024-06-15	2023-10-21	0.651608	0		#NULL!		4	BIC/FTC/TAF	BIC/FTC/TAF	0	1987-01-17	0.988304	#NULL!	#NULL!	#NULL!	#NULL!	#NULL!	#NULL!	#NULL!	#NULL!	#NULL!	#NULL!	#NULL!	#NULL!	#NULL!	9	#NULL!
200417700630848231178240	0	2	#NULL!	41.7214	2	1	1	0.747433	1	3	1	227	3	24727	2	4.39317	0.164271	1	0	2020-04-17	6	2021-01-20	2020-04-22	0.747433	0		#NULL!		7	TDF+EFV+3TC		0	1983-04-01	0.98681	#NULL!	#NULL!	#NULL!	#NULL!	#NULL!	#NULL!	#NULL!	#NULL!	#NULL!	#NULL!	#NULL!	#NULL!	#NULL!	10	#NULL!
2308161141316962442358784	0	2	#NULL!	35.3176	2	1	1	0.755647	1	3	1	330	3	42011	2	4.62336	0.0657084	1	1	2023-08-15	4	2024-05-19	2023-08-17	0.755647	0		#NULL!		4	3TC/DTG	3TC/DTG	0	1989-08-26	0.98681	#NULL!	#NULL!	#NULL!	#NULL!	#NULL!	#NULL!	#NULL!	#NULL!	#NULL!	#NULL!	#NULL!	#NULL!	#NULL!	10	#NULL!
2208311014572444082843648	0	2	#NULL!	35.0027	2	1	1	1.83162	1	3	1	296	3	21505	2	4.33254	0.164271	1	1	2022-08-31	12	2024-07-05	2022-09-05	1.83162	0		#NULL!		4	BIC/FTC/TAF	BIC/FTC/TAF	0	1989-12-19	0.9794	#NULL!	#NULL!	#NULL!	#NULL!	#NULL!	#NULL!	#NULL!	#NULL!	#NULL!	#NULL!	#NULL!	#NULL!	#NULL!	11	#NULL!
220331959105262100160512	0	2	#NULL!	32.8836	2	1	1	2.37645	1	3	1	243	3	21906	2	4.34056	-0.985626	1	1	2022-03-31	17	2024-07-16	2022-03-01	2.37645	0		#NULL!		4	3TC/DTG	3TC/DTG	0	1992-02-01	0.973981	#NULL!	#NULL!	#NULL!	#NULL!	#NULL!	#NULL!	#NULL!	#NULL!	#NULL!	#NULL!	#NULL!	#NULL!	#NULL!	15	#NULL!
211021900701094913556480	0	2	#NULL!	35.6653	2	1	1	2.69952	1	3	1	284	3	11890	2	4.07518	0.229979	1	1	2021-10-21	13	2024-07-10	2021-10-28	2.69952	0		#NULL!		4	3TC/DTG	3TC/DTG	0	1989-04-21	0.972796	#NULL!	#NULL!	#NULL!	#NULL!	#NULL!	#NULL!	#NULL!	#NULL!	#NULL!	#NULL!	#NULL!	#NULL!	#NULL!	16	#NULL!
210205807173337357762560	0	2	#NULL!	40.7112	2	1	1	3.28268	1	3	1	227	3	25220	2	4.40175	0.164271	1	1	2021-02-05	14	2024-05-24	2021-02-10	3.28268	0		#NULL!		4	TDF+DTG+3TC	BIC/FTC/TAF	0	1984-04-04	0.970005	#NULL!	#NULL!	#NULL!	#NULL!	#NULL!	#NULL!	#NULL!	#NULL!	#NULL!	#NULL!	#NULL!	#NULL!	#NULL!	16	#NULL!
210312819958438647586816	0	2	#NULL!	42.4004	2	1	1	3.30459	1	3	1	328	3	36680	2	4.56443	0.197125	1	1	2021-03-12	17	2024-07-07	2021-03-18	3.30459	0		#NULL!		4	EFV+TDF+3TC	3TC+EFV+TDF	0	1982-07-27	0.970005	#NULL!	#NULL!	#NULL!	#NULL!	#NULL!	#NULL!	#NULL!	#NULL!	#NULL!	#NULL!	#NULL!	#NULL!	#NULL!	16	#NULL!
210109797405502680080384	0	2	#NULL!	39.8186	2	1	1	3.33196	1	3	1	305	3	40567	2	4.60817	0.164271	1	1	2021-01-09	16	2024-05-15	2021-01-14	3.33196	0		#NULL!		4	TDF+EFV+3TC	3TC/DTG	0	1985-02-24	0.969686	#NULL!	#NULL!	#NULL!	#NULL!	#NULL!	#NULL!	#NULL!	#NULL!	#NULL!	#NULL!	#NULL!	#NULL!	#NULL!	16	#NULL!
201127781815561284915200	0	2	#NULL!	38.5373	2	1	1	3.49897	1	3	1	205	3	14626	2	4.16513	0.131417	1	1	2020-11-27	18	2024-06-01	2020-12-01	3.49897	0		#NULL!		4	EVG/c/FTC/TAF	BIC/FTC/TAF	0	1986-06-07	0.968724	#NULL!	#NULL!	#NULL!	#NULL!	#NULL!	#NULL!	#NULL!	#NULL!	#NULL!	#NULL!	#NULL!	#NULL!	#NULL!	16	#NULL!
200410698101356161925120	0	2	#NULL!	33.6146	2	1	1	4.17248	1	3	1	243	3	12061	2	4.08138	0.197125	1	1	2020-04-10	19	2024-06-18	2020-04-16	4.17248	0		#NULL!		4	TDF+EFV+3TC	3TC+EFV+TDF	0	1991-05-10	0.965007	#NULL!	#NULL!	#NULL!	#NULL!	#NULL!	#NULL!	#NULL!	#NULL!	#NULL!	#NULL!	#NULL!	#NULL!	#NULL!	19	#NULL!
190703151993748	0	2	#NULL!	37.5353	2	1	1	4.7447	1	3	1	209	3	10668	2	4.02808	0.229979	1	1	2019-07-03	24	2024-04-07	2019-07-10	4.7447	0		#NULL!		4	EFV+TDF+3TC	3TC+EFV+TDF	0	1987-06-08	0.959907	#NULL!	#NULL!	#NULL!	#NULL!	#NULL!	#NULL!	#NULL!	#NULL!	#NULL!	#NULL!	#NULL!	#NULL!	#NULL!	20	#NULL!
190215146615456	0	2	#NULL!	40.7577	2	1	1	5.24298	1	3	1	308	3	28084	2	4.44846	0.131417	1	1	2019-02-15	25	2024-05-18	2019-02-19	5.24298	0		#NULL!		4	EFV+TDF+3TC	3TC+TDF+ANV	0	1984-03-18	0.954428	#NULL!	#NULL!	#NULL!	#NULL!	#NULL!	#NULL!	#NULL!	#NULL!	#NULL!	#NULL!	#NULL!	#NULL!	#NULL!	21	#NULL!
180629130717885	0	2	#NULL!	38.1485	2	1	1	5.90554	1	3	1	263	3	37843	2	4.57799	0.197125	1	1	2018-06-29	29	2024-05-31	2018-07-05	5.90554	0		#NULL!		4	TDF+DTG+3TC	3TC/DTG	0	1986-10-27	0.949638	#NULL!	#NULL!	#NULL!	#NULL!	#NULL!	#NULL!	#NULL!	#NULL!	#NULL!	#NULL!	#NULL!	#NULL!	#NULL!	22	#NULL!
180209126439116	0	2	#NULL!	38.9781	2	1	1	6.11088	1	3	1	255	3	12485	2	4.09639	0.164271	1	1	2018-02-09	28	2024-03-26	2018-02-14	6.11088	0		#NULL!		4	3TC+TDF+EFV	3TC/DTG	0	1985-12-28	0.947706	#NULL!	#NULL!	#NULL!	#NULL!	#NULL!	#NULL!	#NULL!	#NULL!	#NULL!	#NULL!	#NULL!	#NULL!	#NULL!	22	#NULL!
150716101152834	0	2	#NULL!	36.7057	2	1	1	6.22861	1	3	1	225	3	30259	2	4.48085	0.197125	1	1	2018-03-23	29	2024-06-20	2018-03-29	6.22861	0		#NULL!		4	EFV+3TC+TDF	3TC+EFV+TDF	0	1988-04-06	0.946709	#NULL!	#NULL!	#NULL!	#NULL!	#NULL!	#NULL!	#NULL!	#NULL!	#NULL!	#NULL!	#NULL!	#NULL!	#NULL!	23	#NULL!
160415107522815	0	2	#NULL!	42.9452	2	1	1	8.01369	1	3	1	251	3	28969	2	4.46193	0.131417	1	1	2016-04-15	37	2024-04-24	2016-04-19	8.01369	0		#NULL!		4	TDF+EFV+3TC	BIC/FTC/TAF	0	1982-01-09	0.930415	#NULL!	#NULL!	#NULL!	#NULL!	#NULL!	#NULL!	#NULL!	#NULL!	#NULL!	#NULL!	#NULL!	#NULL!	#NULL!	27	#NULL!
160527108931983	0	2	#NULL!	37.8583	2	1	1	8.11225	1	3	1	320	3	20459	2	4.31088	0.164271	1	1	2016-05-27	37	2024-07-12	2016-06-01	8.11225	0		#NULL!		4	TDF+EFV+3TC	3TC+EFV+TDF	0	1987-02-10	0.928215	#NULL!	#NULL!	#NULL!	#NULL!	#NULL!	#NULL!	#NULL!	#NULL!	#NULL!	#NULL!	#NULL!	#NULL!	#NULL!	27	#NULL!
1212282000000000316810	0	2	#NULL!	41.1684	2	1	1	8.1807	1	3	1	260	3	14447	2	4.15978	0	1	1	2016-01-21	38	2024-03-27	2016-01-21	8.1807	0		#NULL!		4	TDF+EFV+3TC	3TC+EFV+TDF	0	1983-10-20	0.928215	#NULL!	#NULL!	#NULL!	#NULL!	#NULL!	#NULL!	#NULL!	#NULL!	#NULL!	#NULL!	#NULL!	#NULL!	#NULL!	27	#NULL!
151230105161994	0	2	#NULL!	34.4415	2	1	1	8.36413	1	3	1	341	3	40941	2	4.61216	0.164271	1	1	2015-12-30	40	2024-05-16	2016-01-04	8.36413	0		#NULL!		4	TDF+EFV+3TC	3TC+EFV+TDF	0	1990-07-12	0.927426	#NULL!	#NULL!	#NULL!	#NULL!	#NULL!	#NULL!	#NULL!	#NULL!	#NULL!	#NULL!	#NULL!	#NULL!	#NULL!	27	#NULL!
150730101554754	0	2	#NULL!	34.833	2	1	1	8.9692	1	3	1	347	3	12501	2	4.09694	0.131417	1	1	2015-07-31	41	2024-07-23	2015-08-04	8.9692	0		#NULL!		4	EFV+TDF+3TC	3TC/DTG	0	1990-02-19	0.924805	#NULL!	#NULL!	#NULL!	#NULL!	#NULL!	#NULL!	#NULL!	#NULL!	#NULL!	#NULL!	#NULL!	#NULL!	#NULL!	27	#NULL!
210401827107649743331328	0	2	#NULL!	53.5462	3	1	1	3.24435	1	3	1	266	3	10818	2	4.03415	0.0657084	1	1	2021-04-01	23	2024-07-01	2021-04-03	3.24435	0		#NULL!		4	EFV+TDF+3TC	BIC/FTC/TAF	0	1971-06-04	0.970005	#NULL!	#NULL!	#NULL!	#NULL!	#NULL!	#NULL!	#NULL!	#NULL!	#NULL!	#NULL!	#NULL!	#NULL!	#NULL!	28	#NULL!
190315147614297	0	2	#NULL!	27.5311	1	1	2	5.0705	1	3	1	275	3	14095	2	4.14907	0.164271	1	1	2019-03-15	26	2024-04-14	2019-03-20	5.0705	0		#NULL!		4	EFV+TDF+3TC	3TC+EFV+TDF	0	1997-06-09	0.954839	#NULL!	#NULL!	#NULL!	#NULL!	#NULL!	#NULL!	#NULL!	#NULL!	#NULL!	#NULL!	#NULL!	#NULL!	#NULL!	10	#NULL!
210708862633362787508224	0	2	#NULL!	44.0924	2	1	2	2.78713	1	3	1	258	3	42762	2	4.63106	0.0328542	1	1	2021-07-08	13	2024-04-22	2021-07-09	2.78713	0		#NULL!		4	EVG/c/FTC/TAF	BIC/FTC/TAF	0	1980-11-16	0.972796	#NULL!	#NULL!	#NULL!	#NULL!	#NULL!	#NULL!	#NULL!	#NULL!	#NULL!	#NULL!	#NULL!	#NULL!	#NULL!	16	#NULL!
201204784342707987734528	0	2	#NULL!	37.1246	2	1	2	3.6167	1	3	1	278	3	14988	2	4.17574	0.0985626	1	1	2020-12-04	21	2024-07-20	2020-12-07	3.6167	0		#NULL!		4	TDF+EFV+3TC	BIC/FTC/TAF	0	1987-11-05	0.967734	#NULL!	#NULL!	#NULL!	#NULL!	#NULL!	#NULL!	#NULL!	#NULL!	#NULL!	#NULL!	#NULL!	#NULL!	#NULL!	16	#NULL!
190215146615676	0	2	#NULL!	40.6181	2	1	2	5.23477	1	3	1	246	3	28089	2	4.44854	0.229979	1	1	2019-02-15	24	2024-05-18	2019-02-22	5.23477	0		#NULL!		4	EFV+TDF+3TC	3TC+TDF+ANV	0	1984-05-08	0.954428	#NULL!	#NULL!	#NULL!	#NULL!	#NULL!	#NULL!	#NULL!	#NULL!	#NULL!	#NULL!	#NULL!	#NULL!	#NULL!	21	#NULL!
180817132420868	0	2	#NULL!	36.4538	2	1	2	5.6564	1	3	1	312	3	10769	2	4.03218	0.164271	1	1	2018-08-17	28	2024-04-18	2018-08-22	5.6564	0		#NULL!		4	TDF+EFV+3TC	ANV/3TC/TDF	0	1988-07-07	0.950567	#NULL!	#NULL!	#NULL!	#NULL!	#NULL!	#NULL!	#NULL!	#NULL!	#NULL!	#NULL!	#NULL!	#NULL!	#NULL!	22	#NULL!
170217115981873	0	2	#NULL!	43.9391	2	1	2	7.25257	1	3	1	305	3	13234	2	4.12169	0.131417	1	1	2017-02-17	33	2024-05-24	2017-02-21	7.25257	0		#NULL!		4	TDF+3TC+EFV	3TC+EFV+TDF	0	1981-01-11	0.938273	#NULL!	#NULL!	#NULL!	#NULL!	#NULL!	#NULL!	#NULL!	#NULL!	#NULL!	#NULL!	#NULL!	#NULL!	#NULL!	25	#NULL!
200403695569225590243328	0	2	#NULL!	49.7953	3	1	2	4.24641	1	3	1	225	3	49104	2	4.69112	0.229979	1	0	2020-04-03	16	2024-07-09	2020-04-10	4.24641	0		#NULL!		7	DTG/ABC/3TC		0	1975-03-05	0.964292	#NULL!	#NULL!	#NULL!	#NULL!	#NULL!	#NULL!	#NULL!	#NULL!	#NULL!	#NULL!	#NULL!	#NULL!	#NULL!	32	#NULL!
180330127613110	0	2	#NULL!	51.2081	3	1	2	6.03149	1	3	1	276	3	13058	2	4.11588	0	1	1	2018-03-30	27	2024-04-10	2018-03-30	6.03149	0		#NULL!		4	3TC+TDF+EFV	3TC+EFV+TDF	0	1973-10-05	0.948681	#NULL!	#NULL!	#NULL!	#NULL!	#NULL!	#NULL!	#NULL!	#NULL!	#NULL!	#NULL!	#NULL!	#NULL!	#NULL!	39	#NULL!
220301948169865818771456	0	2	#NULL!	48.3717	3	1	2	7.26352	1	3	1	350	3	30258	2	4.48084	0.0328542	1	1	2017-01-25	31	2024-05-02	2017-01-26	7.26352	0		#NULL!		4	AZT/3TC+EFV	3TC/DTG	0	1976-08-06	0.938273	#NULL!	#NULL!	#NULL!	#NULL!	#NULL!	#NULL!	#NULL!	#NULL!	#NULL!	#NULL!	#NULL!	#NULL!	#NULL!	45	#NULL!
2310051159502880882638848	0	2	#NULL!	70.6879	4	1	2	0.73922	1	3	1	236	3	10580	2	4.02449	0.131417	1	1	2023-10-05	5	2024-07-05	2023-10-09	0.73922	0		#NULL!		4	3TC+EFV+TDF	3TC+EFV+TDF	0	1954-04-13	0.98706	#NULL!	#NULL!	#NULL!	#NULL!	#NULL!	#NULL!	#NULL!	#NULL!	#NULL!	#NULL!	#NULL!	#NULL!	#NULL!	27	#NULL!
2307241132982164115451904	0	2	#NULL!	69.4531	4	1	2	0.807666	1	3	1	314	3	13333	2	4.12493	0.131417	1	1	2023-07-24	6	2024-05-18	2023-07-28	0.807666	0		#NULL!		4	BIC/FTC/TAF	BIC/FTC/TAF	0	1955-07-08	0.98681	#NULL!	#NULL!	#NULL!	#NULL!	#NULL!	#NULL!	#NULL!	#NULL!	#NULL!	#NULL!	#NULL!	#NULL!	#NULL!	27	#NULL!
171117123803683	0	2	#NULL!	60.8481	4	1	2	6.5243	1	3	1	305	3	43223	2	4.63571	0.164271	1	1	2017-11-17	31	2024-06-01	2017-11-22	6.5243	0		#NULL!		4	EFV+3TC+TDF	3TC+EFV+TDF	0	1964-02-14	0.945683	#NULL!	#NULL!	#NULL!	#NULL!	#NULL!	#NULL!	#NULL!	#NULL!	#NULL!	#NULL!	#NULL!	#NULL!	#NULL!	103	#NULL!
14061991065062	0	2	#NULL!	63.1396	4	1	3	10.1492	1	3	1	305	3	41706	2	4.6202	0.229979	1	1	2014-06-19	47	2024-08-19	2014-06-26	10.1492	0		#NULL!		4	EFV+3TC+TDF	3TC/DTG	0	1961-10-30	0.906377	#NULL!	#NULL!	#NULL!	#NULL!	#NULL!	#NULL!	#NULL!	#NULL!	#NULL!	#NULL!	#NULL!	#NULL!	#NULL!	131	#NULL!
200814743758938188546048	0	2	#NULL!	37.3655	2	1	1	3.77002	1	6	3	292	3	16659	2	4.22165	0.197125	1	1	2020-08-14	20	2024-05-28	2020-08-20	3.77002	0		#NULL!		4	EVG/c/FTC/TAF	BIC/FTC/TAF	0	1987-08-09	0.966386	#NULL!	#NULL!	#NULL!	#NULL!	#NULL!	#NULL!	#NULL!	#NULL!	#NULL!	#NULL!	#NULL!	#NULL!	#NULL!	17	#NULL!
150615100142149	0	2	#NULL!	35.731	2	1	2	8.84052	1	6	3	205	3	29637	2	4.47183	0.131417	1	1	2015-06-15	43	2024-04-21	2015-06-19	8.84052	0		#NULL!		4	EFV+3TC+TDF	BIC/FTC/TAF	0	1989-03-28	0.924805	#NULL!	#NULL!	#NULL!	#NULL!	#NULL!	#NULL!	#NULL!	#NULL!	#NULL!	#NULL!	#NULL!	#NULL!	#NULL!	27	#NULL!
170818121295442	0	2	#NULL!	48.7002	3	1	1	6.86105	2	2	2	300	3	21990	2	4.34223	0.0328542	1	1	2017-08-18	33	2024-06-29	2017-08-19	6.86105	0		#NULL!		4	3TC+EFV+TDF	ANV/3TC/TDF	0	1976-04-08	0.942403	#NULL!	#NULL!	#NULL!	#NULL!	#NULL!	#NULL!	#NULL!	#NULL!	#NULL!	#NULL!	#NULL!	#NULL!	#NULL!	44	#NULL!
180720131517547	1	2	#NULL!	71.2683	4	1	2	5.94387	2	2	2	308	3	48363	2	4.68451	0.0657084	1	1	2018-07-20	32	2024-07-01	2018-07-22	5.94387		1	2024-07-01	艾滋病病毒感染者	5	TDF+3TC+EFV	3TC/DTG	0	1953-09-13	0.949161	0.949161	0.951883	0.834758	0.92534	0.935375	0.925443	0.963056	0.963056	0.953726	0.952729	0.950343	0.834758	0.180614	98	0.92534
170106115098621	0	2	#NULL!	26.6687	1	1	1	7.31828	2	3	1	336	3	14935	2	4.17421	0.164271	1	1	2017-01-06	37	2024-05-07	2017-01-11	7.31828	0		#NULL!		4	3TC+EFV+TDF	3TC+EFV+TDF	0	1998-04-20	0.937662	#NULL!	#NULL!	#NULL!	#NULL!	#NULL!	#NULL!	#NULL!	#NULL!	#NULL!	#NULL!	#NULL!	#NULL!	#NULL!	11	#NULL!
180427128337691	0	2	#NULL!	37.7023	2	1	1	5.90007	2	3	1	243	3	23624	2	4.37335	0.229979	1	1	2018-04-27	27	2024-03-28	2018-05-04	5.90007	0		#NULL!		4	TDF+3TC+EFV	3TC+EFV+TDF	0	1987-04-08	0.949638	#NULL!	#NULL!	#NULL!	#NULL!	#NULL!	#NULL!	#NULL!	#NULL!	#NULL!	#NULL!	#NULL!	#NULL!	#NULL!	22	#NULL!
14101594281155	0	2	#NULL!	46.2005	3	1	2	3.5373	3	2	2	251	3	46981	2	4.67192	0.0657084	1	1	2014-10-15	18	2018-05-01	2014-10-17	3.5373		2	2018-05-01		6	EFV+3TC+TDF	3TC+EFV+TDF	0	1978-10-08	0.968724	#NULL!	#NULL!	#NULL!	#NULL!	#NULL!	#NULL!	#NULL!	#NULL!	#NULL!	#NULL!	#NULL!	#NULL!	#NULL!	31	#NULL!
170804120890043	0	2	#NULL!	36.3114	2	1	1	2.19028	4	2	2	225	3	18000	2	4.25527	0.164271	1	1	2017-08-04	12	2019-10-18	2017-08-09	2.19028		2	2019-10-18		6	TDF+EFV+3TC	BIC/FTC/TAF	0	1988-08-28	0.976585	#NULL!	#NULL!	#NULL!	#NULL!	#NULL!	#NULL!	#NULL!	#NULL!	#NULL!	#NULL!	#NULL!	#NULL!	#NULL!	14	#NULL!
180504128539024	0	2	#NULL!	27.1643	1	1	1	5.28405	1	2	2	416	4	24504	2	4.38924	0.164271	1	0	2018-05-04	23	2023-08-21	2018-05-09	5.28405	0		#NULL!		7	3TC+TDF+EFV		0	1997-10-21	0.953595	#NULL!	#NULL!	#NULL!	#NULL!	#NULL!	#NULL!	#NULL!	#NULL!	#NULL!	#NULL!	#NULL!	#NULL!	#NULL!	10	#NULL!
181130143680592	0	2	#NULL!	29.2286	1	1	1	5.45654	1	2	2	415	4	37841	2	4.57796	0.131417	1	1	2018-11-30	25	2024-05-19	2018-12-04	5.45654	0		#NULL!		4	EFV+TDF+3TC	3TC+EFV+TDF	0	1995-09-28	0.952313	#NULL!	#NULL!	#NULL!	#NULL!	#NULL!	#NULL!	#NULL!	#NULL!	#NULL!	#NULL!	#NULL!	#NULL!	#NULL!	10	#NULL!
2302041071360010328326144	0	2	#NULL!	34.0418	2	1	1	1.31417	1	2	2	564	4	38268	2	4.58284	0.0328542	1	1	2023-02-03	8	2024-05-29	2023-02-04	1.31417	0		#NULL!		4	BIC/FTC/TAF	BIC/FTC/TAF	0	1990-12-05	0.982115	#NULL!	#NULL!	#NULL!	#NULL!	#NULL!	#NULL!	#NULL!	#NULL!	#NULL!	#NULL!	#NULL!	#NULL!	#NULL!	10	#NULL!
210219812265739227541504	0	2	#NULL!	50.0938	3	1	1	3.30732	1	2	2	360	4	11667	2	4.06696	0.164271	1	1	2021-02-19	18	2024-06-16	2021-02-24	3.30732	0		#NULL!		4	DTG+3TC/TDF	3TC/DTG	0	1974-11-16	0.970005	#NULL!	#NULL!	#NULL!	#NULL!	#NULL!	#NULL!	#NULL!	#NULL!	#NULL!	#NULL!	#NULL!	#NULL!	#NULL!	28	#NULL!
190719152612554	0	2	#NULL!	54.4278	3	1	1	4.88433	1	2	2	382	4	42428	2	4.62765	0.164271	1	1	2019-07-19	24	2024-06-11	2019-07-24	4.88433	0		#NULL!		4	EFV+TDF+3TC	3TC+EFV+TDF	0	1970-07-17	0.957206	#NULL!	#NULL!	#NULL!	#NULL!	#NULL!	#NULL!	#NULL!	#NULL!	#NULL!	#NULL!	#NULL!	#NULL!	#NULL!	36	#NULL!
160115105553145	0	2	#NULL!	45.0151	3	1	1	8.16975	1	2	2	501	4	29457	2	4.46919	0	1	1	2016-03-02	39	2024-05-03	2016-03-02	8.16975	0		#NULL!		4	TDF+EFV+3TC	3TC/DTG	0	1979-12-15	0.928215	#NULL!	#NULL!	#NULL!	#NULL!	#NULL!	#NULL!	#NULL!	#NULL!	#NULL!	#NULL!	#NULL!	#NULL!	#NULL!	47	#NULL!
2307111128352121462218752	0	2	#NULL!	42.5948	2	1	2	0.769336	1	2	2	411	4	35826	2	4.5542	0.0657084	1	1	2023-07-11	6	2024-04-19	2023-07-13	0.769336	0		#NULL!		4	3TC+TDF+ANV	3TC+TDF+ANV	0	1982-05-17	0.98681	#NULL!	#NULL!	#NULL!	#NULL!	#NULL!	#NULL!	#NULL!	#NULL!	#NULL!	#NULL!	#NULL!	#NULL!	#NULL!	10	#NULL!
210603849964536224317440	0	2	#NULL!	44.8919	2	1	2	2.91034	1	2	2	501	4	14291	2	4.15506	0.197125	1	1	2021-06-03	14	2024-05-07	2021-06-09	2.91034	0		#NULL!		4	TDF+EFV+3TC	3TC+EFV+TDF	0	1980-01-29	0.972491	#NULL!	#NULL!	#NULL!	#NULL!	#NULL!	#NULL!	#NULL!	#NULL!	#NULL!	#NULL!	#NULL!	#NULL!	#NULL!	16	#NULL!
190823153770318	0	2	#NULL!	33.9049	2	1	2	4.62423	1	2	2	483	4	27572	2	4.44047	0.164271	1	1	2019-08-23	23	2024-04-12	2019-08-28	4.62423	0		#NULL!		4	TDF+EFV+3TC	ANV/3TC/TDF	0	1991-01-24	0.960288	#NULL!	#NULL!	#NULL!	#NULL!	#NULL!	#NULL!	#NULL!	#NULL!	#NULL!	#NULL!	#NULL!	#NULL!	#NULL!	20	#NULL!
170331116977424	0	2	#NULL!	44.2485	2	1	2	7.15948	1	2	2	425	4	34745	2	4.54089	0.197125	1	1	2017-03-31	34	2024-06-03	2017-04-06	7.15948	0		#NULL!		4	EFV+TDF+3TC	BIC/FTC/TAF	0	1980-09-20	0.940663	#NULL!	#NULL!	#NULL!	#NULL!	#NULL!	#NULL!	#NULL!	#NULL!	#NULL!	#NULL!	#NULL!	#NULL!	#NULL!	24	#NULL!
220623989545326477029376	0	2	#NULL!	53.2341	3	1	2	1.97673	1	2	2	682	4	33941	2	4.53072	-0.131417	1	1	2022-06-23	11	2024-06-10	2022-06-19	1.97673	0		#NULL!		4	3TC+TDF+LPV/r	3TC+TDF+LPV/r	0	1971-09-26	0.978006	#NULL!	#NULL!	#NULL!	#NULL!	#NULL!	#NULL!	#NULL!	#NULL!	#NULL!	#NULL!	#NULL!	#NULL!	#NULL!	24	#NULL!
170324116815240	0	2	#NULL!	50.9069	3	1	2	7.18412	1	2	2	372	4	32129	2	4.5069	0	1	1	2017-03-24	32	2024-05-30	2017-03-24	7.18412	0		#NULL!		4	EFV+TDF+3TC	BIC/FTC/TAF	0	1974-01-23	0.938874	#NULL!	#NULL!	#NULL!	#NULL!	#NULL!	#NULL!	#NULL!	#NULL!	#NULL!	#NULL!	#NULL!	#NULL!	#NULL!	45	#NULL!
160624109941814	0	2	#NULL!	50.8029	3	1	2	7.84394	1	2	2	588	4	15110	2	4.17926	0.164271	1	1	2016-06-24	35	2024-05-03	2016-06-29	7.84394	0		#NULL!		4	TDF+EFV+3TC	BIC/FTC/TAF	0	1974-03-02	0.931829	#NULL!	#NULL!	#NULL!	#NULL!	#NULL!	#NULL!	#NULL!	#NULL!	#NULL!	#NULL!	#NULL!	#NULL!	#NULL!	46	#NULL!
210312819963266509238272	0	2	#NULL!	61.5626	4	1	2	3.13484	1	2	2	358	4	44814	2	4.65141	0.0985626	1	1	2021-03-12	18	2024-05-03	2021-03-15	3.13484	0		#NULL!		4	EFV+TDF+3TC	3TC/DTG	0	1963-05-29	0.970635	#NULL!	#NULL!	#NULL!	#NULL!	#NULL!	#NULL!	#NULL!	#NULL!	#NULL!	#NULL!	#NULL!	#NULL!	#NULL!	61	#NULL!
220402959755236843151360	0	2	#NULL!	74.8029	4	1	3	1.99589	1	2	2	417	4	19273	2	4.28495	-0.0985626	1	1	2022-04-12	12	2024-04-07	2022-04-09	1.99589	0		#NULL!		4	3TC+EFV+TDF	3TC+EFV+TDF	0	1950-03-02	0.978006	#NULL!	#NULL!	#NULL!	#NULL!	#NULL!	#NULL!	#NULL!	#NULL!	#NULL!	#NULL!	#NULL!	#NULL!	#NULL!	46	#NULL!
2405301245693146344968192	0	2	#NULL!	23.0493	1	1	1	0.0821355	1	3	1	511	4	17671	2	4.24726	0.0328542	1	1	2024-05-30	1	2024-06-30	2024-05-31	0.0821355	0		#NULL!		4	3TC+EFV+TDF	3TC+EFV+TDF	0	2001-12-02	0.997905	#NULL!	#NULL!	#NULL!	#NULL!	#NULL!	#NULL!	#NULL!	#NULL!	#NULL!	#NULL!	#NULL!	#NULL!	#NULL!	3	#NULL!
2308301146469794171072512	0	2	#NULL!	21.883	1	1	1	0.791239	1	3	1	410	4	15684	2	4.19546	0.197125	1	1	2023-08-30	5	2024-06-20	2023-09-05	0.791239	0		#NULL!		4	BIC/FTC/TAF	BIC/FTC/TAF	0	2003-02-01	0.98681	#NULL!	#NULL!	#NULL!	#NULL!	#NULL!	#NULL!	#NULL!	#NULL!	#NULL!	#NULL!	#NULL!	#NULL!	#NULL!	4	#NULL!
2305041103709997722877952	0	2	#NULL!	29.538	1	1	1	0.988364	1	3	1	365	4	14893	2	4.17298	0	1	1	2023-05-04	7	2024-04-29	2023-05-04	0.988364	0		#NULL!		4	3TC/DTG	3TC/DTG	0	1995-06-07	0.985535	#NULL!	#NULL!	#NULL!	#NULL!	#NULL!	#NULL!	#NULL!	#NULL!	#NULL!	#NULL!	#NULL!	#NULL!	#NULL!	5	#NULL!
220630992092923911602176	0	2	#NULL!	28.7632	1	1	1	1.39357	1	3	1	401	4	31285	2	4.49534	0.229979	1	0	2022-06-30	5	2023-11-28	2022-07-07	1.39357		3	2023-11-28		2	3TC+EFV+TDF	3TC+EFV+TDF	0	1996-03-16	0.981042	#NULL!	#NULL!	#NULL!	#NULL!	#NULL!	#NULL!	#NULL!	#NULL!	#NULL!	#NULL!	#NULL!	#NULL!	#NULL!	6	#NULL!
210723868075908269912064	0	2	#NULL!	24.2622	1	1	1	2.91034	1	3	1	451	4	48139	2	4.6825	0.164271	1	1	2021-07-23	13	2024-06-25	2021-07-28	2.91034	0		#NULL!		4	3TC+EFV+TDF	3TC+EFV+TDF	0	2000-09-15	0.972491	#NULL!	#NULL!	#NULL!	#NULL!	#NULL!	#NULL!	#NULL!	#NULL!	#NULL!	#NULL!	#NULL!	#NULL!	#NULL!	8	#NULL!
201127781812428358406144	0	2	#NULL!	28.399	1	1	1	3.40041	1	3	1	408	4	10891	2	4.03707	0.164271	1	1	2020-11-27	19	2024-04-27	2020-12-02	3.40041	0		#NULL!		4	TDF+EFV+3TC	3TC+EFV+TDF	0	1996-07-27	0.969046	#NULL!	#NULL!	#NULL!	#NULL!	#NULL!	#NULL!	#NULL!	#NULL!	#NULL!	#NULL!	#NULL!	#NULL!	#NULL!	8	#NULL!
200403695572369137205248	0	2	#NULL!	27.1314	1	1	1	4.13689	1	3	1	384	4	21245	2	4.32726	0.131417	1	1	2020-04-03	22	2024-05-27	2020-04-07	4.13689	0		#NULL!		4	TDF+EFV+3TC	ANV/3TC/TDF	0	1997-11-02	0.965007	#NULL!	#NULL!	#NULL!	#NULL!	#NULL!	#NULL!	#NULL!	#NULL!	#NULL!	#NULL!	#NULL!	#NULL!	#NULL!	8	#NULL!
190614151133832	0	2	#NULL!	23.5202	1	1	1	4.83504	1	3	1	569	4	40906	2	4.61179	0.229979	1	1	2019-06-13	25	2024-04-20	2019-06-20	4.83504	0		#NULL!		4	LPV/r+TDF+3TC	3TC/DTG	0	2001-06-13	0.957984	#NULL!	#NULL!	#NULL!	#NULL!	#NULL!	#NULL!	#NULL!	#NULL!	#NULL!	#NULL!	#NULL!	#NULL!	#NULL!	10	#NULL!
190116145470829	0	2	#NULL!	23.9802	1	1	1	5.34428	1	3	1	444	4	13663	2	4.13555	0.229979	1	1	2019-01-16	27	2024-05-28	2019-01-23	5.34428	0		#NULL!		4	EFV+TDF+3TC	3TC+RPV+TDF	0	2000-12-27	0.953595	#NULL!	#NULL!	#NULL!	#NULL!	#NULL!	#NULL!	#NULL!	#NULL!	#NULL!	#NULL!	#NULL!	#NULL!	#NULL!	10	#NULL!
2406121250475424670171136	0	2	#NULL!	37.0041	2	1	1	0.0328542	1	3	1	389	4	34324	2	4.5356	0.0657084	1	1	2024-06-12	1	2024-06-26	2024-06-14	0.0328542	0		#NULL!		4	ANV/3TC/TDF	ANV/3TC/TDF	0	1987-12-19	0.999071	#NULL!	#NULL!	#NULL!	#NULL!	#NULL!	#NULL!	#NULL!	#NULL!	#NULL!	#NULL!	#NULL!	#NULL!	#NULL!	0	#NULL!
2406271255843328508874752	0	2	#NULL!	36.8836	2	1	1	0.0793977	1	3	1	679	4	35089	2	4.54517	0.229979	1	1	2024-06-27	3	2024-08-02	2024-07-04	0.0793977	0		#NULL!		4	ANV/3TC/TDF	BIC/FTC/TAF	0	1988-02-01	0.997905	#NULL!	#NULL!	#NULL!	#NULL!	#NULL!	#NULL!	#NULL!	#NULL!	#NULL!	#NULL!	#NULL!	#NULL!	#NULL!	2	#NULL!
2304031092477141311987712	0	2	#NULL!	31.1314	2	1	1	1.05133	1	3	1	354	4	21801	2	4.33848	0.0985626	1	1	2023-04-03	9	2024-04-24	2023-04-06	1.05133	0		#NULL!		4	BIC/FTC/TAF	3TC+EFV+TDF	0	1993-11-02	0.985015	#NULL!	#NULL!	#NULL!	#NULL!	#NULL!	#NULL!	#NULL!	#NULL!	#NULL!	#NULL!	#NULL!	#NULL!	#NULL!	10	#NULL!
190510149687317	0	2	#NULL!	30.4825	2	1	1	1.06229	1	3	1	608	4	33700	2	4.52763	0.229979	1	1	2019-05-10	10	2020-06-08	2019-05-17	1.06229		2	2020-06-08		6	EFV+3TC+TDF	3TC+EFV+TDF	0	1994-06-27	0.985015	#NULL!	#NULL!	#NULL!	#NULL!	#NULL!	#NULL!	#NULL!	#NULL!	#NULL!	#NULL!	#NULL!	#NULL!	#NULL!	10	#NULL!
2212011047892686057525248	0	2	#NULL!	32.1718	2	1	1	1.63176	1	3	1	387	4	34042	2	4.53202	0.0657084	1	1	2022-12-01	10	2024-07-21	2022-12-03	1.63176	0		#NULL!		4	BIC/FTC/TAF	BIC/FTC/TAF	0	1992-10-18	0.980227	#NULL!	#NULL!	#NULL!	#NULL!	#NULL!	#NULL!	#NULL!	#NULL!	#NULL!	#NULL!	#NULL!	#NULL!	#NULL!	10	#NULL!
200221680333943827857408	0	2	#NULL!	33.9158	2	1	1	4.44627	1	3	1	361	4	22428	2	4.35079	0	1	1	2020-02-21	22	2024-08-02	2020-02-21	4.44627	0		#NULL!		4	TDF+EFV+3TC	3TC+EFV+TDF	0	1991-01-20	0.961035	#NULL!	#NULL!	#NULL!	#NULL!	#NULL!	#NULL!	#NULL!	#NULL!	#NULL!	#NULL!	#NULL!	#NULL!	#NULL!	19	#NULL!
181228144650945	0	2	#NULL!	35.6434	2	1	1	5.28131	1	3	1	432	4	25112	2	4.39988	0.0985626	1	1	2018-12-28	28	2024-04-12	2018-12-31	5.28131	0		#NULL!		4	TDF+EFV+3TC	BIC/FTC/TAF	0	1989-04-29	0.953595	#NULL!	#NULL!	#NULL!	#NULL!	#NULL!	#NULL!	#NULL!	#NULL!	#NULL!	#NULL!	#NULL!	#NULL!	#NULL!	21	#NULL!
160701110192669	0	2	#NULL!	36.1691	2	1	1	7.83847	1	3	1	504	4	11269	2	4.05189	0.197125	1	1	2016-07-01	35	2024-05-09	2016-07-07	7.83847	0		#NULL!		4	TDF+EFV+3TC	BIC/FTC/TAF	0	1988-10-19	0.931829	#NULL!	#NULL!	#NULL!	#NULL!	#NULL!	#NULL!	#NULL!	#NULL!	#NULL!	#NULL!	#NULL!	#NULL!	#NULL!	27	#NULL!
150814101926458	0	2	#NULL!	33.8528	2	1	1	8.86516	1	3	1	355	4	18410	2	4.26505	0.164271	1	1	2015-08-14	40	2024-06-30	2015-08-19	8.86516	0		#NULL!		4	EFV+3TC+TDF	3TC+EFV+TDF	0	1991-02-12	0.924805	#NULL!	#NULL!	#NULL!	#NULL!	#NULL!	#NULL!	#NULL!	#NULL!	#NULL!	#NULL!	#NULL!	#NULL!	#NULL!	27	#NULL!
14072992379995	0	2	#NULL!	35.9966	2	1	1	9.65914	1	3	1	907	4	18888	2	4.27619	0.131417	1	1	2014-08-28	43	2024-04-29	2014-09-01	9.65914	0		#NULL!		4	EFV+3TC+TDF	3TC+EFV+TDF	0	1988-12-21	0.916006	#NULL!	#NULL!	#NULL!	#NULL!	#NULL!	#NULL!	#NULL!	#NULL!	#NULL!	#NULL!	#NULL!	#NULL!	#NULL!	30	#NULL!
2404241232718435202617344	0	2	#NULL!	39.0246	2	1	2	0.167009	1	3	1	467	4	28741	2	4.4585	0.164271	1	1	2024-04-24	2	2024-06-29	2024-04-29	0.167009	0		#NULL!		4	ANV/3TC/TDF	ANV/3TC/TDF	0	1985-12-11	0.995093	#NULL!	#NULL!	#NULL!	#NULL!	#NULL!	#NULL!	#NULL!	#NULL!	#NULL!	#NULL!	#NULL!	#NULL!	#NULL!	3	#NULL!
2307201131612670352764928	0	2	#NULL!	33.2177	2	1	2	0.854209	1	3	1	399	4	15524	2	4.191	0.131417	1	1	2023-07-20	5	2024-05-31	2023-07-24	0.854209	0		#NULL!		4	3TC+EFV+TDF	3TC+EFV+TDF	0	1991-10-02	0.986305	#NULL!	#NULL!	#NULL!	#NULL!	#NULL!	#NULL!	#NULL!	#NULL!	#NULL!	#NULL!	#NULL!	#NULL!	#NULL!	10	#NULL!
2308241144278734704406528	0	2	#NULL!	51.8734	3	1	2	0.741958	1	3	1	445	4	48740	2	4.68789	0.164271	1	1	2023-08-24	5	2024-05-26	2023-08-29	0.741958	0		#NULL!		4	3TC+TDF+ANV	3TC+TDF+ANV	0	1973-02-04	0.98706	#NULL!	#NULL!	#NULL!	#NULL!	#NULL!	#NULL!	#NULL!	#NULL!	#NULL!	#NULL!	#NULL!	#NULL!	#NULL!	14	#NULL!
211125913448236908777472	0	2	#NULL!	47.0958	3	1	2	2.43395	1	3	1	470	4	13435	2	4.12824	0.197125	1	1	2021-11-25	12	2024-05-08	2021-12-01	2.43395	0		#NULL!		4	3TC+EFV+TDF	3TC+EFV+TDF	0	1977-11-15	0.973981	#NULL!	#NULL!	#NULL!	#NULL!	#NULL!	#NULL!	#NULL!	#NULL!	#NULL!	#NULL!	#NULL!	#NULL!	#NULL!	27	#NULL!
190201146232933	0	2	#NULL!	45.4695	3	1	2	5.36893	1	3	1	363	4	38132	2	4.58129	0.197125	1	1	2019-02-15	24	2024-07-05	2019-02-21	5.36893	0		#NULL!		4	EFV+TDF+3TC	3TC+EFV+TDF	0	1979-07-02	0.953171	#NULL!	#NULL!	#NULL!	#NULL!	#NULL!	#NULL!	#NULL!	#NULL!	#NULL!	#NULL!	#NULL!	#NULL!	#NULL!	39	#NULL!
181012135691230	0	2	#NULL!	48.7988	3	1	2	5.69473	1	3	1	458	4	10797	2	4.0333	0.229979	1	1	2018-10-12	29	2024-06-29	2018-10-19	5.69473	0		#NULL!		4	EFV+3TC+TDF	ANV/3TC/TDF	0	1976-03-03	0.950567	#NULL!	#NULL!	#NULL!	#NULL!	#NULL!	#NULL!	#NULL!	#NULL!	#NULL!	#NULL!	#NULL!	#NULL!	#NULL!	39	#NULL!
151201104485417	0	2	#NULL!	46.0171	3	1	2	8.53936	1	3	1	378	4	43027	2	4.63374	0.0985626	1	1	2015-12-01	39	2024-06-18	2015-12-04	8.53936	0		#NULL!		4	TDF+EFV+3TC	3TC/DTG	0	1978-12-14	0.925736	#NULL!	#NULL!	#NULL!	#NULL!	#NULL!	#NULL!	#NULL!	#NULL!	#NULL!	#NULL!	#NULL!	#NULL!	#NULL!	48	#NULL!
170502117764718	0	2	#NULL!	37.4093	2	1	3	6.90486	1	3	1	446	4	26441	2	4.42228	0	1	1	2017-06-14	31	2024-05-10	2017-06-14	6.90486	0		#NULL!		4	TDF+EFV+3TC	3TC+EFV+TDF	0	1987-07-24	0.942403	#NULL!	#NULL!	#NULL!	#NULL!	#NULL!	#NULL!	#NULL!	#NULL!	#NULL!	#NULL!	#NULL!	#NULL!	#NULL!	23	#NULL!
14123096101162	0	2	#NULL!	58.603	3	1	1	9.44832	1	4	3	401	4	40009	2	4.60216	0.197125	1	1	2014-12-30	41	2024-06-17	2015-01-05	9.44832	0		#NULL!		4	EFV+TDF+3TC	3TC+EFV+TDF	0	1966-05-14	0.917244	#NULL!	#NULL!	#NULL!	#NULL!	#NULL!	#NULL!	#NULL!	#NULL!	#NULL!	#NULL!	#NULL!	#NULL!	#NULL!	49	#NULL!
150814101927903	0	2	#NULL!	50.2663	3	1	2	8.63792	1	6	3	367	4	17555	2	4.2444	0.197125	1	1	2015-08-14	41	2024-04-09	2015-08-20	8.63792	0		#NULL!		4	EFV+3TC+AZT	3TC/DTG	0	1974-09-14	0.925736	#NULL!	#NULL!	#NULL!	#NULL!	#NULL!	#NULL!	#NULL!	#NULL!	#NULL!	#NULL!	#NULL!	#NULL!	#NULL!	48	#NULL!
171124124004193	0	2	#NULL!	38.7426	2	1	1	5.82615	2	2	2	362	4	21193	2	4.32619	0.164271	1	0	2017-11-24	25	2023-09-27	2017-11-29	5.82615	0		#NULL!		7	3TC+EFV+TDF		0	1986-03-24	0.950106	#NULL!	#NULL!	#NULL!	#NULL!	#NULL!	#NULL!	#NULL!	#NULL!	#NULL!	#NULL!	#NULL!	#NULL!	#NULL!	22	#NULL!
200909753174396029370368	0	2	#NULL!	54.3484	3	1	3	0.517454	2	2	2	614	4	35000	2	4.54407	0.229979	1	1	2020-09-07	6	2021-03-22	2020-09-14	0.517454		2	2021-03-22		6	EFV+3TC+TDF	BIC/FTC/TAF	0	1970-08-15	0.990033	#NULL!	#NULL!	#NULL!	#NULL!	#NULL!	#NULL!	#NULL!	#NULL!	#NULL!	#NULL!	#NULL!	#NULL!	#NULL!	11	#NULL!
180907133006543	0	2	#NULL!	42.6277	2	1	1	5.61807	2	3	1	363	4	15316	2	4.18515	0.197125	1	1	2018-09-07	26	2024-04-26	2018-09-13	5.61807	0		#NULL!		4	3TC+EFV+TDF	3TC/DTG	0	1982-05-05	0.950567	#NULL!	#NULL!	#NULL!	#NULL!	#NULL!	#NULL!	#NULL!	#NULL!	#NULL!	#NULL!	#NULL!	#NULL!	#NULL!	22	#NULL!
170324116813298	0	2	#NULL!	52.4456	3	1	2	7.26626	2	3	1	678	4	19938	2	4.29968	0.164271	1	1	2017-03-24	32	2024-07-04	2017-03-29	7.26626	0		#NULL!		4	EFV+3TC+TDF	3TC+EFV+TDF	0	1972-07-10	0.938273	#NULL!	#NULL!	#NULL!	#NULL!	#NULL!	#NULL!	#NULL!	#NULL!	#NULL!	#NULL!	#NULL!	#NULL!	#NULL!	45	#NULL!
200616722377759459901440	0	3	#NULL!	67.3943	4	2	2	3.97536	1	2	2	41	1	276291	3	5.44137	0	1	1	2020-06-25	19	2024-06-16	2020-06-25	3.97536	0		#NULL!		4	TDF+EFV+3TC	3TC+DTG+TDF	1	1957-07-29	0.965357	#NULL!	#NULL!	#NULL!	#NULL!	#NULL!	#NULL!	#NULL!	#NULL!	#NULL!	#NULL!	#NULL!	#NULL!	#NULL!	70	#NULL!
220519976869204875382784	0	3	#NULL!	38.1622	2	1	1	1.99863	1	3	1	37	1	108575	3	5.03573	0.229979	1	1	2022-05-19	8	2024-05-25	2022-05-26	1.99863	0		#NULL!		4	BIC/FTC/TAF	BIC/FTC/TAF	1	1986-10-22	0.978006	#NULL!	#NULL!	#NULL!	#NULL!	#NULL!	#NULL!	#NULL!	#NULL!	#NULL!	#NULL!	#NULL!	#NULL!	#NULL!	12	#NULL!
220217943884103023869952	0	3	#NULL!	34.4305	2	1	1	2.29432	1	3	1	13	1	164221	3	5.21543	0.131417	1	1	2022-02-17	11	2024-06-08	2022-02-21	2.29432	0		#NULL!		4	BIC/FTC/TAF	BIC/FTC/TAF	1	1990-07-16	0.975434	#NULL!	#NULL!	#NULL!	#NULL!	#NULL!	#NULL!	#NULL!	#NULL!	#NULL!	#NULL!	#NULL!	#NULL!	#NULL!	14	#NULL!
210708862641400386789376	0	3	#NULL!	34.447	2	1	1	2.88843	1	3	1	6	1	72881	3	4.86261	0.0657084	1	1	2021-07-08	12	2024-05-30	2021-07-10	2.88843	0		#NULL!		4	3TC+EFV+TDF	3TC/DTG	0	1990-07-10	0.972796	#NULL!	#NULL!	#NULL!	#NULL!	#NULL!	#NULL!	#NULL!	#NULL!	#NULL!	#NULL!	#NULL!	#NULL!	#NULL!	16	#NULL!
14060990659874	0	3	#NULL!	35.1588	2	1	1	3.55373	1	3	1	24	1	1554928	3	6.19171	0	1	1	2020-12-11	19	2024-07-01	2020-12-11	3.55373	0		#NULL!		4	EVG/c/FTC/TAF	BIC/FTC/TAF	1	1989-10-23	0.968724	#NULL!	#NULL!	#NULL!	#NULL!	#NULL!	#NULL!	#NULL!	#NULL!	#NULL!	#NULL!	#NULL!	#NULL!	#NULL!	16	#NULL!
160128105805874	0	3	#NULL!	30.5619	2	1	1	8.15332	1	3	1	46	1	233419	3	5.36814	0.131417	1	1	2016-01-28	35	2024-03-28	2016-02-01	8.15332	0		#NULL!		4	TDF+EFV+3TC	3TC/DTG	1	1994-05-29	0.928215	#NULL!	#NULL!	#NULL!	#NULL!	#NULL!	#NULL!	#NULL!	#NULL!	#NULL!	#NULL!	#NULL!	#NULL!	#NULL!	27	#NULL!
151216104838786	0	3	#NULL!	41.5982	2	1	2	8.27105	1	3	1	6	1	117653	3	5.0706	0.0328542	1	1	2015-12-16	41	2024-03-25	2015-12-17	8.27105	0		#NULL!		4	TDF+EFV+3TC	3TC+ABC+DTG	0	1983-05-16	0.927426	#NULL!	#NULL!	#NULL!	#NULL!	#NULL!	#NULL!	#NULL!	#NULL!	#NULL!	#NULL!	#NULL!	#NULL!	#NULL!	27	#NULL!
15031797599992	0	3	#NULL!	49.1081	3	1	2	9.0705	1	3	1	9	1	434857	3	5.63835	0.0328542	1	1	2015-03-17	42	2024-04-12	2015-03-18	9.0705	0		#NULL!		4	EFV+3TC+TDF	BIC/FTC/TAF	0	1975-11-11	0.923777	#NULL!	#NULL!	#NULL!	#NULL!	#NULL!	#NULL!	#NULL!	#NULL!	#NULL!	#NULL!	#NULL!	#NULL!	#NULL!	48	#NULL!
180914133210033	0	3	#NULL!	60.1745	4	1	2	5.72211	1	3	1	18	1	89498	3	4.95181	0.197125	1	1	2018-09-14	28	2024-06-10	2018-09-20	5.72211	0		#NULL!		4	3TC+EFV+TDF	3TC+EFV+TDF	1	1964-10-17	0.950567	#NULL!	#NULL!	#NULL!	#NULL!	#NULL!	#NULL!	#NULL!	#NULL!	#NULL!	#NULL!	#NULL!	#NULL!	#NULL!	96	#NULL!
14123096099265	0	3	#NULL!	57.0561	3	1	3	9.32238	1	3	1	40	1	71000	3	4.85126	0.197125	1	1	2014-12-30	47	2024-05-02	2015-01-05	9.32238	0		#NULL!		4	EFV+3TC+TDF	BIC/FTC/TAF	1	1967-11-30	0.917244	#NULL!	#NULL!	#NULL!	#NULL!	#NULL!	#NULL!	#NULL!	#NULL!	#NULL!	#NULL!	#NULL!	#NULL!	#NULL!	49	#NULL!
161028113257992	0	3	#NULL!	49.434	3	1	2	7.55921	2	2	2	46	1	217396	3	5.33725	0.0985626	1	1	2016-10-28	35	2024-05-23	2016-10-31	7.55921	0		#NULL!		4	RAL+TDF+3TC	3TC/DTG	1	1975-07-15	0.934511	#NULL!	#NULL!	#NULL!	#NULL!	#NULL!	#NULL!	#NULL!	#NULL!	#NULL!	#NULL!	#NULL!	#NULL!	#NULL!	46	#NULL!
180710131131207	0	3	#NULL!	61.8747	4	2	2	5.7577	2	2	2	12	1	62523	3	4.79604	0.0985626	1	1	2018-07-10	29	2024-04-15	2018-07-13	5.7577	0		#NULL!		4	EFV+AZT+3TC	3TC/DTG	1	1963-02-04	0.950567	#NULL!	#NULL!	#NULL!	#NULL!	#NULL!	#NULL!	#NULL!	#NULL!	#NULL!	#NULL!	#NULL!	#NULL!	#NULL!	96	#NULL!
14041088482684	0	3	#NULL!	35.9692	2	1	2	9.05133	2	6	3	13	1	125969	3	5.10026	0.0985626	1	1	2014-04-11	45	2023-05-03	2014-04-14	9.05133		2	2023-05-03		6	NVP+3TC+AZT	3TC/DTG	0	1988-12-31	0.923777	#NULL!	#NULL!	#NULL!	#NULL!	#NULL!	#NULL!	#NULL!	#NULL!	#NULL!	#NULL!	#NULL!	#NULL!	#NULL!	27	#NULL!
180713131279054	0	3	#NULL!	52.5222	3	1	2	5.91923	3	2	2	9	1	692721	3	5.84056	0.164271	1	1	2018-07-20	34	2024-06-25	2018-07-25	5.91923	0		#NULL!		4	3TC+TDF+EFV	AZT/3TC+LPV/r	1	1972-06-12	0.949638	#NULL!	#NULL!	#NULL!	#NULL!	#NULL!	#NULL!	#NULL!	#NULL!	#NULL!	#NULL!	#NULL!	#NULL!	#NULL!	39	#NULL!
180302126912859	0	3	#NULL!	46.8905	3	1	2	6.13279	3	2	2	50	1	543626	3	5.7353	0.229979	1	1	2018-03-02	33	2024-04-26	2018-03-09	6.13279	0		#NULL!		4	3TC+EFV+TDF	3TC+EFV+TDF	1	1978-01-29	0.947706	#NULL!	#NULL!	#NULL!	#NULL!	#NULL!	#NULL!	#NULL!	#NULL!	#NULL!	#NULL!	#NULL!	#NULL!	#NULL!	40	#NULL!
170606118830095	0	3	#NULL!	40.1718	2	1	2	7.05818	3	3	1	19	1	180990	3	5.25765	0.131417	1	1	2017-06-01	33	2024-06-26	2017-06-05	7.05818	0		#NULL!		4	3TC+EFV+TDF	3TC+EFV+TDF	1	1984-10-18	0.940663	#NULL!	#NULL!	#NULL!	#NULL!	#NULL!	#NULL!	#NULL!	#NULL!	#NULL!	#NULL!	#NULL!	#NULL!	#NULL!	24	#NULL!
2404091227283453958926336	0	3	#NULL!	31.679	2	1	1	0.227242	4	2	2	50	1	323007	3	5.50921	0.131417	1	1	2024-04-09	3	2024-07-05	2024-04-13	0.227242	0		#NULL!		4	BIC/FTC/TAF	BIC/FTC/TAF	1	1993-04-16	0.994383	#NULL!	#NULL!	#NULL!	#NULL!	#NULL!	#NULL!	#NULL!	#NULL!	#NULL!	#NULL!	#NULL!	#NULL!	#NULL!	3	#NULL!
201113776737856728727552	0	3	#NULL!	42.4716	2	1	2	0.525667	4	2	2	8	1	486578	3	5.68715	0	1	0	2020-11-13	3	2021-05-24	2020-11-13	0.525667		3	2021-05-24		2	DTG+3TC/TDF	3TC/DTG	1	1982-07-01	0.990033	#NULL!	#NULL!	#NULL!	#NULL!	#NULL!	#NULL!	#NULL!	#NULL!	#NULL!	#NULL!	#NULL!	#NULL!	#NULL!	8	#NULL!
160226106330555	0	3	#NULL!	41.5736	2	1	2	8.33402	4	2	2	44	1	138176	3	5.14043	0.197125	1	1	2016-02-26	40	2024-07-03	2016-03-03	8.33402	0		#NULL!		4	TDF+EFV+3TC	3TC+EFV+TDF	1	1983-05-25	0.927426	#NULL!	#NULL!	#NULL!	#NULL!	#NULL!	#NULL!	#NULL!	#NULL!	#NULL!	#NULL!	#NULL!	#NULL!	#NULL!	27	#NULL!
2311091172186773402918912	0	3	#NULL!	59.8652	3	1	2	0.629706	4	2	2	24	1	66097	3	4.82018	0.164271	1	1	2023-11-09	6	2024-07-01	2023-11-14	0.629706	0		#NULL!		4	3TC+EFV+TDF	BIC/FTC/TAF	1	1965-02-07	0.988552	#NULL!	#NULL!	#NULL!	#NULL!	#NULL!	#NULL!	#NULL!	#NULL!	#NULL!	#NULL!	#NULL!	#NULL!	#NULL!	13	#NULL!
191220157859514	0	3	#NULL!	52.7495	3	1	2	4.54483	4	2	2	24	1	70524	3	4.84834	0.0985626	1	1	2019-12-20	24	2024-07-09	2019-12-23	4.54483	0		#NULL!		4	TDF+EFV+3TC	3TC+EFV+TDF	1	1972-03-21	0.961035	#NULL!	#NULL!	#NULL!	#NULL!	#NULL!	#NULL!	#NULL!	#NULL!	#NULL!	#NULL!	#NULL!	#NULL!	#NULL!	32	#NULL!
181130143679778	0	3	#NULL!	59.0329	3	1	2	5.50856	4	2	2	21	1	55716	3	4.74598	0.164271	1	1	2018-11-30	30	2024-06-08	2018-12-05	5.50856	0		#NULL!		4	EFV+TDF+3TC	3TC/DTG+TDF	1	1965-12-08	0.95101	#NULL!	#NULL!	#NULL!	#NULL!	#NULL!	#NULL!	#NULL!	#NULL!	#NULL!	#NULL!	#NULL!	#NULL!	#NULL!	39	#NULL!
200522713317899292377088	0	3	#NULL!	78.1129	4	1	2	3.87953	4	2	2	20	1	1003286	3	6.00142	0.131417	1	1	2020-05-22	22	2024-04-12	2020-05-26	3.87953	0		#NULL!		4	DTG+AZT+3TC	AZT/3TC+EFV	1	1946-11-09	0.966046	#NULL!	#NULL!	#NULL!	#NULL!	#NULL!	#NULL!	#NULL!	#NULL!	#NULL!	#NULL!	#NULL!	#NULL!	#NULL!	70	#NULL!
2310121162055072359108608	0	3	#NULL!	19.9062	1	1	1	0.648871	4	3	1	16	1	223738	3	5.34974	0.131417	1	1	2023-10-12	6	2024-06-09	2023-10-16	0.648871	0		#NULL!		4	ANV/3TC/TDF	BIC/FTC/TAF	1	2005-01-23	0.988552	#NULL!	#NULL!	#NULL!	#NULL!	#NULL!	#NULL!	#NULL!	#NULL!	#NULL!	#NULL!	#NULL!	#NULL!	#NULL!	4	#NULL!
2406021246750710241112064	0	3	#NULL!	41.7871	2	1	1	0.156057	4	3	1	6	1	229580	3	5.36093	0.131417	1	1	2024-06-02	3	2024-08-02	2024-06-06	0.156057	0		#NULL!		4	BIC/FTC/TAF	BIC/FTC/TAF	1	1983-03-08	0.995328	#NULL!	#NULL!	#NULL!	#NULL!	#NULL!	#NULL!	#NULL!	#NULL!	#NULL!	#NULL!	#NULL!	#NULL!	#NULL!	3	#NULL!
190912154343410	1	3	1	42.8713	2	1	1	0.243669	4	3	1	3	1	610829	3	5.78592	0.164271	1	1	2019-09-12	4	2019-12-15	2019-09-17	0.243669		1	2019-12-15	艾滋病病人	5	EFV+TDF+3TC		1	1982-02-05	0.993668	0.993668	0.993929	0.997414	0.996511	0.979631	0.99686	0.984236	0.984236	0.997347	0.994322	0.99364	0.997414	0.00258918	5	0.996511
2306011113843674095902720	0	3	#NULL!	33.1821	2	1	1	0.969199	4	3	1	3	1	57884	3	4.76256	0	1	1	2023-06-01	5	2024-05-20	2023-06-01	0.969199	0		#NULL!		4	BIC/FTC/TAF	BIC/FTC/TAF	1	1991-10-15	0.986051	#NULL!	#NULL!	#NULL!	#NULL!	#NULL!	#NULL!	#NULL!	#NULL!	#NULL!	#NULL!	#NULL!	#NULL!	#NULL!	10	#NULL!
201016766595464173715456	0	3	#NULL!	53.36	3	1	1	3.60027	4	3	1	15	1	381931	3	5.58198	0.197125	1	1	2020-10-16	20	2024-05-29	2020-10-22	3.60027	0		#NULL!		4	TDF+EFV+3TC	AZT/3TC+RPV	0	1971-08-11	0.967734	#NULL!	#NULL!	#NULL!	#NULL!	#NULL!	#NULL!	#NULL!	#NULL!	#NULL!	#NULL!	#NULL!	#NULL!	#NULL!	31	#NULL!
190927154781496	0	3	#NULL!	35.1999	2	1	2	4.68994	4	3	1	10	1	109652	3	5.04002	0	1	1	2019-10-01	26	2024-06-09	2019-10-01	4.68994	0		#NULL!		4	EFV+TDF+3TC	3TC+EFV+TDF	1	1989-10-08	0.960288	#NULL!	#NULL!	#NULL!	#NULL!	#NULL!	#NULL!	#NULL!	#NULL!	#NULL!	#NULL!	#NULL!	#NULL!	#NULL!	20	#NULL!
181228144649117	0	3	#NULL!	38.5455	2	1	2	5.42094	4	3	1	44	1	74295	3	4.87096	0.229979	1	1	2018-12-28	26	2024-06-06	2019-01-04	5.42094	0		#NULL!		4	EFV+TDF+3TC	BIC/FTC/TAF	1	1986-06-04	0.952313	#NULL!	#NULL!	#NULL!	#NULL!	#NULL!	#NULL!	#NULL!	#NULL!	#NULL!	#NULL!	#NULL!	#NULL!	#NULL!	21	#NULL!
190118145559194	0	3	#NULL!	68.3443	4	1	2	5.24298	4	3	1	9	1	242502	3	5.38472	0.229979	1	1	2019-01-18	30	2024-04-23	2019-01-25	5.24298	0		#NULL!		4	TDF+EFV+3TC	BIC/FTC/TAF	1	1956-08-16	0.954428	#NULL!	#NULL!	#NULL!	#NULL!	#NULL!	#NULL!	#NULL!	#NULL!	#NULL!	#NULL!	#NULL!	#NULL!	#NULL!	89	#NULL!
201211786889342427107328	0	3	#NULL!	37.3901	2	1	3	3.47981	4	3	1	14	1	227437	3	5.35686	0.197125	1	1	2020-12-11	17	2024-06-10	2020-12-17	3.47981	0		#NULL!		4	EFV+TDF+3TC	3TC+EFV+TDF	1	1987-07-31	0.968724	#NULL!	#NULL!	#NULL!	#NULL!	#NULL!	#NULL!	#NULL!	#NULL!	#NULL!	#NULL!	#NULL!	#NULL!	#NULL!	16	#NULL!
180330127631484	0	3	#NULL!	34.8576	2	1	3	3.6386	4	3	1	37	1	439828	3	5.64328	0	1	1	2020-09-12	21	2024-05-03	2020-09-12	3.6386	0		#NULL!		4	DTG+TDF+3TC	3TC/DTG	1	1990-02-10	0.967734	#NULL!	#NULL!	#NULL!	#NULL!	#NULL!	#NULL!	#NULL!	#NULL!	#NULL!	#NULL!	#NULL!	#NULL!	#NULL!	16	#NULL!
181026142580523	0	3	#NULL!	9.6256	1	1	3	5.33607	4	6	3	8	1	72716	3	4.86163	0	1	1	2018-11-08	31	2024-03-10	2018-11-08	5.33607	0		#NULL!		4	LPV/r+ABC+3TC	3TC+ABC+LPV/r	1	2015-05-06	0.953595	#NULL!	#NULL!	#NULL!	#NULL!	#NULL!	#NULL!	#NULL!	#NULL!	#NULL!	#NULL!	#NULL!	#NULL!	#NULL!	10	#NULL!
200731738680962719678464	0	3	#NULL!	32.2977	2	1	1	3.90144	1	2	2	173	2	160500	3	5.20548	0.0985626	1	1	2020-07-31	21	2024-06-28	2020-08-03	3.90144	0		#NULL!		4	TDF+EFV+3TC	BIC/FTC/TAF	1	1992-09-02	0.966046	#NULL!	#NULL!	#NULL!	#NULL!	#NULL!	#NULL!	#NULL!	#NULL!	#NULL!	#NULL!	#NULL!	#NULL!	#NULL!	17	#NULL!
2310051159508362263347200	0	3	#NULL!	51.5722	3	1	2	0.572211	1	2	2	169	2	64758	3	4.81129	0	1	1	2023-10-13	6	2024-05-09	2023-10-13	0.572211	0		#NULL!		4	3TC/DTG	3TC/DTG	1	1973-05-25	0.98954	#NULL!	#NULL!	#NULL!	#NULL!	#NULL!	#NULL!	#NULL!	#NULL!	#NULL!	#NULL!	#NULL!	#NULL!	#NULL!	11	#NULL!
2303011080452669940506625	0	3	#NULL!	52.87	3	1	2	1.21287	1	2	2	157	2	66675	3	4.82396	0.229979	1	1	2023-02-28	6	2024-05-23	2023-03-07	1.21287	0		#NULL!		4	BIC/FTC/TAF	BIC/FTC/TAF	0	1972-02-06	0.982915	#NULL!	#NULL!	#NULL!	#NULL!	#NULL!	#NULL!	#NULL!	#NULL!	#NULL!	#NULL!	#NULL!	#NULL!	#NULL!	19	#NULL!
1403287000000000634936	0	3	#NULL!	48.2758	3	1	2	10.3107	1	2	2	121	2	214489	3	5.33141	0.229979	1	1	2014-03-28	45	2024-07-26	2014-04-04	10.3107	0		#NULL!		4	EFV+3TC+TDF	BIC/FTC/TAF	1	1976-09-10	0.904784	#NULL!	#NULL!	#NULL!	#NULL!	#NULL!	#NULL!	#NULL!	#NULL!	#NULL!	#NULL!	#NULL!	#NULL!	#NULL!	51	#NULL!
2307031125394266100383744	0	3	#NULL!	65.8309	4	1	2	1.05407	1	2	2	179	2	940210	3	5.97322	0.131417	1	1	2023-07-02	9	2024-07-25	2023-07-06	1.05407	0		#NULL!		4	BIC/FTC/TAF	BIC/FTC/TAF	1	1959-02-20	0.985015	#NULL!	#NULL!	#NULL!	#NULL!	#NULL!	#NULL!	#NULL!	#NULL!	#NULL!	#NULL!	#NULL!	#NULL!	#NULL!	30	#NULL!
210115799576547254546432	0	3	#NULL!	78.8987	4	1	2	3.2334	1	2	2	167	2	1070442	3	6.02956	0.197125	1	1	2021-01-15	19	2024-04-16	2021-01-21	3.2334	0		#NULL!		4	EFV+AZT+3TC	BIC/FTC/TAF	1	1946-01-26	0.970005	#NULL!	#NULL!	#NULL!	#NULL!	#NULL!	#NULL!	#NULL!	#NULL!	#NULL!	#NULL!	#NULL!	#NULL!	#NULL!	63	#NULL!
2302241078709275606872064	0	3	#NULL!	50.9261	3	1	3	1.31691	1	2	2	98.17	2	175292	3	5.24376	0.197125	1	1	2023-02-23	8	2024-06-24	2023-03-01	1.31691	0		#NULL!		4	BIC/FTC/TAF	3TC/DTG+TAF	1	1974-01-16	0.981847	#NULL!	#NULL!	#NULL!	#NULL!	#NULL!	#NULL!	#NULL!	#NULL!	#NULL!	#NULL!	#NULL!	#NULL!	#NULL!	20	#NULL!
210122802121368680357888	0	3	#NULL!	47.0465	3	1	3	3.43326	1	2	2	96	2	80871	3	4.90779	0.197125	1	0	2021-01-22	17	2024-07-05	2021-01-28	3.43326	3		#NULL!		4	TDF+EFV+3TC	3TC+EFV+TDF	0	1977-12-03	0.968724	#NULL!	#NULL!	#NULL!	#NULL!	#NULL!	#NULL!	#NULL!	#NULL!	#NULL!	#NULL!	#NULL!	#NULL!	#NULL!	31	#NULL!
2403251221743641614700544	0	3	#NULL!	65.0178	4	2	3	0.229979	1	2	2	110	2	206860	3	5.31568	0.131417	1	1	2024-03-25	3	2024-06-21	2024-03-29	0.229979	0		#NULL!		4	ANV/3TC/TDF	ANV/3TC/TDF	1	1959-12-14	0.994383	#NULL!	#NULL!	#NULL!	#NULL!	#NULL!	#NULL!	#NULL!	#NULL!	#NULL!	#NULL!	#NULL!	#NULL!	#NULL!	13	#NULL!
2403271222571502592413696	0	3	#NULL!	22.1595	1	1	1	0.227242	1	3	1	107	2	287390	3	5.45847	0.0328542	1	1	2024-03-27	3	2024-06-19	2024-03-28	0.227242	0		#NULL!		4	3TC+EFV+TDF	3TC+EFV+TDF	1	2002-10-23	0.994383	#NULL!	#NULL!	#NULL!	#NULL!	#NULL!	#NULL!	#NULL!	#NULL!	#NULL!	#NULL!	#NULL!	#NULL!	#NULL!	4	#NULL!
2403131217497544027627520	0	3	#NULL!	24.3826	1	1	1	0.238193	1	3	1	133	2	5814638	3	6.76452	0.0328542	1	1	2024-03-13	4	2024-06-09	2024-03-14	0.238193	0		#NULL!		4	ABT+BIC/FTC/TAF	BIC/FTC/TAF	1	2000-08-02	0.994145	#NULL!	#NULL!	#NULL!	#NULL!	#NULL!	#NULL!	#NULL!	#NULL!	#NULL!	#NULL!	#NULL!	#NULL!	#NULL!	4	#NULL!
2308101139245090439995392	0	3	#NULL!	22.9124	1	1	1	0.648871	1	3	1	169	2	120000	3	5.07918	0.0657084	1	1	2023-08-10	6	2024-04-05	2023-08-12	0.648871	0		#NULL!		4	BIC/FTC/TAF	BIC/FTC/TAF	0	2002-01-21	0.988552	#NULL!	#NULL!	#NULL!	#NULL!	#NULL!	#NULL!	#NULL!	#NULL!	#NULL!	#NULL!	#NULL!	#NULL!	#NULL!	4	#NULL!
2306211121100333305626624	0	3	#NULL!	27.23	1	1	1	0.895277	1	3	1	176	2	150187	3	5.17663	0.229979	1	1	2023-06-21	7	2024-05-20	2023-06-28	0.895277	0		#NULL!		4	BIC/FTC/TAF	BIC/FTC/TAF	1	1997-09-27	0.986051	#NULL!	#NULL!	#NULL!	#NULL!	#NULL!	#NULL!	#NULL!	#NULL!	#NULL!	#NULL!	#NULL!	#NULL!	#NULL!	5	#NULL!
2209151019985739089227776	0	3	#NULL!	27.7639	1	1	1	1.71389	1	3	1	169	2	100930	3	5.00402	0	1	1	2022-09-15	11	2024-06-02	2022-09-15	1.71389	0		#NULL!		4	BIC/FTC/TAF	BIC/FTC/TAF	1	1997-03-16	0.979953	#NULL!	#NULL!	#NULL!	#NULL!	#NULL!	#NULL!	#NULL!	#NULL!	#NULL!	#NULL!	#NULL!	#NULL!	#NULL!	6	#NULL!
211202915896457756020736	0	3	#NULL!	29.6858	1	1	1	2.5243	1	3	1	90	2	162997	3	5.21218	0.164271	1	1	2021-12-02	14	2024-06-16	2021-12-07	2.5243	0		#NULL!		4	BIC/FTC/TAF	BIC/FTC/TAF	0	1995-04-14	0.973391	#NULL!	#NULL!	#NULL!	#NULL!	#NULL!	#NULL!	#NULL!	#NULL!	#NULL!	#NULL!	#NULL!	#NULL!	#NULL!	8	#NULL!
201218789432037667045376	0	3	#NULL!	28.7303	1	1	1	3.27173	1	3	1	190	2	256583	3	5.40923	0.197125	1	1	2020-12-18	20	2024-04-02	2020-12-24	3.27173	0		#NULL!		4	DTG+TDF+3TC	3TC/DTG	1	1996-03-28	0.970005	#NULL!	#NULL!	#NULL!	#NULL!	#NULL!	#NULL!	#NULL!	#NULL!	#NULL!	#NULL!	#NULL!	#NULL!	#NULL!	8	#NULL!
180629130718581	0	3	#NULL!	23.742	1	1	1	5.77139	1	3	1	124	2	104079	3	5.01736	0.0985626	1	0	2018-06-29	28	2024-04-09	2018-07-02	5.77139	0		#NULL!		7	EFV+3TC+TDF		1	2001-03-24	0.950567	#NULL!	#NULL!	#NULL!	#NULL!	#NULL!	#NULL!	#NULL!	#NULL!	#NULL!	#NULL!	#NULL!	#NULL!	#NULL!	10	#NULL!
15011596457103	0	3	#NULL!	29.6831	1	1	1	9.30869	1	3	1	125	2	84795	3	4.92837	0.197125	1	1	2015-01-15	28	2024-05-13	2015-01-21	9.30869	0		#NULL!		4	EFV+3TC+TDF	3TC/DTG	1	1995-04-15	0.917244	#NULL!	#NULL!	#NULL!	#NULL!	#NULL!	#NULL!	#NULL!	#NULL!	#NULL!	#NULL!	#NULL!	#NULL!	#NULL!	11	#NULL!
2303061082341152112590848	0	3	#NULL!	32.347	2	1	1	1.42368	1	3	1	70	2	104422	3	5.01879	0.0328542	1	1	2023-03-06	9	2024-08-08	2023-03-07	1.42368	0		#NULL!		4	BIC/FTC/TAF	BIC/FTC/TAF	1	1992-08-15	0.981042	#NULL!	#NULL!	#NULL!	#NULL!	#NULL!	#NULL!	#NULL!	#NULL!	#NULL!	#NULL!	#NULL!	#NULL!	#NULL!	10	#NULL!
200918756449689355681792	0	3	#NULL!	32.744	2	1	1	3.5948	1	3	1	161	2	84659	3	4.92767	0.197125	1	1	2020-09-18	19	2024-04-29	2020-09-24	3.5948	0		#NULL!		4	AZT+EFV+3TC	BIC/FTC/TAF	0	1992-03-23	0.967734	#NULL!	#NULL!	#NULL!	#NULL!	#NULL!	#NULL!	#NULL!	#NULL!	#NULL!	#NULL!	#NULL!	#NULL!	#NULL!	16	#NULL!
200904751372033102708736	0	3	#NULL!	33.7953	2	1	1	3.68515	1	3	1	169	2	162608	3	5.21114	0.0985626	1	1	2020-09-04	20	2024-05-15	2020-09-07	3.68515	0		#NULL!		4	EVG/c/FTC/TAF	BIC/FTC/TAF	1	1991-03-05	0.967398	#NULL!	#NULL!	#NULL!	#NULL!	#NULL!	#NULL!	#NULL!	#NULL!	#NULL!	#NULL!	#NULL!	#NULL!	#NULL!	17	#NULL!
200717733618386042355712	0	3	#NULL!	36.692	2	1	1	3.87406	1	3	1	112	2	2748519	3	6.4391	0.197125	1	1	2020-07-17	20	2024-06-07	2020-07-23	3.87406	0		#NULL!		4	TDF+DTG+3TC	3TC/DTG	1	1988-04-11	0.966046	#NULL!	#NULL!	#NULL!	#NULL!	#NULL!	#NULL!	#NULL!	#NULL!	#NULL!	#NULL!	#NULL!	#NULL!	#NULL!	17	#NULL!
181012135697191	0	3	#NULL!	39.0274	2	1	1	5.68652	1	3	1	159	2	838555	3	5.92353	0.0985626	1	1	2018-10-12	27	2024-06-22	2018-10-15	5.68652	0		#NULL!		4	EFV+3TC+TDF	3TC+EFV+TDF	1	1985-12-10	0.950567	#NULL!	#NULL!	#NULL!	#NULL!	#NULL!	#NULL!	#NULL!	#NULL!	#NULL!	#NULL!	#NULL!	#NULL!	#NULL!	22	#NULL!
180720131516086	0	3	#NULL!	36.1773	2	1	1	5.82341	1	3	1	195	2	78852	3	4.89681	0.229979	1	1	2018-07-20	27	2024-05-23	2018-07-27	5.82341	0		#NULL!		4	TDF+EFV+3TC	BIC/FTC/TAF	1	1988-10-16	0.950106	#NULL!	#NULL!	#NULL!	#NULL!	#NULL!	#NULL!	#NULL!	#NULL!	#NULL!	#NULL!	#NULL!	#NULL!	#NULL!	22	#NULL!
170421117500588	0	3	#NULL!	38.9097	2	1	1	6.94319	1	3	1	192	2	101853	3	5.00797	0.229979	1	1	2017-04-21	33	2024-04-07	2017-04-28	6.94319	0		#NULL!		4	EFV+TDF+3TC	BIC/FTC/TAF	1	1986-01-22	0.942403	#NULL!	#NULL!	#NULL!	#NULL!	#NULL!	#NULL!	#NULL!	#NULL!	#NULL!	#NULL!	#NULL!	#NULL!	#NULL!	23	#NULL!
170414117301987	0	3	#NULL!	44.2047	2	1	1	7.02259	1	3	1	66	2	55634	3	4.74534	0.131417	1	1	2017-04-14	35	2024-04-26	2017-04-18	7.02259	0		#NULL!		4	EFV+TDF+3TC	3TC+EFV+TDF	1	1980-10-06	0.941249	#NULL!	#NULL!	#NULL!	#NULL!	#NULL!	#NULL!	#NULL!	#NULL!	#NULL!	#NULL!	#NULL!	#NULL!	#NULL!	23	#NULL!
160226106329295	0	3	#NULL!	42.8467	2	1	1	8.11225	1	3	1	191	2	62092	3	4.79304	0.229979	1	1	2016-02-26	40	2024-04-14	2016-03-04	8.11225	0		#NULL!		4	TDF+EFV+3TC	ANV/3TC/TDF	1	1982-02-14	0.928215	#NULL!	#NULL!	#NULL!	#NULL!	#NULL!	#NULL!	#NULL!	#NULL!	#NULL!	#NULL!	#NULL!	#NULL!	#NULL!	27	#NULL!
1309027000000000461738	0	3	#NULL!	40.8042	2	1	1	9.50582	1	3	1	145	2	142141	3	5.15272	0.131417	1	1	2014-11-14	44	2024-05-21	2014-11-18	9.50582	0		#NULL!		4	EFV+3TC+TDF	3TC+EFV+TDF	1	1984-03-01	0.917244	#NULL!	#NULL!	#NULL!	#NULL!	#NULL!	#NULL!	#NULL!	#NULL!	#NULL!	#NULL!	#NULL!	#NULL!	#NULL!	29	#NULL!
190315147614891	0	3	#NULL!	33.3025	2	1	2	5.12252	1	3	1	104	2	185416	3	5.26815	0.131417	1	1	2019-03-15	25	2024-05-02	2019-03-19	5.12252	0		#NULL!		4	EFV+TDF+3TC	BIC/FTC/TAF	1	1991-09-01	0.954839	#NULL!	#NULL!	#NULL!	#NULL!	#NULL!	#NULL!	#NULL!	#NULL!	#NULL!	#NULL!	#NULL!	#NULL!	#NULL!	21	#NULL!
2307201131620406212141056	0	3	#NULL!	53.0123	3	1	2	0.856947	1	3	1	186	2	52693	3	4.72175	0.197125	1	1	2023-07-20	4	2024-06-03	2023-07-26	0.856947	0		#NULL!		4	3TC/DTG	3TC/DTG	1	1971-12-16	0.986305	#NULL!	#NULL!	#NULL!	#NULL!	#NULL!	#NULL!	#NULL!	#NULL!	#NULL!	#NULL!	#NULL!	#NULL!	#NULL!	14	#NULL!
2308171141759551448961024	0	3	#NULL!	58.1869	3	1	2	0.881588	1	3	1	116	2	2920123	3	6.4654	0	1	1	2023-08-17	7	2024-07-04	2023-08-17	0.881588	0		#NULL!		4	BIC/FTC/TAF	BIC/FTC/TAF	0	1966-10-13	0.986051	#NULL!	#NULL!	#NULL!	#NULL!	#NULL!	#NULL!	#NULL!	#NULL!	#NULL!	#NULL!	#NULL!	#NULL!	#NULL!	14	#NULL!
191018155341903	0	3	#NULL!	46.9918	3	1	2	4.45448	1	3	1	151	2	137646	3	5.13876	0.229979	1	0	2019-10-18	21	2024-04-08	2019-10-25	4.45448	0		#NULL!		7	EFV+TDF+3TC		1	1977-12-23	0.961035	#NULL!	#NULL!	#NULL!	#NULL!	#NULL!	#NULL!	#NULL!	#NULL!	#NULL!	#NULL!	#NULL!	#NULL!	#NULL!	32	#NULL!
190118145563357	0	3	#NULL!	49.0972	3	1	2	5.37714	1	3	1	160	2	476202	3	5.67779	0.131417	1	1	2019-01-18	27	2024-06-08	2019-01-22	5.37714	0		#NULL!		4	EFV+TDF+3TC	3TC+TDF+ANV	1	1975-11-15	0.953171	#NULL!	#NULL!	#NULL!	#NULL!	#NULL!	#NULL!	#NULL!	#NULL!	#NULL!	#NULL!	#NULL!	#NULL!	#NULL!	39	#NULL!
180810132206287	0	3	#NULL!	56.6372	3	1	2	5.82067	1	3	1	110	2	253015	3	5.40315	0.0985626	1	1	2018-08-10	33	2024-06-08	2018-08-13	5.82067	0		#NULL!		4	TDF+EFV+3TC	AZT/3TC+DTG	1	1968-05-01	0.950106	#NULL!	#NULL!	#NULL!	#NULL!	#NULL!	#NULL!	#NULL!	#NULL!	#NULL!	#NULL!	#NULL!	#NULL!	#NULL!	39	#NULL!
160812111433611	0	3	#NULL!	64.7906	4	1	2	7.58932	1	3	1	157	2	111783	3	5.04838	0.229979	1	1	2016-08-12	35	2024-03-22	2016-08-19	7.58932	0		#NULL!		4	EFV+TDF+3TC	3TC+EFV+TDF	1	1960-03-06	0.934511	#NULL!	#NULL!	#NULL!	#NULL!	#NULL!	#NULL!	#NULL!	#NULL!	#NULL!	#NULL!	#NULL!	#NULL!	#NULL!	113	#NULL!
14111495007269	0	3	#NULL!	64.514	4	1	2	9.45106	1	3	1	177	2	2718942	3	6.4344	0.131417	1	1	2014-11-14	42	2024-05-01	2014-11-18	9.45106	0		#NULL!		4	EFV+3TC+TDF	3TC/DTG	1	1960-06-15	0.917244	#NULL!	#NULL!	#NULL!	#NULL!	#NULL!	#NULL!	#NULL!	#NULL!	#NULL!	#NULL!	#NULL!	#NULL!	#NULL!	127	#NULL!
220428969267131553882112	0	3	#NULL!	64.5989	4	1	3	2.22587	1	3	1	190	2	2132462	3	6.32888	0.164271	1	1	2022-04-28	13	2024-07-24	2022-05-03	2.22587	0		#NULL!		4	BIC/FTC/TAF	BIC/FTC/TAF	1	1960-05-15	0.976298	#NULL!	#NULL!	#NULL!	#NULL!	#NULL!	#NULL!	#NULL!	#NULL!	#NULL!	#NULL!	#NULL!	#NULL!	#NULL!	49	#NULL!
171201124201494	0	3	#NULL!	44.3963	2	1	2	6.50513	2	2	2	160	2	243762	3	5.38697	0	1	1	2017-12-01	31	2024-06-03	2017-12-01	6.50513	0		#NULL!		4	3TC+EFV+TDF	3TC+EFV+TDF	1	1980-07-28	0.945683	#NULL!	#NULL!	#NULL!	#NULL!	#NULL!	#NULL!	#NULL!	#NULL!	#NULL!	#NULL!	#NULL!	#NULL!	#NULL!	23	#NULL!
160923112421370	0	3	#NULL!	45.308	3	1	2	7.55647	2	3	1	72	2	50211	3	4.7008	0.229979	1	1	2016-09-23	36	2024-04-21	2016-09-30	7.55647	0		#NULL!		4	EFV+TDF+3TC	3TC/DTG	1	1979-08-30	0.934511	#NULL!	#NULL!	#NULL!	#NULL!	#NULL!	#NULL!	#NULL!	#NULL!	#NULL!	#NULL!	#NULL!	#NULL!	#NULL!	46	#NULL!
2403211220392163437617152	0	3	#NULL!	36.6372	2	1	3	0.0328542	2	3	1	62	2	287380	3	5.45846	0.197125	1	1	2024-03-21	1	2024-04-08	2024-03-27	0.0328542		2	2024-04-08		6	3TC/DTG	ANV/3TC/TDF	0	1988-05-01	0.999071	#NULL!	#NULL!	#NULL!	#NULL!	#NULL!	#NULL!	#NULL!	#NULL!	#NULL!	#NULL!	#NULL!	#NULL!	#NULL!	0	#NULL!
171215124606433	0	3	#NULL!	35.5147	2	1	1	6.33265	3	3	1	186	2	866418	3	5.93773	0.197125	1	1	2017-12-15	34	2024-04-21	2017-12-21	6.33265	0		#NULL!		4	3TC+EFV+TDF	ANV/3TC/TDF	1	1989-06-15	0.9462	#NULL!	#NULL!	#NULL!	#NULL!	#NULL!	#NULL!	#NULL!	#NULL!	#NULL!	#NULL!	#NULL!	#NULL!	#NULL!	23	#NULL!
180831132813863	0	3	#NULL!	42.0445	2	1	2	5.7358	3	3	1	178	2	79509	3	4.90042	0.164271	1	1	2018-08-31	29	2024-05-31	2018-09-05	5.7358	0		#NULL!		4	EFV+3TC+TDF	3TC+EFV+TDF	0	1982-12-04	0.950567	#NULL!	#NULL!	#NULL!	#NULL!	#NULL!	#NULL!	#NULL!	#NULL!	#NULL!	#NULL!	#NULL!	#NULL!	#NULL!	22	#NULL!
2305181108779467308584960	0	3	#NULL!	64.2594	4	1	2	0.1013	3	3	1	55	2	2009391	3	6.30306	0.131417	1	1	2023-05-18	2	2023-06-28	2023-05-22	0.1013		2	2023-06-28		6	3TC/TDF+EFV	3TC+EFV+TDF	1	1960-09-16	0.996266	#NULL!	#NULL!	#NULL!	#NULL!	#NULL!	#NULL!	#NULL!	#NULL!	#NULL!	#NULL!	#NULL!	#NULL!	#NULL!	7	#NULL!
2404231232358657452941312	0	3	#NULL!	37.3409	2	1	1	0.161533	4	2	2	62	2	140594	3	5.14797	0.0985626	1	1	2024-04-23	2	2024-06-24	2024-04-26	0.161533	0		#NULL!		4	BIC/FTC/TAF	BIC/FTC/TAF	1	1987-08-18	0.995093	#NULL!	#NULL!	#NULL!	#NULL!	#NULL!	#NULL!	#NULL!	#NULL!	#NULL!	#NULL!	#NULL!	#NULL!	#NULL!	3	#NULL!
201023769128639135481856	0	3	#NULL!	33.6283	2	1	1	3.57563	4	2	2	132	2	69464	3	4.84176	0.0985626	1	1	2020-10-23	20	2024-05-24	2020-10-26	3.57563	0		#NULL!		4	EVG/c/FTC/TAF	3TC+EFV+TDF	1	1991-05-05	0.968065	#NULL!	#NULL!	#NULL!	#NULL!	#NULL!	#NULL!	#NULL!	#NULL!	#NULL!	#NULL!	#NULL!	#NULL!	#NULL!	16	#NULL!
190301147095549	0	3	#NULL!	33.2259	2	1	1	5.24025	4	2	2	164	2	81069	3	4.90885	0	1	1	2019-03-01	23	2024-05-27	2019-03-01	5.24025	0		#NULL!		4	DTG+Truvada	3TC/DTG	1	1991-09-29	0.954428	#NULL!	#NULL!	#NULL!	#NULL!	#NULL!	#NULL!	#NULL!	#NULL!	#NULL!	#NULL!	#NULL!	#NULL!	#NULL!	21	#NULL!
160324106971872	0	3	#NULL!	43.1177	2	1	1	7.80014	4	2	2	76	2	53489	3	4.72826	0	1	1	2016-04-25	37	2024-02-12	2016-04-25	7.80014	0		#NULL!		4	TDF+EFV+3TC	3TC+EFV+TDF	1	1981-11-07	0.931829	#NULL!	#NULL!	#NULL!	#NULL!	#NULL!	#NULL!	#NULL!	#NULL!	#NULL!	#NULL!	#NULL!	#NULL!	#NULL!	27	#NULL!
14082893096329	0	3	#NULL!	31.293	2	1	1	9.78782	4	2	2	93	2	288660	3	5.46039	0.197125	1	1	2014-08-28	45	2024-06-17	2014-09-03	9.78782	0		#NULL!		4	EFV+3TC+TDF	3TC+EFV+TDF	1	1993-09-04	0.91468	#NULL!	#NULL!	#NULL!	#NULL!	#NULL!	#NULL!	#NULL!	#NULL!	#NULL!	#NULL!	#NULL!	#NULL!	#NULL!	30	#NULL!
210611852950673871122432	0	3	#NULL!	43.7201	2	1	2	0.520192	4	2	2	95	2	482295	3	5.68331	0.0328542	1	0	2021-07-08	2	2022-01-15	2021-07-09	0.520192	0		#NULL!		7	BIC/FTC/TAF		1	1981-04-01	0.990033	#NULL!	#NULL!	#NULL!	#NULL!	#NULL!	#NULL!	#NULL!	#NULL!	#NULL!	#NULL!	#NULL!	#NULL!	#NULL!	8	#NULL!
2309281156898110895128576	0	3	#NULL!	32.7495	2	1	2	0.709103	4	2	2	101	2	148170	3	5.17076	0.0328542	1	1	2023-09-27	5	2024-06-13	2023-09-28	0.709103	0		#NULL!		4	BIC/FTC/TAF	BIC/FTC/TAF	1	1992-03-21	0.98731	#NULL!	#NULL!	#NULL!	#NULL!	#NULL!	#NULL!	#NULL!	#NULL!	#NULL!	#NULL!	#NULL!	#NULL!	#NULL!	9	#NULL!
201120779290409510150144	0	3	#NULL!	43.6626	2	1	2	3.60575	4	2	2	88	2	91956	3	4.96358	0.164271	1	1	2020-11-20	17	2024-07-04	2020-11-25	3.60575	0		#NULL!		4	DTG+3TC/TDF	BIC/FTC/TAF	1	1981-04-22	0.967734	#NULL!	#NULL!	#NULL!	#NULL!	#NULL!	#NULL!	#NULL!	#NULL!	#NULL!	#NULL!	#NULL!	#NULL!	#NULL!	16	#NULL!
190104144904472	0	3	#NULL!	40.5222	2	1	2	5.43737	4	2	2	130	2	78659	3	4.89575	0.0985626	1	1	2019-01-04	27	2024-06-15	2019-01-07	5.43737	0		#NULL!		4	TDF+EFV+3TC	BIC/FTC/TAF	1	1984-06-12	0.952313	#NULL!	#NULL!	#NULL!	#NULL!	#NULL!	#NULL!	#NULL!	#NULL!	#NULL!	#NULL!	#NULL!	#NULL!	#NULL!	21	#NULL!
190614151137019	0	3	#NULL!	37.8939	2	2	2	4.9692	4	2	2	110	2	295252	3	5.47019	0.0985626	1	1	2019-06-14	27	2024-06-05	2019-06-17	4.9692	0		#NULL!		4	EFV+TDF+3TC	BIC/FTC/TAF	1	1987-01-28	0.95603	#NULL!	#NULL!	#NULL!	#NULL!	#NULL!	#NULL!	#NULL!	#NULL!	#NULL!	#NULL!	#NULL!	#NULL!	#NULL!	21	#NULL!
200529715850489282953216	0	3	#NULL!	45.5024	3	1	2	4.01369	4	2	2	84	2	802271	3	5.90432	0.229979	1	1	2020-05-29	18	2024-06-10	2020-06-05	4.01369	0		#NULL!		4	EVG/c/FTC/TAF	BIC/FTC/TAF	1	1979-06-20	0.965357	#NULL!	#NULL!	#NULL!	#NULL!	#NULL!	#NULL!	#NULL!	#NULL!	#NULL!	#NULL!	#NULL!	#NULL!	#NULL!	32	#NULL!
180615130194819	0	3	#NULL!	56.0486	3	1	2	5.8371	4	2	2	152	2	287675	3	5.4589	0.229979	1	1	2018-06-15	25	2024-04-23	2018-06-22	5.8371	0		#NULL!		4	TDF+EFV+3TC	3TC+EFV+TDF	1	1968-12-02	0.950106	#NULL!	#NULL!	#NULL!	#NULL!	#NULL!	#NULL!	#NULL!	#NULL!	#NULL!	#NULL!	#NULL!	#NULL!	#NULL!	39	#NULL!
200612720954119996571648	0	3	#NULL!	62.6222	4	1	2	2.68857	4	2	2	148	2	1031872	3	6.01363	0.0328542	1	0	2020-06-12	10	2023-02-20	2020-06-13	2.68857	0		#NULL!		7	BIC/FTC/TAF		1	1962-05-07	0.972796	#NULL!	#NULL!	#NULL!	#NULL!	#NULL!	#NULL!	#NULL!	#NULL!	#NULL!	#NULL!	#NULL!	#NULL!	#NULL!	55	#NULL!
190927154783932	0	3	#NULL!	70.603	4	1	2	4.79671	4	2	2	135	2	244158	3	5.38767	0.131417	1	1	2019-09-27	27	2024-07-18	2019-10-01	4.79671	0		#NULL!		4	EFV+TDF+3TC	3TC+EFV+TDF	1	1954-05-14	0.958372	#NULL!	#NULL!	#NULL!	#NULL!	#NULL!	#NULL!	#NULL!	#NULL!	#NULL!	#NULL!	#NULL!	#NULL!	#NULL!	84	#NULL!
2312071182348409370443776	0	3	#NULL!	61.1465	4	2	2	0.479124	4	2	2	85	2	601745	3	5.77941	0.164271	1	1	2023-12-07	4	2024-06-04	2023-12-12	0.479124	0		#NULL!		4	BIC/FTC/TAF	BIC/FTC/TAF	1	1963-10-28	0.991252	#NULL!	#NULL!	#NULL!	#NULL!	#NULL!	#NULL!	#NULL!	#NULL!	#NULL!	#NULL!	#NULL!	#NULL!	#NULL!	17	#NULL!
2311081171835407386820608	0	3	#NULL!	60.1773	4	2	2	0.626968	4	2	2	81	2	222563	3	5.34745	0.229979	1	1	2023-11-08	5	2024-07-01	2023-11-15	0.626968	0		#NULL!		4	BIC/FTC/TAF	BIC/FTC/TAF	1	1964-10-16	0.988552	#NULL!	#NULL!	#NULL!	#NULL!	#NULL!	#NULL!	#NULL!	#NULL!	#NULL!	#NULL!	#NULL!	#NULL!	#NULL!	22	#NULL!
2405071237428265693765632	0	3	#NULL!	58.5866	3	2	3	0.164271	4	2	2	196	2	113695	3	5.05574	0.0985626	1	1	2024-05-07	3	2024-07-09	2024-05-10	0.164271	0		#NULL!		4	BIC/FTC/TAF	BIC/FTC/TAF	1	1966-05-20	0.995093	#NULL!	#NULL!	#NULL!	#NULL!	#NULL!	#NULL!	#NULL!	#NULL!	#NULL!	#NULL!	#NULL!	#NULL!	#NULL!	4	#NULL!
191018155344088	0	3	#NULL!	65.2177	4	2	3	4.53388	4	2	2	172	2	126031	3	5.10048	0.131417	1	1	2019-10-18	25	2024-05-04	2019-10-22	4.53388	0		#NULL!		4	LPV/r+TDF+3TC	3TC/DTG	1	1959-10-02	0.961035	#NULL!	#NULL!	#NULL!	#NULL!	#NULL!	#NULL!	#NULL!	#NULL!	#NULL!	#NULL!	#NULL!	#NULL!	#NULL!	80	#NULL!
220530980856598604185600	0	3	#NULL!	27.7666	1	1	1	2.0178	4	3	1	150	2	523391	3	5.71883	0.0985626	1	1	2022-05-30	10	2024-06-08	2022-06-02	2.0178	0		#NULL!		4	BIC/FTC/TAF	BIC/FTC/TAF	1	1997-03-15	0.978006	#NULL!	#NULL!	#NULL!	#NULL!	#NULL!	#NULL!	#NULL!	#NULL!	#NULL!	#NULL!	#NULL!	#NULL!	#NULL!	6	#NULL!
180615130193640	0	3	#NULL!	27.9719	1	1	1	5.84805	4	3	1	73	2	107528	3	5.03152	0.0985626	1	1	2018-06-15	33	2024-04-23	2018-06-18	5.84805	0		#NULL!		4	DTG/ABC/3TC	BIC/FTC/TAF	1	1996-12-30	0.950106	#NULL!	#NULL!	#NULL!	#NULL!	#NULL!	#NULL!	#NULL!	#NULL!	#NULL!	#NULL!	#NULL!	#NULL!	#NULL!	11	#NULL!
180601129618830	0	3	#NULL!	24.8946	1	1	1	5.97947	4	3	1	138	2	1149330	3	6.06044	0	1	1	2018-06-01	32	2024-05-24	2018-06-01	5.97947	0		#NULL!		4	DTG+AZT/3TC	3TC/DTG	1	2000-01-28	0.949161	#NULL!	#NULL!	#NULL!	#NULL!	#NULL!	#NULL!	#NULL!	#NULL!	#NULL!	#NULL!	#NULL!	#NULL!	#NULL!	11	#NULL!
210603849953206166913024	0	3	#NULL!	34.5483	2	1	1	3.01164	4	3	1	100	2	63160	3	4.80044	0.164271	1	1	2021-06-03	15	2024-06-12	2021-06-08	3.01164	0		#NULL!		4	EVG/c/FTC/TAF	BIC/FTC/TAF	1	1990-06-03	0.971877	#NULL!	#NULL!	#NULL!	#NULL!	#NULL!	#NULL!	#NULL!	#NULL!	#NULL!	#NULL!	#NULL!	#NULL!	#NULL!	16	#NULL!
210129804637795329060864	0	3	#NULL!	32.1964	2	1	1	3.23614	4	3	1	176	2	91826	3	4.96297	0.197125	1	1	2021-01-29	10	2024-05-01	2021-02-04	3.23614	0		#NULL!		4	EVG/c/FTC/TAF	BIC/FTC/TAF	0	1992-10-09	0.970005	#NULL!	#NULL!	#NULL!	#NULL!	#NULL!	#NULL!	#NULL!	#NULL!	#NULL!	#NULL!	#NULL!	#NULL!	#NULL!	16	#NULL!
181012135694502	0	3	#NULL!	32.41	2	1	1	5.19644	4	3	1	178	2	93756	3	4.972	0.0985626	1	0	2018-10-12	32	2023-12-26	2018-10-15	5.19644	0		#NULL!		7	TDF+EFV+3TC		0	1992-07-23	0.954428	#NULL!	#NULL!	#NULL!	#NULL!	#NULL!	#NULL!	#NULL!	#NULL!	#NULL!	#NULL!	#NULL!	#NULL!	#NULL!	21	#NULL!
181130143681373	0	3	#NULL!	31.6845	2	1	1	5.57974	4	3	1	101	2	81785	3	4.91267	0.164271	1	1	2018-11-30	26	2024-07-04	2018-12-05	5.57974	0		#NULL!		4	TDF+EFV+3TC	3TC/DTG	1	1993-04-14	0.950567	#NULL!	#NULL!	#NULL!	#NULL!	#NULL!	#NULL!	#NULL!	#NULL!	#NULL!	#NULL!	#NULL!	#NULL!	#NULL!	22	#NULL!
14082893086315	0	3	#NULL!	37.9432	2	1	1	9.62628	4	3	1	70	2	698435	3	5.84413	0.229979	1	1	2014-08-28	46	2024-04-20	2014-09-04	9.62628	0		#NULL!		4	EFV+3TC+TDF	3TC/DTG+AZT	1	1987-01-10	0.916006	#NULL!	#NULL!	#NULL!	#NULL!	#NULL!	#NULL!	#NULL!	#NULL!	#NULL!	#NULL!	#NULL!	#NULL!	#NULL!	30	#NULL!
201204784344492568227840	0	3	#NULL!	42.0363	2	1	2	3.43874	4	3	1	106	2	65377	3	4.81542	0.164271	1	1	2020-12-04	20	2024-05-18	2020-12-09	3.43874	0		#NULL!		4	TDF+EFV+3TC	3TC+EFV+TDF	1	1982-12-07	0.968724	#NULL!	#NULL!	#NULL!	#NULL!	#NULL!	#NULL!	#NULL!	#NULL!	#NULL!	#NULL!	#NULL!	#NULL!	#NULL!	16	#NULL!
200522713315830078636032	0	3	#NULL!	30.8056	2	1	2	3.86858	4	3	1	184	2	169914	3	5.23023	0.131417	1	1	2020-05-22	21	2024-04-08	2020-05-26	3.86858	0		#NULL!		4	EVG/c/FTC/TAF	BIC/FTC/TAF	0	1994-03-01	0.966046	#NULL!	#NULL!	#NULL!	#NULL!	#NULL!	#NULL!	#NULL!	#NULL!	#NULL!	#NULL!	#NULL!	#NULL!	#NULL!	17	#NULL!
2401131195655439430565888	0	3	#NULL!	52.1143	3	1	2	0.492813	4	3	1	99	2	66412538	3	7.82225	0	1	1	2024-01-13	5	2024-07-11	2024-01-13	0.492813	0		#NULL!		4	BIC/FTC/TAF	BIC/FTC/TAF	1	1972-11-08	0.990277	#NULL!	#NULL!	#NULL!	#NULL!	#NULL!	#NULL!	#NULL!	#NULL!	#NULL!	#NULL!	#NULL!	#NULL!	#NULL!	10	#NULL!
201106774205259444629504	0	3	#NULL!	55.0465	3	1	2	3.56194	4	3	1	154	2	240312	3	5.38078	0.229979	1	1	2020-11-06	17	2024-06-06	2020-11-13	3.56194	0		#NULL!		4	TDF+LPV/r+3TC	3TC+TDF+LPV/r	1	1969-12-03	0.968724	#NULL!	#NULL!	#NULL!	#NULL!	#NULL!	#NULL!	#NULL!	#NULL!	#NULL!	#NULL!	#NULL!	#NULL!	#NULL!	31	#NULL!
200529715852634564591616	0	3	#NULL!	47.4682	3	1	2	4.09309	4	3	1	173	2	269364	3	5.43034	0.131417	1	1	2020-05-29	22	2024-07-06	2020-06-02	4.09309	0		#NULL!		4	TDF+EFV+3TC	3TC+EFV+TDF	1	1977-07-02	0.965007	#NULL!	#NULL!	#NULL!	#NULL!	#NULL!	#NULL!	#NULL!	#NULL!	#NULL!	#NULL!	#NULL!	#NULL!	#NULL!	32	#NULL!
2311251177896761568403456	0	3	#NULL!	79.7118	4	1	2	0.498289	4	3	1	76	2	618677	3	5.79146	0.0985626	1	1	2023-11-25	4	2024-05-28	2023-11-28	0.498289	0		#NULL!		4	BIC/FTC/TAF	BIC/FTC/TAF	1	1945-04-04	0.990033	#NULL!	#NULL!	#NULL!	#NULL!	#NULL!	#NULL!	#NULL!	#NULL!	#NULL!	#NULL!	#NULL!	#NULL!	#NULL!	19	#NULL!
2307181130900540439924736	0	3	#NULL!	71.8077	4	1	2	0.824093	4	3	1	187	2	63177	3	4.80056	0.229979	1	1	2023-07-18	4	2024-05-21	2023-07-25	0.824093	0		#NULL!		4	3TC/DTG	3TC/DTG	1	1953-02-28	0.986558	#NULL!	#NULL!	#NULL!	#NULL!	#NULL!	#NULL!	#NULL!	#NULL!	#NULL!	#NULL!	#NULL!	#NULL!	#NULL!	28	#NULL!
180710131131481	0	3	#NULL!	65.7187	4	1	2	6.13826	4	3	1	171	2	1138133	3	6.05619	0	1	1	2018-05-09	30	2024-06-28	2018-05-09	6.13826	0		#NULL!		4	3TC+TDF+EFV	3TC+EFV+TDF	1	1959-04-02	0.947706	#NULL!	#NULL!	#NULL!	#NULL!	#NULL!	#NULL!	#NULL!	#NULL!	#NULL!	#NULL!	#NULL!	#NULL!	#NULL!	100	#NULL!
2307261133787611071590400	0	3	#NULL!	54.4661	3	1	3	1.0486	4	3	1	96	2	3123131	3	6.49459	0.0328542	1	1	2023-07-26	8	2024-08-13	2023-07-27	1.0486	0		#NULL!		4	BIC/FTC/TAF	BIC/FTC/TAF	1	1970-07-03	0.985015	#NULL!	#NULL!	#NULL!	#NULL!	#NULL!	#NULL!	#NULL!	#NULL!	#NULL!	#NULL!	#NULL!	#NULL!	#NULL!	17	#NULL!
210319822405573033050112	0	3	#NULL!	28.1225	1	1	1	3.06366	1	2	2	238	3	110670	3	5.04403	0.0985626	1	1	2021-03-19	16	2024-04-14	2021-03-22	3.06366	0		#NULL!		4	TDF+EFV+3TC	3TC+EFV+TDF	0	1996-11-05	0.971259	#NULL!	#NULL!	#NULL!	#NULL!	#NULL!	#NULL!	#NULL!	#NULL!	#NULL!	#NULL!	#NULL!	#NULL!	#NULL!	8	#NULL!
180727131757946	0	3	#NULL!	22.8029	1	1	1	5.73854	1	2	2	260	3	166721	3	5.22199	0.164271	1	1	2018-07-27	31	2024-04-27	2018-08-01	5.73854	0		#NULL!		4	EFV+3TC+TDF	3TC+EFV+TDF	0	2002-03-02	0.950567	#NULL!	#NULL!	#NULL!	#NULL!	#NULL!	#NULL!	#NULL!	#NULL!	#NULL!	#NULL!	#NULL!	#NULL!	#NULL!	10	#NULL!
2407161262798159710715904	0	3	#NULL!	40.3854	2	1	1	0.0410678	1	2	2	311	3	432019	3	5.6355	0.0985626	1	1	2024-07-16	1	2024-08-03	2024-07-19	0.0410678	0		#NULL!		4	DOR/3TC/TDF	DOR/3TC/TDF	0	1984-08-01	0.999071	#NULL!	#NULL!	#NULL!	#NULL!	#NULL!	#NULL!	#NULL!	#NULL!	#NULL!	#NULL!	#NULL!	#NULL!	#NULL!	0	#NULL!
210319822402301782114304	1	3	1	33.1355	2	1	1	0.744695	1	2	2	261	3	196160	3	5.29261	0.0985626	1	1	2021-03-19	3	2021-12-19	2021-03-22	0.744695		1	2021-12-19	艾滋病病毒感染者	5	EVG/c/FTC/TAF	EVG/c/FTC/TAF	0	1991-11-01	0.98681	0.98681	0.987589	0.994725	0.994929	0.993411	0.984981	0.995148	0.995148	0.993193	0.986968	0.986732	0.994725	0.0052893	10	0.994929
2307101127924778037862400	0	3	#NULL!	32.191	2	1	1	0.892539	1	2	2	340	3	71251	3	4.85279	0.131417	1	1	2023-07-10	8	2024-06-04	2023-07-14	0.892539	0		#NULL!		4	BIC/FTC/TAF	BIC/FTC/TAF	0	1992-10-11	0.986051	#NULL!	#NULL!	#NULL!	#NULL!	#NULL!	#NULL!	#NULL!	#NULL!	#NULL!	#NULL!	#NULL!	#NULL!	#NULL!	10	#NULL!
2307261133783650427424768	0	3	#NULL!	32.4839	2	1	1	0.922656	1	2	2	246	3	459410	3	5.6622	0.0328542	1	1	2023-07-26	6	2024-06-28	2023-07-27	0.922656	0		#NULL!		4	BIC/FTC/TAF	BIC/FTC/TAF	0	1992-06-26	0.986051	#NULL!	#NULL!	#NULL!	#NULL!	#NULL!	#NULL!	#NULL!	#NULL!	#NULL!	#NULL!	#NULL!	#NULL!	#NULL!	10	#NULL!
200608719505446712377344	0	3	#NULL!	36.0732	2	1	1	3.16496	1	2	2	289	3	4972261	3	6.69655	0.0985626	1	0	2020-09-25	14	2023-11-28	2020-09-28	3.16496		3	2023-11-28		2	TDF+EFV+3TC	3TC+EFV+TDF	0	1988-11-23	0.970322	#NULL!	#NULL!	#NULL!	#NULL!	#NULL!	#NULL!	#NULL!	#NULL!	#NULL!	#NULL!	#NULL!	#NULL!	#NULL!	16	#NULL!
190118145560392	0	3	#NULL!	35.0027	2	1	1	5.2293	1	2	2	340	3	73972	3	4.86907	0.131417	1	1	2019-01-18	25	2024-04-15	2019-01-22	5.2293	0		#NULL!		4	TDF+EFV+3TC	BIC/FTC/TAF	0	1989-12-19	0.954428	#NULL!	#NULL!	#NULL!	#NULL!	#NULL!	#NULL!	#NULL!	#NULL!	#NULL!	#NULL!	#NULL!	#NULL!	#NULL!	21	#NULL!
170901121675371	0	3	#NULL!	54.7426	3	1	1	6.93498	1	2	2	238	3	1000000	3	6	0	1	1	2017-06-01	35	2024-05-08	2017-06-01	6.93498	0		#NULL!		4	RAL+TDF+3TC	BIC/FTC/TAF	0	1970-03-24	0.942403	#NULL!	#NULL!	#NULL!	#NULL!	#NULL!	#NULL!	#NULL!	#NULL!	#NULL!	#NULL!	#NULL!	#NULL!	#NULL!	44	#NULL!
201204784343499114917888	0	3	#NULL!	44.2402	2	1	2	3.27721	1	2	2	281	3	221469	3	5.34531	0	1	1	2020-12-07	18	2024-03-18	2020-12-07	3.27721	0		#NULL!		4	TDF+EFV+3TC	3TC/DTG	0	1980-09-23	0.970005	#NULL!	#NULL!	#NULL!	#NULL!	#NULL!	#NULL!	#NULL!	#NULL!	#NULL!	#NULL!	#NULL!	#NULL!	#NULL!	16	#NULL!
180824132623261	0	3	#NULL!	44.4867	2	1	2	5.71116	1	2	2	208	3	3184040	3	6.50298	0.164271	1	1	2018-08-24	28	2024-05-15	2018-08-29	5.71116	0		#NULL!		4	EFV+TDF+3TC	3TC+RPV+TDF	0	1980-06-25	0.950567	#NULL!	#NULL!	#NULL!	#NULL!	#NULL!	#NULL!	#NULL!	#NULL!	#NULL!	#NULL!	#NULL!	#NULL!	#NULL!	22	#NULL!
211230926119009504862208	0	3	#NULL!	46.2526	3	1	2	2.42026	1	2	2	269	3	88701	3	4.94793	0.164271	1	1	2021-12-30	12	2024-06-06	2022-01-04	2.42026	0		#NULL!		4	3TC+NVP+TDF	3TC+RPV+TDF	0	1978-09-19	0.973981	#NULL!	#NULL!	#NULL!	#NULL!	#NULL!	#NULL!	#NULL!	#NULL!	#NULL!	#NULL!	#NULL!	#NULL!	#NULL!	27	#NULL!
180119125798372	0	3	#NULL!	50.0062	3	1	2	6.38193	1	2	2	237	3	151166	3	5.17945	0.164271	1	1	2018-01-19	28	2024-06-12	2018-01-24	6.38193	0		#NULL!		4	EFV+3TC+TDF	3TC+EFV+TDF	0	1974-12-18	0.9462	#NULL!	#NULL!	#NULL!	#NULL!	#NULL!	#NULL!	#NULL!	#NULL!	#NULL!	#NULL!	#NULL!	#NULL!	#NULL!	40	#NULL!
160902111947573	0	3	#NULL!	58.332	3	1	2	7.7974	1	2	2	222	3	146895	3	5.16701	0	1	1	2016-09-02	34	2024-06-20	2016-09-02	7.7974	0		#NULL!		4	EFV+TDF+3TC	BIC/FTC/TAF	0	1966-08-21	0.932514	#NULL!	#NULL!	#NULL!	#NULL!	#NULL!	#NULL!	#NULL!	#NULL!	#NULL!	#NULL!	#NULL!	#NULL!	#NULL!	46	#NULL!
2406121250474840210001920	0	3	#NULL!	73.8446	4	1	2	0.0821355	1	2	2	321	3	66046	3	4.81985	0.0985626	1	1	2024-06-12	2	2024-07-15	2024-06-15	0.0821355	0		#NULL!		4	3TC+EFV+TDF	3TC+TDF+LPV/r	0	1951-02-15	0.997905	#NULL!	#NULL!	#NULL!	#NULL!	#NULL!	#NULL!	#NULL!	#NULL!	#NULL!	#NULL!	#NULL!	#NULL!	#NULL!	3	#NULL!
200605718430200177623040	0	3	#NULL!	61.9076	4	1	2	4.00821	1	2	2	215	3	309121	3	5.49013	0.229979	1	1	2020-06-05	20	2024-06-15	2020-06-12	4.00821	0		#NULL!		4	EFV+TDF+3TC	3TC/DTG	0	1963-01-23	0.965357	#NULL!	#NULL!	#NULL!	#NULL!	#NULL!	#NULL!	#NULL!	#NULL!	#NULL!	#NULL!	#NULL!	#NULL!	#NULL!	70	#NULL!
200103662594629404721152	0	3	#NULL!	73.8063	4	2	2	4.54209	1	2	2	211	3	268892	3	5.42958	0.197125	1	0	2020-01-03	15	2024-07-25	2020-01-09	4.54209	7		#NULL!		4	EVG/c/FTC/TAF	BIC/FTC/TAF	0	1951-03-01	0.961035	#NULL!	#NULL!	#NULL!	#NULL!	#NULL!	#NULL!	#NULL!	#NULL!	#NULL!	#NULL!	#NULL!	#NULL!	#NULL!	80	#NULL!
161028113257249	0	3	#NULL!	77.4942	4	2	2	4.87337	1	2	2	213	3	56282	3	4.75037	0.164271	1	0	2016-10-28	23	2021-09-17	2016-11-02	4.87337	0		#NULL!		7	TDF+EFV+3TC		0	1947-06-23	0.957596	#NULL!	#NULL!	#NULL!	#NULL!	#NULL!	#NULL!	#NULL!	#NULL!	#NULL!	#NULL!	#NULL!	#NULL!	#NULL!	85	#NULL!
200918756449089264025600	0	3	#NULL!	70.0856	4	1	3	3.62218	1	2	2	278	3	123855	3	5.09291	0	1	1	2020-09-28	21	2024-05-13	2020-09-28	3.62218	0		#NULL!		4	EFV+TDF+3TC	3TC/DTG	0	1954-11-19	0.967734	#NULL!	#NULL!	#NULL!	#NULL!	#NULL!	#NULL!	#NULL!	#NULL!	#NULL!	#NULL!	#NULL!	#NULL!	#NULL!	67	#NULL!
2407041258358917539667968	0	3	#NULL!	26.5592	1	1	1	0.0821355	1	3	1	303	3	135835	3	5.13301	0.0657084	1	1	2024-07-04	2	2024-08-05	2024-07-06	0.0821355	0		#NULL!		4	3TC+EFV+TDF	3TC+EFV+TDF	0	1998-05-30	0.997905	#NULL!	#NULL!	#NULL!	#NULL!	#NULL!	#NULL!	#NULL!	#NULL!	#NULL!	#NULL!	#NULL!	#NULL!	#NULL!	3	#NULL!
2405111238994278803603456	0	3	#NULL!	22.5729	1	1	1	0.131417	1	3	1	334	3	10000000	3	7	0.197125	1	1	2024-05-11	2	2024-07-04	2024-05-17	0.131417	0		#NULL!		4	BIC/FTC/TAF	3TC+TDF+LPV/r	0	2002-05-25	0.995798	#NULL!	#NULL!	#NULL!	#NULL!	#NULL!	#NULL!	#NULL!	#NULL!	#NULL!	#NULL!	#NULL!	#NULL!	#NULL!	3	#NULL!
2406151251506537660301312	0	3	#NULL!	21.5654	1	1	1	0.158795	1	3	1	302	3	1151223	3	6.06116	0.164271	1	1	2024-06-15	2	2024-08-17	2024-06-20	0.158795	0		#NULL!		4	BIC/FTC/TAF	BIC/FTC/TAF	0	2003-05-28	0.995328	#NULL!	#NULL!	#NULL!	#NULL!	#NULL!	#NULL!	#NULL!	#NULL!	#NULL!	#NULL!	#NULL!	#NULL!	#NULL!	3	#NULL!
2405161240671400625332224	0	3	#NULL!	23.2355	1	1	1	0.202601	1	3	1	310	3	165255	3	5.21815	0	1	1	2024-05-15	2	2024-07-28	2024-05-15	0.202601	0		#NULL!		4	3TC+RPV+TDF	3TC+RPV+TDF	0	2001-09-25	0.994857	#NULL!	#NULL!	#NULL!	#NULL!	#NULL!	#NULL!	#NULL!	#NULL!	#NULL!	#NULL!	#NULL!	#NULL!	#NULL!	4	#NULL!
2403061214960621218050048	0	3	#NULL!	22.6715	1	1	1	0.240931	1	3	1	215	3	166922	3	5.22251	0.0328542	1	1	2024-03-06	4	2024-06-03	2024-03-07	0.240931	0		#NULL!		4	BIC/FTC/TAF	BIC/FTC/TAF	0	2002-04-19	0.993906	#NULL!	#NULL!	#NULL!	#NULL!	#NULL!	#NULL!	#NULL!	#NULL!	#NULL!	#NULL!	#NULL!	#NULL!	#NULL!	4	#NULL!
2403061214959524906766336	0	3	#NULL!	21.9131	1	1	1	0.249144	1	3	1	210	3	58294	3	4.76562	0.197125	1	1	2024-03-06	3	2024-06-11	2024-03-12	0.249144	0		#NULL!		4	ANV/3TC/TDF	ANV/3TC/TDF	0	2003-01-21	0.993668	#NULL!	#NULL!	#NULL!	#NULL!	#NULL!	#NULL!	#NULL!	#NULL!	#NULL!	#NULL!	#NULL!	#NULL!	#NULL!	4	#NULL!
2401221199015376580857856	0	3	#NULL!	22.6879	1	1	1	0.328542	1	3	1	264	3	99451	3	4.99761	0.0657084	1	1	2024-01-22	4	2024-05-23	2024-01-24	0.328542	0		#NULL!		4	3TC+EFV+TDF	3TC+EFV+TDF	0	2002-04-13	0.992947	#NULL!	#NULL!	#NULL!	#NULL!	#NULL!	#NULL!	#NULL!	#NULL!	#NULL!	#NULL!	#NULL!	#NULL!	#NULL!	4	#NULL!
2312141184875292603748352	0	3	#NULL!	25.9021	1	1	1	0.481862	1	3	1	340	3	326964	3	5.5145	0.164271	1	1	2023-12-14	4	2024-06-12	2023-12-19	0.481862	0		#NULL!		4	BIC/FTC/TAF	BIC/FTC/TAF	0	1999-01-25	0.991252	#NULL!	#NULL!	#NULL!	#NULL!	#NULL!	#NULL!	#NULL!	#NULL!	#NULL!	#NULL!	#NULL!	#NULL!	#NULL!	4	#NULL!
2311021169657207677493248	0	3	#NULL!	23.5202	1	1	1	0.514716	1	3	1	242	3	67409	3	4.82872	0.131417	1	1	2023-11-02	5	2024-05-12	2023-11-06	0.514716	0		#NULL!		4	BIC/FTC/TAF	BIC/FTC/TAF	0	2001-06-13	0.990033	#NULL!	#NULL!	#NULL!	#NULL!	#NULL!	#NULL!	#NULL!	#NULL!	#NULL!	#NULL!	#NULL!	#NULL!	#NULL!	4	#NULL!
2307261133728142536495104	0	3	#NULL!	24.7823	1	1	1	0.845996	1	3	1	342	3	250242	3	5.39836	0.197125	1	1	2023-07-26	7	2024-06-05	2023-08-01	0.845996	0		#NULL!		4	3TC+EFV+TDF	ANV/3TC/TDF	0	2000-03-09	0.986558	#NULL!	#NULL!	#NULL!	#NULL!	#NULL!	#NULL!	#NULL!	#NULL!	#NULL!	#NULL!	#NULL!	#NULL!	#NULL!	4	#NULL!
2307031125389736614670336	0	3	#NULL!	26.3977	1	1	1	0.898015	1	3	1	296	3	14329254	3	7.15622	0.0657084	1	1	2023-07-02	7	2024-05-27	2023-07-04	0.898015	0		#NULL!		4	ANV/3TC/TDF	ANV/3TC/TDF	0	1998-07-28	0.986051	#NULL!	#NULL!	#NULL!	#NULL!	#NULL!	#NULL!	#NULL!	#NULL!	#NULL!	#NULL!	#NULL!	#NULL!	#NULL!	5	#NULL!
2305171108354860334567424	0	3	#NULL!	25.0123	1	1	1	1.00205	1	3	1	215	3	72143	3	4.85819	-0.164271	1	1	2023-05-17	6	2024-05-12	2023-05-12	1.00205	0		#NULL!		4	3TC+TDF+LPV/r	3TC+TDF+LPV/r	0	1999-12-16	0.985275	#NULL!	#NULL!	#NULL!	#NULL!	#NULL!	#NULL!	#NULL!	#NULL!	#NULL!	#NULL!	#NULL!	#NULL!	#NULL!	5	#NULL!
2301301069541127867322368	0	3	#NULL!	26.4031	1	1	1	1.29774	1	3	1	203	3	2663588	3	6.42547	0	1	1	2023-01-30	10	2024-05-18	2023-01-30	1.29774	0		#NULL!		4	BIC/FTC/TAF	BIC/FTC/TAF	0	1998-07-26	0.982382	#NULL!	#NULL!	#NULL!	#NULL!	#NULL!	#NULL!	#NULL!	#NULL!	#NULL!	#NULL!	#NULL!	#NULL!	#NULL!	6	#NULL!
2209011014907875053973504	0	3	#NULL!	27.668	1	1	1	1.7796	1	3	1	325	3	233446	3	5.36819	0.131417	1	1	2022-09-01	9	2024-06-16	2022-09-05	1.7796	0		#NULL!		4	BIC/FTC/TAF	BIC/FTC/TAF	0	1997-04-20	0.979678	#NULL!	#NULL!	#NULL!	#NULL!	#NULL!	#NULL!	#NULL!	#NULL!	#NULL!	#NULL!	#NULL!	#NULL!	#NULL!	6	#NULL!
220526979398051278843904	0	3	#NULL!	26.3347	1	1	1	2.01506	1	3	1	227	3	87784	3	4.94342	0.0328542	1	1	2022-05-26	11	2024-06-01	2022-05-27	2.01506	0		#NULL!		4	3TC+EFV+TDF	3TC+EFV+TDF	1	1998-08-20	0.978006	#NULL!	#NULL!	#NULL!	#NULL!	#NULL!	#NULL!	#NULL!	#NULL!	#NULL!	#NULL!	#NULL!	#NULL!	#NULL!	6	#NULL!
211014898157136764813312	0	3	#NULL!	26.0828	1	1	1	2.6694	1	3	1	216	3	1921085	3	6.28355	0.229979	1	1	2021-10-14	15	2024-06-22	2021-10-21	2.6694	0		#NULL!		4	3TC+DTG+TDF	3TC/DTG	0	1998-11-20	0.972796	#NULL!	#NULL!	#NULL!	#NULL!	#NULL!	#NULL!	#NULL!	#NULL!	#NULL!	#NULL!	#NULL!	#NULL!	#NULL!	8	#NULL!
191213157345519	0	3	#NULL!	28.2977	1	1	1	2.82272	1	3	1	251	3	57073	3	4.75643	0.131417	1	0	2019-12-12	9	2022-10-12	2019-12-16	2.82272	0		#NULL!		7	EVG/c/FTC/TAF		0	1996-09-02	0.972796	#NULL!	#NULL!	#NULL!	#NULL!	#NULL!	#NULL!	#NULL!	#NULL!	#NULL!	#NULL!	#NULL!	#NULL!	#NULL!	8	#NULL!
200828748837814086402048	0	3	#NULL!	21.0972	1	1	1	3.61944	1	3	1	223	3	115606	3	5.06298	0.164271	1	1	2020-08-28	18	2024-04-16	2020-09-02	3.61944	0		#NULL!		4	NVP+TDF+3TC	3TC+NVP+TDF	0	2003-11-15	0.967734	#NULL!	#NULL!	#NULL!	#NULL!	#NULL!	#NULL!	#NULL!	#NULL!	#NULL!	#NULL!	#NULL!	#NULL!	#NULL!	8	#NULL!
191011155138697	0	3	#NULL!	27.909	1	1	1	4.61602	1	3	1	291	3	682582	3	5.83415	0.0985626	1	1	2019-10-11	26	2024-05-26	2019-10-14	4.61602	0		#NULL!		4	DTG+TDF+3TC	3TC/DTG	0	1997-01-22	0.960662	#NULL!	#NULL!	#NULL!	#NULL!	#NULL!	#NULL!	#NULL!	#NULL!	#NULL!	#NULL!	#NULL!	#NULL!	#NULL!	10	#NULL!
191018155347849	0	3	#NULL!	27.5859	1	1	1	4.66804	1	3	1	234	3	125688	3	5.09929	0.131417	1	1	2019-10-18	22	2024-06-22	2019-10-22	4.66804	0		#NULL!		4	EFV+TDF+3TC	3TC/DTG	0	1997-05-20	0.960288	#NULL!	#NULL!	#NULL!	#NULL!	#NULL!	#NULL!	#NULL!	#NULL!	#NULL!	#NULL!	#NULL!	#NULL!	#NULL!	10	#NULL!
190621151456419	0	3	#NULL!	26.0363	1	1	1	4.95551	1	3	1	276	3	62198	3	4.79378	0.229979	1	1	2019-06-21	26	2024-06-11	2019-06-28	4.95551	0		#NULL!		4	TDF+EFV+3TC	3TC+EFV+TDF	0	1998-12-07	0.95603	#NULL!	#NULL!	#NULL!	#NULL!	#NULL!	#NULL!	#NULL!	#NULL!	#NULL!	#NULL!	#NULL!	#NULL!	#NULL!	10	#NULL!
171124124004793	0	3	#NULL!	23.5886	1	1	1	5.74675	1	3	1	322	3	79466	3	4.90018	0.164271	1	0	2017-11-24	25	2023-08-29	2017-11-29	5.74675		3	2023-08-29		2	AZT/3TC+EFV	AZT/3TC+EFV	0	2001-05-19	0.950567	#NULL!	#NULL!	#NULL!	#NULL!	#NULL!	#NULL!	#NULL!	#NULL!	#NULL!	#NULL!	#NULL!	#NULL!	#NULL!	10	#NULL!
15042998648503	0	3	#NULL!	26.6331	1	1	1	8.93361	1	3	1	343	3	70536	3	4.84841	0.197125	1	1	2015-04-29	38	2024-04-10	2015-05-05	8.93361	0		#NULL!		4	EFV+3TC+AZT	AZT/3TC+EFV	0	1998-05-03	0.924805	#NULL!	#NULL!	#NULL!	#NULL!	#NULL!	#NULL!	#NULL!	#NULL!	#NULL!	#NULL!	#NULL!	#NULL!	#NULL!	11	#NULL!
2405301245695389555900416	0	3	#NULL!	35.2026	2	1	1	0.0684463	1	3	1	344	3	61634	3	4.78982	0	1	1	2024-05-30	1	2024-06-24	2024-05-30	0.0684463	0		#NULL!		4	ANV/3TC/TDF	ANV/3TC/TDF	0	1989-10-07	0.998372	#NULL!	#NULL!	#NULL!	#NULL!	#NULL!	#NULL!	#NULL!	#NULL!	#NULL!	#NULL!	#NULL!	#NULL!	#NULL!	2	#NULL!
2405221242861806964334592	0	3	#NULL!	39.5722	2	1	1	0.238193	1	3	1	263	3	154413	3	5.18868	0.0657084	1	1	2024-05-22	3	2024-08-19	2024-05-24	0.238193	0		#NULL!		4	ANV/3TC/TDF	ANV/3TC/TDF	0	1985-05-25	0.994145	#NULL!	#NULL!	#NULL!	#NULL!	#NULL!	#NULL!	#NULL!	#NULL!	#NULL!	#NULL!	#NULL!	#NULL!	#NULL!	4	#NULL!
2401301201884346627477504	0	3	#NULL!	43.8077	2	1	1	0.306639	1	3	1	297	3	131231	3	5.11804	0.229979	1	1	2024-01-30	5	2024-05-28	2024-02-06	0.306639	0		#NULL!		4	BIC/FTC/TAF	BIC/FTC/TAF	0	1981-02-28	0.993428	#NULL!	#NULL!	#NULL!	#NULL!	#NULL!	#NULL!	#NULL!	#NULL!	#NULL!	#NULL!	#NULL!	#NULL!	#NULL!	5	#NULL!
2307311135506935173390336	0	3	#NULL!	30.7563	2	1	1	0.930869	1	3	1	300	3	260507	3	5.41582	0.131417	1	1	2023-07-31	8	2024-07-09	2023-08-04	0.930869	0		#NULL!		4	BIC/FTC/TAF	BIC/FTC/TAF	0	1994-03-19	0.986051	#NULL!	#NULL!	#NULL!	#NULL!	#NULL!	#NULL!	#NULL!	#NULL!	#NULL!	#NULL!	#NULL!	#NULL!	#NULL!	10	#NULL!
2208111007301657034031104	0	3	#NULL!	36.1882	2	1	1	1.73032	1	3	1	250	3	81200	3	4.90956	0.197125	1	1	2022-08-11	12	2024-05-10	2022-08-17	1.73032	0		#NULL!		4	BIC/FTC/TAF	BIC/FTC/TAF	0	1988-10-12	0.979678	#NULL!	#NULL!	#NULL!	#NULL!	#NULL!	#NULL!	#NULL!	#NULL!	#NULL!	#NULL!	#NULL!	#NULL!	#NULL!	11	#NULL!
220630992099499232296960	0	3	#NULL!	34.1814	2	1	1	1.87817	1	3	1	298	3	108851	3	5.03683	0.229979	1	1	2022-06-30	13	2024-05-23	2022-07-07	1.87817	0		#NULL!		4	EVG/c/FTC/TAF	BIC/FTC/TAF	0	1990-10-15	0.978565	#NULL!	#NULL!	#NULL!	#NULL!	#NULL!	#NULL!	#NULL!	#NULL!	#NULL!	#NULL!	#NULL!	#NULL!	#NULL!	12	#NULL!
210723868071876915150848	0	3	#NULL!	41.0151	2	1	1	2.87474	1	3	1	232	3	291194	3	5.46418	0.197125	1	1	2021-07-23	13	2024-06-13	2021-07-29	2.87474	0		#NULL!		4	3TC+EFV+TDF	3TC+EFV+TDF	0	1983-12-15	0.972796	#NULL!	#NULL!	#NULL!	#NULL!	#NULL!	#NULL!	#NULL!	#NULL!	#NULL!	#NULL!	#NULL!	#NULL!	#NULL!	16	#NULL!
210408829644175492972544	0	3	#NULL!	41.6393	2	1	1	3.1102	1	3	1	267	3	103324	3	5.0142	0.164271	1	1	2021-04-08	16	2024-05-23	2021-04-13	3.1102	0		#NULL!		4	DTG+TDF+3TC	3TC/DTG	0	1983-05-01	0.970635	#NULL!	#NULL!	#NULL!	#NULL!	#NULL!	#NULL!	#NULL!	#NULL!	#NULL!	#NULL!	#NULL!	#NULL!	#NULL!	16	#NULL!
201023769128189497704448	0	3	#NULL!	30.3402	2	1	1	3.65503	1	3	1	207	3	86255	3	4.93578	0.164271	1	1	2020-10-23	18	2024-06-24	2020-10-28	3.65503	0		#NULL!		4	EFV+TDF+3TC	3TC+EFV+TDF	0	1994-08-18	0.967734	#NULL!	#NULL!	#NULL!	#NULL!	#NULL!	#NULL!	#NULL!	#NULL!	#NULL!	#NULL!	#NULL!	#NULL!	#NULL!	16	#NULL!
190906154159677	0	3	#NULL!	32.7796	2	1	1	4.72553	1	3	1	219	3	359941	3	5.55623	0.131417	1	1	2019-09-06	24	2024-06-01	2019-09-10	4.72553	0		#NULL!		4	EFV+TDF+3TC	3TC/DTG	0	1992-03-10	0.959907	#NULL!	#NULL!	#NULL!	#NULL!	#NULL!	#NULL!	#NULL!	#NULL!	#NULL!	#NULL!	#NULL!	#NULL!	#NULL!	20	#NULL!
190531150560189	0	3	#NULL!	38.05	2	1	1	5.00753	1	3	1	321	3	249164	3	5.39649	0.164271	1	1	2019-05-31	26	2024-06-07	2019-06-05	5.00753	0		#NULL!		4	EFV+TDF+3TC	3TC+EFV+TDF	0	1986-12-02	0.955634	#NULL!	#NULL!	#NULL!	#NULL!	#NULL!	#NULL!	#NULL!	#NULL!	#NULL!	#NULL!	#NULL!	#NULL!	#NULL!	21	#NULL!
181130143679611	0	3	#NULL!	37.935	2	1	1	5.46475	1	3	1	234	3	4256052	3	6.62901	0.0985626	1	1	2018-11-30	23	2024-05-21	2018-12-03	5.46475	0		#NULL!		4	TDF+EFV+3TC	3TC+EFV+TDF	0	1987-01-13	0.951879	#NULL!	#NULL!	#NULL!	#NULL!	#NULL!	#NULL!	#NULL!	#NULL!	#NULL!	#NULL!	#NULL!	#NULL!	#NULL!	21	#NULL!
170421117499567	0	3	#NULL!	32.0979	2	1	1	6.94319	1	3	1	272	3	106493	3	5.02732	0.229979	1	1	2017-04-21	31	2024-04-07	2017-04-28	6.94319	0		#NULL!		4	EFV+TDF+3TC	BIC/FTC/TAF	0	1992-11-14	0.942403	#NULL!	#NULL!	#NULL!	#NULL!	#NULL!	#NULL!	#NULL!	#NULL!	#NULL!	#NULL!	#NULL!	#NULL!	#NULL!	23	#NULL!
220113931190556957429760	0	3	#NULL!	36.7112	2	1	1	8.32307	1	3	1	223	3	7430054	3	6.87099	0.0985626	1	1	2015-12-01	40	2024-03-31	2015-12-04	8.32307	0		#NULL!		4	TDF+EFV+3TC	3TC+EFV+TAF	0	1988-04-04	0.927426	#NULL!	#NULL!	#NULL!	#NULL!	#NULL!	#NULL!	#NULL!	#NULL!	#NULL!	#NULL!	#NULL!	#NULL!	#NULL!	27	#NULL!
150916102703996	0	3	#NULL!	41.768	2	1	1	8.47912	1	3	1	214	3	93321	3	4.96998	0.229979	1	1	2015-09-16	42	2024-03-16	2015-09-23	8.47912	0		#NULL!		4	EFV+TDF+3TC	3TC+RPV+TDF	0	1983-03-15	0.926593	#NULL!	#NULL!	#NULL!	#NULL!	#NULL!	#NULL!	#NULL!	#NULL!	#NULL!	#NULL!	#NULL!	#NULL!	#NULL!	27	#NULL!
150615100147377	0	3	#NULL!	43.219	2	1	1	9.04038	1	3	1	221	3	62318	3	4.79461	0.164271	1	1	2015-06-15	43	2024-07-04	2015-06-20	9.04038	0		#NULL!		4	EFV+3TC+TDF	3TC/DTG	0	1981-10-01	0.923777	#NULL!	#NULL!	#NULL!	#NULL!	#NULL!	#NULL!	#NULL!	#NULL!	#NULL!	#NULL!	#NULL!	#NULL!	#NULL!	27	#NULL!
2302221077987471475961856	0	3	#NULL!	47.1342	3	1	1	1.39357	1	3	1	235	3	419575	3	5.62281	0.0985626	1	1	2023-02-22	6	2024-07-18	2023-02-25	1.39357	0		#NULL!		4	3TC+EFV+TDF	3TC+EFV+TDF	0	1977-11-01	0.981042	#NULL!	#NULL!	#NULL!	#NULL!	#NULL!	#NULL!	#NULL!	#NULL!	#NULL!	#NULL!	#NULL!	#NULL!	#NULL!	20	#NULL!
2312281189951076905275392	0	3	#NULL!	42.833	2	1	2	0.479124	1	3	1	218	3	74881	3	4.87437	0	1	1	2023-12-28	4	2024-06-20	2023-12-28	0.479124	0		#NULL!		4	ANV/3TC/TDF	ANV/3TC/TDF	0	1982-02-19	0.991252	#NULL!	#NULL!	#NULL!	#NULL!	#NULL!	#NULL!	#NULL!	#NULL!	#NULL!	#NULL!	#NULL!	#NULL!	#NULL!	6	#NULL!
2307181130898303210754048	0	3	#NULL!	38.039	2	1	2	0.824093	1	3	1	222	3	62403	3	4.79521	0.0985626	1	1	2023-07-18	6	2024-05-17	2023-07-21	0.824093	0		#NULL!		4	BIC/FTC/TAF	BIC/FTC/TAF	0	1986-12-06	0.986558	#NULL!	#NULL!	#NULL!	#NULL!	#NULL!	#NULL!	#NULL!	#NULL!	#NULL!	#NULL!	#NULL!	#NULL!	#NULL!	10	#NULL!
220623989554293617311744	0	3	#NULL!	41.7762	2	1	2	1.94387	1	3	1	214	3	360766	3	5.55723	0	1	1	2022-06-23	12	2024-06-02	2022-06-23	1.94387	0		#NULL!		4	3TC+EFV+TDF	3TC+EFV+TDF	0	1983-03-12	0.978006	#NULL!	#NULL!	#NULL!	#NULL!	#NULL!	#NULL!	#NULL!	#NULL!	#NULL!	#NULL!	#NULL!	#NULL!	#NULL!	12	#NULL!
210115799578176525180928	0	3	#NULL!	39.7693	2	1	2	3.2115	1	3	1	251	3	638247	3	5.80499	0.0985626	1	1	2021-01-15	17	2024-04-05	2021-01-18	3.2115	0		#NULL!		4	LPV/r+TDF+3TC	ANV/3TC/TDF	0	1985-03-14	0.970322	#NULL!	#NULL!	#NULL!	#NULL!	#NULL!	#NULL!	#NULL!	#NULL!	#NULL!	#NULL!	#NULL!	#NULL!	#NULL!	16	#NULL!
201009764153057251426304	0	3	#NULL!	43.1971	2	1	2	3.57563	1	3	1	341	3	76652	3	4.88452	0.164271	1	1	2020-10-09	20	2024-05-12	2020-10-14	3.57563	0		#NULL!		4	EFV+TDF+3TC	BIC/FTC/TAF	0	1981-10-09	0.968065	#NULL!	#NULL!	#NULL!	#NULL!	#NULL!	#NULL!	#NULL!	#NULL!	#NULL!	#NULL!	#NULL!	#NULL!	#NULL!	16	#NULL!
200403695571378174164992	0	3	#NULL!	44.8316	2	1	2	4.14784	1	3	1	346	3	225563	3	5.35327	0.164271	1	1	2020-04-03	19	2024-06-01	2020-04-08	4.14784	0		#NULL!		4	TDF+EFV+3TC	3TC+TDF+LPV/r	0	1980-02-20	0.965007	#NULL!	#NULL!	#NULL!	#NULL!	#NULL!	#NULL!	#NULL!	#NULL!	#NULL!	#NULL!	#NULL!	#NULL!	#NULL!	19	#NULL!
200117667641903528804352	0	3	#NULL!	39.2546	2	1	2	4.47091	1	3	1	290	3	124390	3	5.09479	0.0985626	1	1	2020-01-17	21	2024-07-10	2020-01-20	4.47091	0		#NULL!		4	EFV+TDF+3TC	3TC+EFV+TDF	0	1985-09-18	0.961035	#NULL!	#NULL!	#NULL!	#NULL!	#NULL!	#NULL!	#NULL!	#NULL!	#NULL!	#NULL!	#NULL!	#NULL!	#NULL!	19	#NULL!
190315147613026	0	3	#NULL!	34.4743	2	1	2	5.31143	1	3	1	281	3	54868	3	4.73932	0.164271	1	1	2019-03-15	27	2024-07-11	2019-03-20	5.31143	0		#NULL!		4	EFV+TDF+3TC	3TC/DTG	0	1990-06-30	0.953595	#NULL!	#NULL!	#NULL!	#NULL!	#NULL!	#NULL!	#NULL!	#NULL!	#NULL!	#NULL!	#NULL!	#NULL!	#NULL!	21	#NULL!
15030997435815	0	3	#NULL!	37.2122	2	1	2	9.2512	1	3	1	251	3	90857	3	4.95836	0.229979	1	1	2015-03-09	43	2024-06-15	2015-03-16	9.2512	0		#NULL!		4	EFV+TDF+3TC	3TC+EFV+TDF	0	1987-10-04	0.919467	#NULL!	#NULL!	#NULL!	#NULL!	#NULL!	#NULL!	#NULL!	#NULL!	#NULL!	#NULL!	#NULL!	#NULL!	#NULL!	27	#NULL!
190111145181659	0	3	#NULL!	53.3518	3	1	2	5.29774	1	3	1	209	3	192636	3	5.28474	0.229979	1	1	2019-01-11	25	2024-05-06	2019-01-18	5.29774	0		#NULL!		4	EFV+TDF+3TC	BIC/FTC/TAF	0	1971-08-14	0.953595	#NULL!	#NULL!	#NULL!	#NULL!	#NULL!	#NULL!	#NULL!	#NULL!	#NULL!	#NULL!	#NULL!	#NULL!	#NULL!	38	#NULL!
160715110645469	0	3	#NULL!	52.0322	3	1	2	7.49076	1	3	1	314	3	254119	3	5.40504	0.0985626	1	1	2016-07-15	37	2024-01-14	2016-07-18	7.49076	0		#NULL!		4	EFV+TDF+3TC	3TC/DTG	0	1972-12-08	0.934511	#NULL!	#NULL!	#NULL!	#NULL!	#NULL!	#NULL!	#NULL!	#NULL!	#NULL!	#NULL!	#NULL!	#NULL!	#NULL!	46	#NULL!
2310301168582040235089920	0	3	#NULL!	67.7146	4	1	2	0.66256	1	3	1	326	3	89083	3	4.94979	0.131417	1	1	2023-10-30	5	2024-07-02	2023-11-03	0.66256	0		#NULL!		4	3TC/DTG	3TC/DTG	0	1957-04-03	0.988304	#NULL!	#NULL!	#NULL!	#NULL!	#NULL!	#NULL!	#NULL!	#NULL!	#NULL!	#NULL!	#NULL!	#NULL!	#NULL!	23	#NULL!
2211241045416507650007040	0	3	#NULL!	60.9028	4	1	2	1.45106	1	3	1	314	3	385915	3	5.58649	0	1	1	2022-11-24	11	2024-05-07	2022-11-24	1.45106	0		#NULL!		4	BIC/FTC/TAF	BIC/FTC/TAF	0	1964-01-25	0.980771	#NULL!	#NULL!	#NULL!	#NULL!	#NULL!	#NULL!	#NULL!	#NULL!	#NULL!	#NULL!	#NULL!	#NULL!	#NULL!	42	#NULL!
211223923591819040845824	0	3	#NULL!	63.3587	4	1	2	2.51882	1	3	1	283	3	1921641	3	6.28367	0.229979	1	1	2021-12-23	13	2024-07-07	2021-12-30	2.51882	0		#NULL!		4	BIC/FTC/TAF	3TC+EFV+TDF	0	1961-08-11	0.973391	#NULL!	#NULL!	#NULL!	#NULL!	#NULL!	#NULL!	#NULL!	#NULL!	#NULL!	#NULL!	#NULL!	#NULL!	#NULL!	53	#NULL!
201127781814097250521088	0	3	#NULL!	66.3867	4	1	2	3.4935	1	3	1	212	3	81813	3	4.91282	0.131417	1	1	2020-11-27	17	2024-05-30	2020-12-01	3.4935	0		#NULL!		4	TDF+EFV+3TC	3TC+EFV+TDF	0	1958-08-01	0.968724	#NULL!	#NULL!	#NULL!	#NULL!	#NULL!	#NULL!	#NULL!	#NULL!	#NULL!	#NULL!	#NULL!	#NULL!	#NULL!	64	#NULL!
200925758986265025576960	0	3	#NULL!	62.1896	4	1	2	3.69336	1	3	1	341	3	92473	3	4.96601	0.164271	1	1	2020-09-25	19	2024-06-10	2020-09-30	3.69336	0		#NULL!		4	TDF+EFV+3TC	3TC+EFV+TDF	0	1962-10-12	0.967398	#NULL!	#NULL!	#NULL!	#NULL!	#NULL!	#NULL!	#NULL!	#NULL!	#NULL!	#NULL!	#NULL!	#NULL!	#NULL!	67	#NULL!
170704119851508	0	3	#NULL!	63.7064	4	1	2	6.89391	1	3	1	212	3	65761	3	4.81797	0.131417	1	1	2017-07-04	35	2024-05-30	2017-07-08	6.89391	0		#NULL!		4	EFV+3TC+TDF	3TC+EFV+TDF	0	1961-04-06	0.942403	#NULL!	#NULL!	#NULL!	#NULL!	#NULL!	#NULL!	#NULL!	#NULL!	#NULL!	#NULL!	#NULL!	#NULL!	#NULL!	105	#NULL!
150730101557613	0	3	#NULL!	61.9076	4	1	2	8.7666	1	3	1	298	3	464867	3	5.66733	0.229979	1	1	2015-07-31	41	2024-05-13	2015-08-07	8.7666	0		#NULL!		4	EFV+3TC+TDF	BIC/FTC/TAF	0	1963-01-23	0.925736	#NULL!	#NULL!	#NULL!	#NULL!	#NULL!	#NULL!	#NULL!	#NULL!	#NULL!	#NULL!	#NULL!	#NULL!	#NULL!	122	#NULL!
200918756456868385128448	0	3	#NULL!	45.6502	3	1	3	2.9076	1	3	1	273	3	134895	3	5.13	0.164271	1	0	2020-09-18	15	2023-08-21	2020-09-23	2.9076	0		#NULL!		7	TAF/FTC/DTG		0	1979-04-27	0.972491	#NULL!	#NULL!	#NULL!	#NULL!	#NULL!	#NULL!	#NULL!	#NULL!	#NULL!	#NULL!	#NULL!	#NULL!	#NULL!	28	#NULL!
180727131758451	0	3	#NULL!	57.9377	3	1	2	4.83504	1	6	3	240	3	103716	3	5.01585	0.131417	1	1	2018-08-01	24	2023-06-06	2018-08-05	4.83504		2	2023-06-06		6	EFV+3TC+TDF	3TC+EFV+TDF	0	1967-01-12	0.957984	#NULL!	#NULL!	#NULL!	#NULL!	#NULL!	#NULL!	#NULL!	#NULL!	#NULL!	#NULL!	#NULL!	#NULL!	#NULL!	34	#NULL!
2312181186330513381019648	0	3	#NULL!	57.82	3	2	2	0.0136893	2	2	2	336	3	82261	3	4.91519	0.131417	1	1	2023-12-18	1	2023-12-27	2023-12-22	0.0136893		2	2023-12-27		6	3TC+EFV+TDF	3TC+EFV+TDF	0	1967-02-24	0.999768	#NULL!	#NULL!	#NULL!	#NULL!	#NULL!	#NULL!	#NULL!	#NULL!	#NULL!	#NULL!	#NULL!	#NULL!	#NULL!	0	#NULL!
180629130718839	0	3	#NULL!	34.2005	2	1	2	5.89185	2	3	1	308	3	68215	3	4.83388	0.164271	1	1	2018-06-29	30	2024-05-25	2018-07-04	5.89185	0		#NULL!		4	3TC+EFV+TDF	3TC+EFV+TDF	0	1990-10-08	0.949638	#NULL!	#NULL!	#NULL!	#NULL!	#NULL!	#NULL!	#NULL!	#NULL!	#NULL!	#NULL!	#NULL!	#NULL!	#NULL!	22	#NULL!
180209126432861	0	3	#NULL!	70.4579	4	1	3	6.19028	2	3	1	204	3	50122	3	4.70003	0.0657084	1	1	2018-02-09	29	2024-04-21	2018-02-11	6.19028	0		#NULL!		4	3TC+EFV+TDF	3TC+EFV+TDF	0	1954-07-06	0.947706	#NULL!	#NULL!	#NULL!	#NULL!	#NULL!	#NULL!	#NULL!	#NULL!	#NULL!	#NULL!	#NULL!	#NULL!	#NULL!	100	#NULL!
170512118066393	0	3	#NULL!	26.3812	1	1	1	6.96783	3	2	2	326	3	72902	3	4.86274	0.197125	1	1	2017-05-12	32	2024-05-06	2017-05-18	6.96783	0		#NULL!		4	EFV+3TC+TDF	3TC+EFV+TDF	0	1998-08-03	0.941828	#NULL!	#NULL!	#NULL!	#NULL!	#NULL!	#NULL!	#NULL!	#NULL!	#NULL!	#NULL!	#NULL!	#NULL!	#NULL!	11	#NULL!
2402011202632507804184576	0	3	#NULL!	19.4435	1	1	1	0.427105	1	2	2	399	4	571874	3	5.7573	0.0657084	1	1	2024-02-01	4	2024-07-08	2024-02-03	0.427105	0		#NULL!		4	BIC/FTC/TAF	BIC/FTC/TAF	0	2005-07-11	0.99198	#NULL!	#NULL!	#NULL!	#NULL!	#NULL!	#NULL!	#NULL!	#NULL!	#NULL!	#NULL!	#NULL!	#NULL!	#NULL!	4	#NULL!
2306081116387883067191296	0	3	#NULL!	29.0096	1	2	1	0.969199	1	2	2	467	4	102530	3	5.01085	0.131417	1	0	2023-06-08	4	2024-05-31	2023-06-12	0.969199		3	2024-05-31		2	BIC/FTC/TAF	BIC/FTC/TAF	0	1995-12-17	0.986051	#NULL!	#NULL!	#NULL!	#NULL!	#NULL!	#NULL!	#NULL!	#NULL!	#NULL!	#NULL!	#NULL!	#NULL!	#NULL!	5	#NULL!
160707110395910	0	3	#NULL!	38.9425	2	1	1	7.94251	1	2	2	409	4	89022	3	4.9495	0.164271	1	1	2016-07-07	38	2024-06-21	2016-07-12	7.94251	0		#NULL!		4	EFV+TDF+3TC	3TC+EFV+TDF	0	1986-01-10	0.931134	#NULL!	#NULL!	#NULL!	#NULL!	#NULL!	#NULL!	#NULL!	#NULL!	#NULL!	#NULL!	#NULL!	#NULL!	#NULL!	27	#NULL!
2406061248219473309700096	0	3	#NULL!	36.9329	2	1	2	0.0574949	1	2	2	548	4	56194	3	4.74969	0.0328542	1	1	2024-06-06	1	2024-06-28	2024-06-07	0.0574949	0		#NULL!		4	ANV/3TC/TDF	ANV/3TC/TDF	0	1988-01-14	0.998605	#NULL!	#NULL!	#NULL!	#NULL!	#NULL!	#NULL!	#NULL!	#NULL!	#NULL!	#NULL!	#NULL!	#NULL!	#NULL!	2	#NULL!
201127781813227754807296	0	3	#NULL!	57.089	3	1	2	3.60027	1	2	2	400	4	149042	3	5.17331	0.164271	1	1	2020-11-27	15	2024-07-09	2020-12-02	3.60027	0		#NULL!		4	EVG/c/FTC/TAF	BIC/FTC/TAF	0	1967-11-18	0.967734	#NULL!	#NULL!	#NULL!	#NULL!	#NULL!	#NULL!	#NULL!	#NULL!	#NULL!	#NULL!	#NULL!	#NULL!	#NULL!	31	#NULL!
2307201131610712078553088	0	3	#NULL!	69.8611	4	2	2	0.81588	1	2	2	497	4	110189	3	5.04214	0.164271	1	1	2023-07-20	6	2024-05-18	2023-07-25	0.81588	0		#NULL!		4	BIC/FTC/TAF	BIC/FTC/TAF	0	1955-02-09	0.98681	#NULL!	#NULL!	#NULL!	#NULL!	#NULL!	#NULL!	#NULL!	#NULL!	#NULL!	#NULL!	#NULL!	#NULL!	#NULL!	27	#NULL!
220331959106435364835328	0	3	#NULL!	67.4736	4	2	2	2.12731	1	2	2	491	4	108858	3	5.03686	0.0657084	1	1	2022-03-31	12	2024-05-18	2022-04-02	2.12731	0		#NULL!		4	3TC/DTG	3TC/DTG	0	1957-06-30	0.976871	#NULL!	#NULL!	#NULL!	#NULL!	#NULL!	#NULL!	#NULL!	#NULL!	#NULL!	#NULL!	#NULL!	#NULL!	#NULL!	48	#NULL!
171103123426459	0	3	#NULL!	67.7201	4	2	2	6.4668	1	2	2	450	4	506519	3	5.7046	0.197125	1	1	2017-11-03	29	2024-04-28	2017-11-09	6.4668	0		#NULL!		4	EFV+AZT/3TC	AZT/3TC+EFV	0	1957-04-01	0.945683	#NULL!	#NULL!	#NULL!	#NULL!	#NULL!	#NULL!	#NULL!	#NULL!	#NULL!	#NULL!	#NULL!	#NULL!	#NULL!	103	#NULL!
210422834723550606569472	0	3	#NULL!	46.1294	3	1	3	3.20055	1	2	2	443	4	54618	3	4.73734	0.0657084	1	1	2021-04-22	19	2024-07-06	2021-04-24	3.20055	0		#NULL!		4	EFV+TDF+3TC	3TC/DTG	0	1978-11-03	0.970322	#NULL!	#NULL!	#NULL!	#NULL!	#NULL!	#NULL!	#NULL!	#NULL!	#NULL!	#NULL!	#NULL!	#NULL!	#NULL!	28	#NULL!
2406061248220778145091584	0	3	#NULL!	58.4141	3	2	3	0.150582	1	2	2	726	4	78148	3	4.89292	0.0328542	1	1	2024-06-06	3	2024-08-01	2024-06-07	0.150582	0		#NULL!		4	ANV/3TC/TDF	ANV/3TC/TDF	0	1966-07-22	0.995563	#NULL!	#NULL!	#NULL!	#NULL!	#NULL!	#NULL!	#NULL!	#NULL!	#NULL!	#NULL!	#NULL!	#NULL!	#NULL!	3	#NULL!
210513842325008141328384	0	3	#NULL!	59.731	3	2	3	3.05818	1	2	2	386	4	134669	3	5.12927	0.164271	1	1	2021-05-13	15	2024-06-08	2021-05-18	3.05818	0		#NULL!		4	EFV+AZT/3TC	AZT/3TC+EFV	0	1965-03-28	0.971259	#NULL!	#NULL!	#NULL!	#NULL!	#NULL!	#NULL!	#NULL!	#NULL!	#NULL!	#NULL!	#NULL!	#NULL!	#NULL!	28	#NULL!
2209141019652999026356224	0	3	#NULL!	22.8631	1	1	1	1.82615	1	3	1	456	4	514171	3	5.71111	0.197125	1	1	2022-09-14	9	2024-07-18	2022-09-20	1.82615	0		#NULL!		4	BIC/FTC/TAF	BIC/FTC/TAF	0	2002-02-08	0.979678	#NULL!	#NULL!	#NULL!	#NULL!	#NULL!	#NULL!	#NULL!	#NULL!	#NULL!	#NULL!	#NULL!	#NULL!	#NULL!	6	#NULL!
2209081017448720827400192	0	3	#NULL!	25.7461	1	1	1	1.83984	1	3	1	417	4	112105	3	5.04962	0.229979	1	1	2022-09-08	9	2024-07-18	2022-09-15	1.83984	0		#NULL!		4	3TC+EFV+TDF	BIC/FTC/TAF	0	1999-03-23	0.978844	#NULL!	#NULL!	#NULL!	#NULL!	#NULL!	#NULL!	#NULL!	#NULL!	#NULL!	#NULL!	#NULL!	#NULL!	#NULL!	6	#NULL!
220113931193786636869632	0	3	#NULL!	24.5277	1	1	1	2.41205	1	3	1	432	4	978000	3	5.99034	-0.558522	1	1	2022-02-08	14	2024-06-21	2022-01-22	2.41205	0		#NULL!		4	BIC/FTC/TAF	BIC/FTC/TAF	0	2000-06-10	0.973981	#NULL!	#NULL!	#NULL!	#NULL!	#NULL!	#NULL!	#NULL!	#NULL!	#NULL!	#NULL!	#NULL!	#NULL!	#NULL!	8	#NULL!
210325824580228558381056	0	3	#NULL!	26.436	1	1	1	3.30185	1	3	1	372	4	308706	3	5.48955	0	1	1	2021-03-25	18	2024-07-13	2021-03-25	3.30185	0		#NULL!		4	EFV+TDF+3TC	3TC+EFV+TDF	0	1998-07-14	0.970005	#NULL!	#NULL!	#NULL!	#NULL!	#NULL!	#NULL!	#NULL!	#NULL!	#NULL!	#NULL!	#NULL!	#NULL!	#NULL!	8	#NULL!
200821746308584475721728	0	3	#NULL!	25.9213	1	1	1	3.63039	1	3	1	418	4	137219	3	5.13741	0.229979	1	1	2020-08-21	21	2024-04-15	2020-08-28	3.63039	0		#NULL!		4	EFV+TDF+3TC	3TC+EFV+TDF	0	1999-01-18	0.967734	#NULL!	#NULL!	#NULL!	#NULL!	#NULL!	#NULL!	#NULL!	#NULL!	#NULL!	#NULL!	#NULL!	#NULL!	#NULL!	8	#NULL!
180309127098339	0	3	#NULL!	26.7591	1	1	1	3.77276	1	3	1	386	4	193979	3	5.28775	0.0985626	1	0	2018-03-09	18	2021-12-19	2018-03-12	3.77276		3	2021-12-19		2	TDF+EFV+3TC	ANV/3TC/TDF	0	1998-03-18	0.966386	#NULL!	#NULL!	#NULL!	#NULL!	#NULL!	#NULL!	#NULL!	#NULL!	#NULL!	#NULL!	#NULL!	#NULL!	#NULL!	8	#NULL!
180824132626051	0	3	#NULL!	23.1697	1	1	1	5.75496	1	3	1	777	4	313988	3	5.49691	0.229979	1	1	2018-08-24	27	2024-06-02	2018-08-31	5.75496	0		#NULL!		4	TDF+EFV+3TC	3TC+EFV+TDF	0	2001-10-19	0.950567	#NULL!	#NULL!	#NULL!	#NULL!	#NULL!	#NULL!	#NULL!	#NULL!	#NULL!	#NULL!	#NULL!	#NULL!	#NULL!	10	#NULL!
170310116480726	0	3	#NULL!	28.629	1	1	1	7.24162	1	3	1	383	4	150706	3	5.17813	0.229979	1	1	2017-03-10	34	2024-06-13	2017-03-17	7.24162	0		#NULL!		4	TDF+EFV+3TC	3TC/DTG	0	1996-05-04	0.938273	#NULL!	#NULL!	#NULL!	#NULL!	#NULL!	#NULL!	#NULL!	#NULL!	#NULL!	#NULL!	#NULL!	#NULL!	#NULL!	11	#NULL!
15012996768033	0	3	#NULL!	27.9391	1	1	1	9.26762	1	3	1	374	4	460384	3	5.66312	0.164271	1	1	2015-01-29	43	2024-05-11	2015-02-03	9.26762	0		#NULL!		4	EFV+3TC+TDF	BIC/FTC/TAF	0	1997-01-11	0.918364	#NULL!	#NULL!	#NULL!	#NULL!	#NULL!	#NULL!	#NULL!	#NULL!	#NULL!	#NULL!	#NULL!	#NULL!	#NULL!	11	#NULL!
2403181219310009384263680	0	3	#NULL!	34.5647	2	1	1	0.238193	1	3	1	389	4	592337	3	5.77257	0.0985626	1	1	2024-03-18	4	2024-06-16	2024-03-21	0.238193	0		#NULL!		4	ANV/3TC/TDF	ANV/3TC/TDF	0	1990-05-28	0.994145	#NULL!	#NULL!	#NULL!	#NULL!	#NULL!	#NULL!	#NULL!	#NULL!	#NULL!	#NULL!	#NULL!	#NULL!	#NULL!	4	#NULL!
2312021180441976272007168	0	3	#NULL!	32.6427	2	1	1	0.495551	1	3	1	364	4	66160	3	4.8206	0.197125	1	1	2023-12-02	5	2024-06-06	2023-12-08	0.495551	0		#NULL!		4	3TC/DTG	3TC/DTG	0	1992-04-29	0.990033	#NULL!	#NULL!	#NULL!	#NULL!	#NULL!	#NULL!	#NULL!	#NULL!	#NULL!	#NULL!	#NULL!	#NULL!	#NULL!	8	#NULL!
2306061115592189838147584	0	3	#NULL!	35.9938	2	1	1	0.971937	1	3	1	539	4	210445	3	5.32314	0.197125	1	1	2023-06-06	7	2024-06-01	2023-06-12	0.971937	0		#NULL!		4	3TC+TDF+ANV	3TC+TDF+ANV	0	1988-12-22	0.986051	#NULL!	#NULL!	#NULL!	#NULL!	#NULL!	#NULL!	#NULL!	#NULL!	#NULL!	#NULL!	#NULL!	#NULL!	#NULL!	10	#NULL!
210205807172379043360768	0	3	#NULL!	33.1875	2	1	1	3.44148	1	3	1	354	4	176576	3	5.24693	0.0985626	1	1	2021-02-05	12	2024-07-19	2021-02-08	3.44148	0		#NULL!		4	EFV+TDF+3TC	EVG/c/FTC/TAF	0	1991-10-13	0.968724	#NULL!	#NULL!	#NULL!	#NULL!	#NULL!	#NULL!	#NULL!	#NULL!	#NULL!	#NULL!	#NULL!	#NULL!	#NULL!	16	#NULL!
190308147362190	0	3	#NULL!	31.7639	2	1	1	5.03491	1	3	1	362	4	120130	3	5.07965	0.229979	1	0	2019-03-08	24	2024-03-27	2019-03-15	5.03491	0		#NULL!		7	EFV+TDF+3TC		0	1993-03-16	0.954839	#NULL!	#NULL!	#NULL!	#NULL!	#NULL!	#NULL!	#NULL!	#NULL!	#NULL!	#NULL!	#NULL!	#NULL!	#NULL!	21	#NULL!
180817132425010	0	3	#NULL!	30.5181	2	1	1	5.53593	1	3	1	431	4	75808	3	4.87972	0.197125	1	1	2018-08-15	26	2024-03-04	2018-08-21	5.53593		2	2024-03-04		6	EFV+TDF+3TC	3TC+EFV+TDF	0	1994-06-14	0.95101	#NULL!	#NULL!	#NULL!	#NULL!	#NULL!	#NULL!	#NULL!	#NULL!	#NULL!	#NULL!	#NULL!	#NULL!	#NULL!	22	#NULL!
170519118285511	0	3	#NULL!	34.2799	2	1	1	6.94319	1	3	1	368	4	307177	3	5.48739	0.229979	1	1	2017-05-19	35	2024-05-05	2017-05-26	6.94319	0		#NULL!		4	EFV+TDF+3TC	BIC/FTC/TAF	0	1990-09-09	0.942403	#NULL!	#NULL!	#NULL!	#NULL!	#NULL!	#NULL!	#NULL!	#NULL!	#NULL!	#NULL!	#NULL!	#NULL!	#NULL!	23	#NULL!
2309041148282999952809984	0	3	#NULL!	33.6146	2	1	2	0.824093	1	3	1	367	4	1204123	3	6.08067	0.0985626	1	1	2023-09-04	6	2024-07-04	2023-09-07	0.824093	0		#NULL!		4	BIC/FTC/TAF	BIC/FTC/TAF	0	1991-05-10	0.986558	#NULL!	#NULL!	#NULL!	#NULL!	#NULL!	#NULL!	#NULL!	#NULL!	#NULL!	#NULL!	#NULL!	#NULL!	#NULL!	10	#NULL!
171208124396613	0	3	#NULL!	41.0862	2	1	2	5.87543	1	3	1	355	4	60672	3	4.78299	0.229979	1	0	2017-12-08	27	2023-10-31	2017-12-15	5.87543		3	2023-10-31		2	TDF+3TC+EFV	3TC+EFV+TDF	0	1983-11-19	0.949638	#NULL!	#NULL!	#NULL!	#NULL!	#NULL!	#NULL!	#NULL!	#NULL!	#NULL!	#NULL!	#NULL!	#NULL!	#NULL!	22	#NULL!
2404061226092739770626048	0	3	#NULL!	51.8433	3	1	2	0.197125	1	3	1	515	4	10010727	3	7.00047	0	1	1	2024-04-23	8	2024-07-04	2024-04-23	0.197125	0		#NULL!		4	3TC/DTG+ABT	3TC/DTG+ABT	0	1973-02-15	0.994857	#NULL!	#NULL!	#NULL!	#NULL!	#NULL!	#NULL!	#NULL!	#NULL!	#NULL!	#NULL!	#NULL!	#NULL!	#NULL!	4	#NULL!
201228793147893872222208	0	3	#NULL!	48.8316	3	1	2	3.46886	1	3	1	417	4	1064177	3	6.02701	0.164271	1	1	2020-12-25	20	2024-06-19	2020-12-30	3.46886	0		#NULL!		4	TDF+EFV+3TC	3TC/DTG	0	1976-02-20	0.968724	#NULL!	#NULL!	#NULL!	#NULL!	#NULL!	#NULL!	#NULL!	#NULL!	#NULL!	#NULL!	#NULL!	#NULL!	#NULL!	31	#NULL!
191129156676324	0	3	#NULL!	45.0698	3	1	2	4.55578	1	3	1	352	4	84429	3	4.92649	0.164271	1	1	2019-11-29	22	2024-06-24	2019-12-04	4.55578	0		#NULL!		4	TDF+EFV+3TC	3TC/DTG	0	1979-11-25	0.961035	#NULL!	#NULL!	#NULL!	#NULL!	#NULL!	#NULL!	#NULL!	#NULL!	#NULL!	#NULL!	#NULL!	#NULL!	#NULL!	32	#NULL!
180726131736813	0	3	#NULL!	54.0199	3	1	2	5.91376	1	3	1	653	4	123716	3	5.09243	0.164271	1	1	2018-08-10	28	2024-07-14	2018-08-15	5.91376	0		#NULL!		4	TDF+EFV+3TC	3TC+EFV+TDF	0	1970-12-13	0.949638	#NULL!	#NULL!	#NULL!	#NULL!	#NULL!	#NULL!	#NULL!	#NULL!	#NULL!	#NULL!	#NULL!	#NULL!	#NULL!	39	#NULL!
1402277000000000600943	0	3	#NULL!	45.0424	3	1	2	10.2669	1	3	1	383	4	228074	3	5.35808	0.197125	1	1	2014-02-27	49	2024-06-10	2014-03-05	10.2669	0		#NULL!		4	EFV+3TC+TDF	BIC/FTC/TAF	0	1979-12-05	0.904784	#NULL!	#NULL!	#NULL!	#NULL!	#NULL!	#NULL!	#NULL!	#NULL!	#NULL!	#NULL!	#NULL!	#NULL!	#NULL!	51	#NULL!
220301948171879952666624	0	3	#NULL!	5.81999	1	1	3	5.16085	1	5	3	2541	4	1104012	3	6.04297	0.0657084	1	1	2019-04-26	27	2024-06-25	2019-04-28	5.16085	0		#NULL!		4	LPV/r+AZT+3TC	3TC+AZT+LPV/r	0	2019-02-24	0.954839	#NULL!	#NULL!	#NULL!	#NULL!	#NULL!	#NULL!	#NULL!	#NULL!	#NULL!	#NULL!	#NULL!	#NULL!	#NULL!	10	#NULL!
171013122845140	0	3	#NULL!	35.8706	2	1	1	6.71047	2	3	1	461	4	75552	3	4.87825	0.0985626	1	1	2017-10-13	32	2024-07-02	2017-10-16	6.71047	0		#NULL!		4	EFV+TDF+3TC	BIC/FTC/TAF	0	1989-02-05	0.943525	#NULL!	#NULL!	#NULL!	#NULL!	#NULL!	#NULL!	#NULL!	#NULL!	#NULL!	#NULL!	#NULL!	#NULL!	#NULL!	23	#NULL!
06010511179343	0	#NULL!	#NULL!	37.6612	2	2	1	7.5154	1	2	2	14	1	#NULL!	#NULL!	#NULL!	0.689938	2	0	2016-08-12	21	2024-03-09	2016-09-02	7.5154	0		#NULL!		7	EFV+3TC+TDF		1	1987-04-23	0.934511	#NULL!	#NULL!	#NULL!	#NULL!	#NULL!	#NULL!	#NULL!	#NULL!	#NULL!	#NULL!	#NULL!	#NULL!	#NULL!	26	#NULL!
180427128331504	0	#NULL!	#NULL!	44.2731	2	1	2	6.02601	1	2	2	34	1	#NULL!	#NULL!	#NULL!	0.361396	2	1	2018-04-27	31	2024-05-17	2018-05-08	6.02601	0		#NULL!		4	EFV+3TC+TDF	ANV/3TC/TDF	1	1980-09-11	0.948681	#NULL!	#NULL!	#NULL!	#NULL!	#NULL!	#NULL!	#NULL!	#NULL!	#NULL!	#NULL!	#NULL!	#NULL!	#NULL!	22	#NULL!
180316127269022	0	#NULL!	#NULL!	40.9329	2	1	2	6.14648	1	2	2	26	1	#NULL!	#NULL!	#NULL!	1.28131	2	1	2018-03-16	31	2024-06-16	2018-04-24	6.14648	0		#NULL!		4	EFV+TDF+3TC	3TC+EFV+TDF	1	1984-01-14	0.947706	#NULL!	#NULL!	#NULL!	#NULL!	#NULL!	#NULL!	#NULL!	#NULL!	#NULL!	#NULL!	#NULL!	#NULL!	#NULL!	22	#NULL!
151201104485786	1	#NULL!	1	54.5099	3	2	2	4.97194	1	2	2	6	1	#NULL!	#NULL!	#NULL!	0.361396	2	1	2015-12-01	19	2020-12-01	2015-12-12	4.97194		1	2020-12-01	艾滋病病人	5	TDF+EFV+3TC		1	1970-06-17	0.955634	0.955634	0.93611	0.957217	0.936841	0.96428	0.93804	0.923462	0.923462	#NULL!	0.959121	0.956253	0.957217	0.0437253	38	0.936841
161020113053818	1	#NULL!	1	69.3162	4	1	2	0.00821355	1	2	2	6	1	#NULL!	#NULL!	#NULL!	0.591376	2	1	2016-10-20	1	2016-11-10	2016-11-07	0.00821355		1	2016-11-10	艾滋病病人	5	EFV+TDF+3TC		1	1955-08-27	0.999768	0.999768	0.999738	0.998542	0.999441	0.999697	0.999241	0.99932	0.99932	#NULL!	0.99957	0.999748	0.998542	0.00145879	1	0.999441
190510149690485	0	#NULL!	#NULL!	75.5147	4	1	2	4.84326	1	2	2	9	1	#NULL!	#NULL!	#NULL!	0.394251	2	1	2019-05-10	27	2024-03-25	2019-05-22	4.84326	0		#NULL!		4	EFV+TDF+3TC	3TC+AZT+EFV	1	1949-06-15	0.957596	#NULL!	#NULL!	#NULL!	#NULL!	#NULL!	#NULL!	#NULL!	#NULL!	#NULL!	#NULL!	#NULL!	#NULL!	#NULL!	85	#NULL!
170630119712043	0	#NULL!	#NULL!	65.2067	4	1	2	6.71869	1	2	2	22	1	#NULL!	#NULL!	#NULL!	0.328542	2	1	2017-06-30	32	2024-03-29	2017-07-10	6.71869	0		#NULL!		4	EFV+3TC+TDF	3TC+EFV+TDF	1	1959-10-06	0.943525	#NULL!	#NULL!	#NULL!	#NULL!	#NULL!	#NULL!	#NULL!	#NULL!	#NULL!	#NULL!	#NULL!	#NULL!	#NULL!	104	#NULL!
14123096101230	0	#NULL!	#NULL!	72.1225	4	1	2	9.40726	1	2	2	6	1	#NULL!	#NULL!	#NULL!	0.262834	2	1	2014-12-30	43	2024-06-04	2015-01-07	9.40726	0		#NULL!		4	NVP+3TC+TDF	3TC+RPV+TDF	1	1952-11-05	0.917244	#NULL!	#NULL!	#NULL!	#NULL!	#NULL!	#NULL!	#NULL!	#NULL!	#NULL!	#NULL!	#NULL!	#NULL!	#NULL!	127	#NULL!
210610852484699629932545	0	#NULL!	#NULL!	51.2081	3	1	3	0.542094	1	2	2	0	1	#NULL!	#NULL!	#NULL!	5.32238	2	0	2021-06-10	3	2022-06-05	2021-11-19	0.542094	0		#NULL!		7	3TC+EFV+TDF		0	1973-10-05	0.990033	#NULL!	#NULL!	#NULL!	#NULL!	#NULL!	#NULL!	#NULL!	#NULL!	#NULL!	#NULL!	#NULL!	#NULL!	#NULL!	11	#NULL!
15012996767992	1	#NULL!	#NULL!	94.2361	4	1	3	1.91923	1	2	2	37	1	#NULL!	#NULL!	#NULL!	0.459959	2	1	2015-01-29	11	2017-01-13	2015-02-12	1.91923		1	2017-01-13	艾滋病病人	5	EFV+3TC+AZT		1	1930-09-25	0.978006	0.978006	0.979128	0.929996	0.974359	0.985424	0.970619	0.954439	0.954439	#NULL!	0.979474	0.978676	0.929996	0.0725748	46	0.974359
150627100559836	0	#NULL!	#NULL!	44.6482	2	1	1	8.90897	1	3	1	16	1	#NULL!	#NULL!	#NULL!	0.952772	2	1	2015-06-27	43	2024-06-22	2015-07-26	8.90897	0		#NULL!		4	EFV+3TC+TDF	AZT/3TC+EFV	1	1980-04-27	0.924805	#NULL!	#NULL!	#NULL!	#NULL!	#NULL!	#NULL!	#NULL!	#NULL!	#NULL!	#NULL!	#NULL!	#NULL!	#NULL!	27	#NULL!
14071591948155	0	#NULL!	#NULL!	44.7988	2	1	1	9.9822	1	3	1	6	1	#NULL!	#NULL!	#NULL!	0.262834	2	1	2014-07-15	43	2024-07-16	2014-07-23	9.9822	0		#NULL!		4	EFV+3TC+TDF	BIC/FTC/TAF	1	1980-03-03	0.906377	#NULL!	#NULL!	#NULL!	#NULL!	#NULL!	#NULL!	#NULL!	#NULL!	#NULL!	#NULL!	#NULL!	#NULL!	#NULL!	31	#NULL!
14012186917674	0	#NULL!	#NULL!	41.6146	2	1	2	10.1109	1	3	1	39	1	#NULL!	#NULL!	#NULL!	0.755647	2	1	2014-01-20	46	2024-03-24	2014-02-12	10.1109	0		#NULL!		4	EFV+3TC+TDF	3TC+TDF+ANV	1	1983-05-10	0.906377	#NULL!	#NULL!	#NULL!	#NULL!	#NULL!	#NULL!	#NULL!	#NULL!	#NULL!	#NULL!	#NULL!	#NULL!	#NULL!	31	#NULL!
170421117496333	0	#NULL!	#NULL!	46.7591	3	1	2	6.88022	1	3	1	17	1	#NULL!	#NULL!	#NULL!	2.62834	2	1	2017-04-21	31	2024-05-27	2017-07-10	6.88022	0		#NULL!		4	EFV+TDF+3TC	3TC/DTG	1	1978-03-18	0.942403	#NULL!	#NULL!	#NULL!	#NULL!	#NULL!	#NULL!	#NULL!	#NULL!	#NULL!	#NULL!	#NULL!	#NULL!	#NULL!	44	#NULL!
150619100312646	0	#NULL!	#NULL!	47.3943	3	1	2	8.82409	1	3	1	7	1	#NULL!	#NULL!	#NULL!	0.591376	2	1	2015-06-19	39	2024-05-03	2015-07-07	8.82409	0		#NULL!		4	EFV+3TC+TDF	3TC+EFV+TDF	1	1977-07-29	0.924805	#NULL!	#NULL!	#NULL!	#NULL!	#NULL!	#NULL!	#NULL!	#NULL!	#NULL!	#NULL!	#NULL!	#NULL!	#NULL!	48	#NULL!
15053099606798	0	#NULL!	#NULL!	53.4038	3	1	2	8.97194	1	3	1	16	1	#NULL!	#NULL!	#NULL!	0.525667	2	1	2015-05-30	50	2024-06-04	2015-06-15	8.97194	0		#NULL!		4	EFV+3TC+TDF	3TC/DTG	1	1971-07-26	0.924805	#NULL!	#NULL!	#NULL!	#NULL!	#NULL!	#NULL!	#NULL!	#NULL!	#NULL!	#NULL!	#NULL!	#NULL!	#NULL!	48	#NULL!
14123096105520	0	#NULL!	#NULL!	53.6694	3	1	2	9.30869	1	3	1	19	1	#NULL!	#NULL!	#NULL!	0.854209	2	1	2014-12-24	45	2024-05-11	2015-01-19	9.30869	0		#NULL!		4	EFV+3TC+TDF	3TC+TDF+LPV/r	1	1971-04-20	0.917244	#NULL!	#NULL!	#NULL!	#NULL!	#NULL!	#NULL!	#NULL!	#NULL!	#NULL!	#NULL!	#NULL!	#NULL!	#NULL!	49	#NULL!
14051489709287	0	#NULL!	#NULL!	58.7125	3	1	2	9.65914	1	3	1	8	1	#NULL!	#NULL!	#NULL!	0.558522	2	1	2014-05-14	47	2024-01-27	2014-05-31	9.65914	0		#NULL!		4	EFV+3TC+TDF	BIC/FTC/TAF	1	1966-04-04	0.916006	#NULL!	#NULL!	#NULL!	#NULL!	#NULL!	#NULL!	#NULL!	#NULL!	#NULL!	#NULL!	#NULL!	#NULL!	#NULL!	49	#NULL!
15042498513796	0	#NULL!	#NULL!	62.2142	4	1	2	8.83504	1	3	1	43	1	#NULL!	#NULL!	#NULL!	2.62834	2	1	2015-04-24	44	2024-05-13	2015-07-13	8.83504	0		#NULL!		4	EFV+3TC+TDF	3TC+EFV+TDF	1	1962-10-03	0.924805	#NULL!	#NULL!	#NULL!	#NULL!	#NULL!	#NULL!	#NULL!	#NULL!	#NULL!	#NULL!	#NULL!	#NULL!	#NULL!	123	#NULL!
14061690948592	0	#NULL!	#NULL!	43.0684	2	1	3	10.0041	1	3	1	21	1	#NULL!	#NULL!	#NULL!	0.394251	2	1	2014-06-16	47	2024-06-29	2014-06-28	10.0041	0		#NULL!		4	EFV+3TC+TDF	BIC/FTC/TAF	1	1981-11-25	0.906377	#NULL!	#NULL!	#NULL!	#NULL!	#NULL!	#NULL!	#NULL!	#NULL!	#NULL!	#NULL!	#NULL!	#NULL!	#NULL!	31	#NULL!
160219106169527	0	#NULL!	#NULL!	82.6003	4	1	3	8.2026	1	3	1	20	1	#NULL!	#NULL!	#NULL!	0.328542	2	1	2016-02-19	37	2024-05-13	2016-02-29	8.2026	0		#NULL!		4	TDF+EFV+3TC	3TC+EFV+TDF	1	1942-05-15	0.928215	#NULL!	#NULL!	#NULL!	#NULL!	#NULL!	#NULL!	#NULL!	#NULL!	#NULL!	#NULL!	#NULL!	#NULL!	#NULL!	120	#NULL!
15042498520473	0	#NULL!	#NULL!	54.9398	3	1	2	9.05407	1	6	3	9	1	#NULL!	#NULL!	#NULL!	1.577	2	1	2015-04-24	44	2024-06-30	2015-06-11	9.05407	0		#NULL!		4	EFV+3TC+TDF	3TC+EFV+TDF	1	1970-01-11	0.923777	#NULL!	#NULL!	#NULL!	#NULL!	#NULL!	#NULL!	#NULL!	#NULL!	#NULL!	#NULL!	#NULL!	#NULL!	#NULL!	48	#NULL!
151113104059565	0	#NULL!	#NULL!	56.0267	3	1	2	5.55784	2	2	2	1	1	#NULL!	#NULL!	#NULL!	0.558522	2	1	2015-11-13	26	2021-06-21	2015-11-30	5.55784		2	2021-06-21		6	EFV+3TC+TDF	3TC/DTG	1	1968-12-10	0.95101	#NULL!	#NULL!	#NULL!	#NULL!	#NULL!	#NULL!	#NULL!	#NULL!	#NULL!	#NULL!	#NULL!	#NULL!	#NULL!	39	#NULL!
2302141075012116779978752	0	#NULL!	#NULL!	23.0274	1	1	1	0.887064	2	3	1	42	1	#NULL!	#NULL!	#NULL!	0.328542	2	1	2023-02-10	7	2024-01-10	2023-02-20	0.887064		2	2024-01-10		6	BIC/FTC/TAF	BIC/FTC/TAF	0	2001-12-10	0.986051	#NULL!	#NULL!	#NULL!	#NULL!	#NULL!	#NULL!	#NULL!	#NULL!	#NULL!	#NULL!	#NULL!	#NULL!	#NULL!	5	#NULL!
181217144240881	0	#NULL!	#NULL!	38.091	2	1	2	1.41547	2	3	1	6	1	#NULL!	#NULL!	#NULL!	0.558522	2	1	2018-12-17	12	2020-06-03	2019-01-03	1.41547		2	2020-06-03		6	EFV+3TC+TDF	3TC+EFV+TDF	1	1986-11-17	0.981042	#NULL!	#NULL!	#NULL!	#NULL!	#NULL!	#NULL!	#NULL!	#NULL!	#NULL!	#NULL!	#NULL!	#NULL!	#NULL!	10	#NULL!
180414127981192	1	#NULL!	1	52.8508	3	1	1	4.88159	3	2	2	16	1	#NULL!	#NULL!	#NULL!	2.29979	2	1	2018-04-13	5	2023-05-10	2018-06-22	4.88159		1	2023-05-10	艾滋病病人	5	EFV+TDF+3TC		1	1972-02-13	0.957206	0.957206	0.958873	0.960045	0.981917	0.935166	0.940853	0.926825	0.926825	#NULL!	0.946657	0.957505	0.960045	0.0407754	36	0.981917
170602118707513	0	#NULL!	#NULL!	52.1225	3	2	2	7.0089	3	2	2	43	1	#NULL!	#NULL!	#NULL!	0.328542	2	1	2017-06-02	33	2024-06-15	2017-06-12	7.0089	0		#NULL!		4	3TC+EFV+TDF	3TC+EFV+TDF	1	1972-11-05	0.941249	#NULL!	#NULL!	#NULL!	#NULL!	#NULL!	#NULL!	#NULL!	#NULL!	#NULL!	#NULL!	#NULL!	#NULL!	#NULL!	44	#NULL!
180414127981110	0	#NULL!	#NULL!	50.5784	3	1	1	5.97673	4	2	2	17	1	#NULL!	#NULL!	#NULL!	2.10267	2	1	2018-04-12	28	2024-06-06	2018-06-15	5.97673	0		#NULL!		4	DTG+TDF+3TC	3TC/DTG+TDF	1	1974-05-23	0.949161	#NULL!	#NULL!	#NULL!	#NULL!	#NULL!	#NULL!	#NULL!	#NULL!	#NULL!	#NULL!	#NULL!	#NULL!	#NULL!	39	#NULL!
160423107761412	0	#NULL!	#NULL!	38.0637	2	1	2	7.98905	4	2	2	13	1	#NULL!	#NULL!	#NULL!	0.427105	2	1	2016-04-23	36	2024-05-02	2016-05-06	7.98905	0		#NULL!		4	TDF+EFV+3TC	3TC+EFV+TDF	1	1986-11-27	0.930415	#NULL!	#NULL!	#NULL!	#NULL!	#NULL!	#NULL!	#NULL!	#NULL!	#NULL!	#NULL!	#NULL!	#NULL!	#NULL!	27	#NULL!
160128105808149	1	#NULL!	1	57.7734	3	1	2	0.495551	4	2	2	48	1	#NULL!	#NULL!	#NULL!	1.97125	2	0	2016-01-28	6	2016-09-25	2016-03-28	0.495551	7	1	2016-11-08	艾滋病病人	5	LPV/r+TDF+3TC		1	1967-03-13	0.990033	0.990033	0.990381	0.988891	0.984694	0.96797	0.988294	0.976431	0.976431	#NULL!	0.986972	0.987809	0.988891	0.0111711	11	0.984694
160429107951656	0	#NULL!	#NULL!	55.8077	3	1	2	7.92608	4	2	2	19	1	#NULL!	#NULL!	#NULL!	2.56263	2	1	2016-04-29	42	2024-06-19	2016-07-16	7.92608	0		#NULL!		4	RAL+ABC+3TC	BIC/FTC/TAF	1	1969-02-28	0.931134	#NULL!	#NULL!	#NULL!	#NULL!	#NULL!	#NULL!	#NULL!	#NULL!	#NULL!	#NULL!	#NULL!	#NULL!	#NULL!	46	#NULL!
200731738686591349817344	0	#NULL!	#NULL!	73.434	4	1	2	3.37029	4	2	2	39	1	#NULL!	#NULL!	#NULL!	4.69815	2	1	2020-07-31	20	2024-05-05	2020-12-21	3.37029	0		#NULL!		4	EFV+TDF+3TC	3TC/DTG	1	1951-07-15	0.969046	#NULL!	#NULL!	#NULL!	#NULL!	#NULL!	#NULL!	#NULL!	#NULL!	#NULL!	#NULL!	#NULL!	#NULL!	#NULL!	64	#NULL!
160603109174363	0	#NULL!	#NULL!	71.6461	4	1	2	8	4	2	2	21	1	#NULL!	#NULL!	#NULL!	1.05133	2	1	2016-06-03	38	2024-07-05	2016-07-05	8	0		#NULL!		4	TDF+EFV+3TC	3TC+EFV+TDF	1	1953-04-28	0.930415	#NULL!	#NULL!	#NULL!	#NULL!	#NULL!	#NULL!	#NULL!	#NULL!	#NULL!	#NULL!	#NULL!	#NULL!	#NULL!	117	#NULL!
190705152063663	0	#NULL!	#NULL!	44.9904	2	1	3	6.09172	4	2	2	33	1	#NULL!	#NULL!	#NULL!	1.18275	2	1	2018-03-28	31	2024-06-05	2018-05-03	6.09172		2	2024-06-05		6	EFV+3TC+TDF	DOR/3TC/TDF	0	1979-12-24	0.947706	#NULL!	#NULL!	#NULL!	#NULL!	#NULL!	#NULL!	#NULL!	#NULL!	#NULL!	#NULL!	#NULL!	#NULL!	#NULL!	22	#NULL!
200605718429708659720192	0	#NULL!	#NULL!	49.2587	3	1	3	4	4	2	2	10	1	#NULL!	#NULL!	#NULL!	0.821355	2	1	2020-06-05	21	2024-06-30	2020-06-30	4	0		#NULL!		4	3TC+DTG+TDF	3TC+EFV+TDF	1	1975-09-17	0.965357	#NULL!	#NULL!	#NULL!	#NULL!	#NULL!	#NULL!	#NULL!	#NULL!	#NULL!	#NULL!	#NULL!	#NULL!	#NULL!	32	#NULL!
160205105978439	0	#NULL!	#NULL!	45.0972	3	1	3	8.3833	4	2	2	39	1	#NULL!	#NULL!	#NULL!	0.788501	2	1	2016-02-05	41	2024-07-18	2016-02-29	8.3833	0		#NULL!		4	TDF+EFV+3TC	3TC+EFV+TDF	1	1979-11-15	0.927426	#NULL!	#NULL!	#NULL!	#NULL!	#NULL!	#NULL!	#NULL!	#NULL!	#NULL!	#NULL!	#NULL!	#NULL!	#NULL!	48	#NULL!
15031997660377	1	#NULL!	1	84.4648	4	1	3	0.0903491	4	2	2	2	1	#NULL!	#NULL!	#NULL!	1.60986	2	1	2015-03-19	1	2015-06-09	2015-05-07	0.0903491		1	2015-06-09	艾滋病病人	5	EFV+3TC+TDF		1	1940-07-03	0.996735	0.996735	0.996586	0.992696	0.995349	0.990819	0.994658	0.991819	0.991819	#NULL!	0.994462	0.996712	0.992696	0.00733042	5	0.995349
15021397062724	1	#NULL!	1	32.3388	2	1	1	0.490075	4	3	1	4	1	#NULL!	#NULL!	#NULL!	0.788501	2	1	2018-12-28	4	2019-07-19	2019-01-21	0.490075		1	2019-07-19	艾滋病病人	5	EFV+TDF+3TC		1	1992-08-18	0.990277	0.990277	0.990656	0.995814	0.995469	0.96993	0.994028	0.977145	0.977145	#NULL!	0.990698	0.990223	0.995814	0.00419487	7	0.995469
160722110861929	0	#NULL!	#NULL!	41.1875	2	1	1	4.05749	4	3	1	1	1	#NULL!	#NULL!	#NULL!	0.887064	2	1	2016-07-22	23	2020-09-08	2016-08-18	4.05749		2	2020-09-08		6	TDF+EFV+3TC	3TC+TDF+LPV/r	1	1983-10-13	0.965007	#NULL!	#NULL!	#NULL!	#NULL!	#NULL!	#NULL!	#NULL!	#NULL!	#NULL!	#NULL!	#NULL!	#NULL!	#NULL!	19	#NULL!
160923112418780	0	#NULL!	#NULL!	41.2916	2	1	1	7.24983	4	3	1	27	1	#NULL!	#NULL!	#NULL!	1.34702	2	1	2016-09-23	35	2024-02-03	2016-11-03	7.24983	0		#NULL!		4	NVP+TDF+3TC	3TC+RPV+TDF	1	1983-09-05	0.938273	#NULL!	#NULL!	#NULL!	#NULL!	#NULL!	#NULL!	#NULL!	#NULL!	#NULL!	#NULL!	#NULL!	#NULL!	#NULL!	25	#NULL!
151113104061006	1	#NULL!	#NULL!	32.859	2	1	1	7.47707	4	3	1	39	1	#NULL!	#NULL!	#NULL!	1.74127	2	1	2015-11-13	9	2023-06-28	2016-01-05	7.47707		1	2023-06-28	艾滋病病人	5	TDF+EFV+3TC		1	1992-02-10	0.93515	0.93515	0.937185	0.980519	0.974381	0.886167	0.963032	0.894883	0.894883	#NULL!	0.929035	0.935576	0.980519	0.019673	26	0.974381
160914112222249	0	#NULL!	#NULL!	44.9658	2	1	1	7.66598	4	3	1	37	1	#NULL!	#NULL!	#NULL!	0.821355	2	1	2016-09-14	36	2024-06-09	2016-10-09	7.66598	0		#NULL!		4	LPV/r+TDF+3TC	BIC/FTC/TAF	1	1980-01-02	0.932514	#NULL!	#NULL!	#NULL!	#NULL!	#NULL!	#NULL!	#NULL!	#NULL!	#NULL!	#NULL!	#NULL!	#NULL!	#NULL!	27	#NULL!
160128105806084	0	#NULL!	#NULL!	37.3491	2	1	1	8.3258	4	3	1	10	1	#NULL!	#NULL!	#NULL!	0.62423	2	1	2016-01-28	45	2024-06-14	2016-02-16	8.3258	0		#NULL!		4	TDF+EFV+3TC	3TC/DTG	1	1987-08-15	0.927426	#NULL!	#NULL!	#NULL!	#NULL!	#NULL!	#NULL!	#NULL!	#NULL!	#NULL!	#NULL!	#NULL!	#NULL!	#NULL!	27	#NULL!
181109143020668	0	#NULL!	#NULL!	49.2861	3	1	1	5.52772	4	3	1	10	1	#NULL!	#NULL!	#NULL!	0.459959	2	1	2018-11-09	27	2024-06-03	2018-11-23	5.52772	0		#NULL!		4	TDF+EFV+3TC	3TC+TDF+LPV/r	1	1975-09-07	0.95101	#NULL!	#NULL!	#NULL!	#NULL!	#NULL!	#NULL!	#NULL!	#NULL!	#NULL!	#NULL!	#NULL!	#NULL!	#NULL!	39	#NULL!
160506108172875	0	#NULL!	#NULL!	47.0055	3	1	1	8.12047	4	3	1	11	1	#NULL!	#NULL!	#NULL!	0.427105	2	1	2016-05-06	37	2024-07-02	2016-05-19	8.12047	0		#NULL!		4	TDF+EFV+3TC	BIC/FTC/TAF	1	1977-12-18	0.928215	#NULL!	#NULL!	#NULL!	#NULL!	#NULL!	#NULL!	#NULL!	#NULL!	#NULL!	#NULL!	#NULL!	#NULL!	#NULL!	47	#NULL!
180615130193126	1	#NULL!	1	52.7906	3	1	2	0.328542	4	3	1	9	1	#NULL!	#NULL!	#NULL!	4.07392	2	1	2018-06-15	4	2019-02-14	2018-10-17	0.328542	0	1	2019-02-08	艾滋病病人	5	TDF+EFV+3TC		1	1972-03-06	0.992947	0.992947	0.993388	0.993986	0.989863	0.975796	0.996057	0.982119	0.982119	#NULL!	0.990746	0.992857	0.993986	0.00603169	6	0.989863
191018155346211	0	#NULL!	#NULL!	59.679	3	1	2	4.6078	4	3	1	29	1	#NULL!	#NULL!	#NULL!	0.262834	2	1	2019-10-18	25	2024-06-04	2019-10-26	4.6078	0		#NULL!		4	EFV+TDF+3TC	3TC+AZT+LPV/r	1	1965-04-16	0.960662	#NULL!	#NULL!	#NULL!	#NULL!	#NULL!	#NULL!	#NULL!	#NULL!	#NULL!	#NULL!	#NULL!	#NULL!	#NULL!	33	#NULL!
180330127610807	0	#NULL!	#NULL!	46.5537	3	1	2	5.61259	4	3	1	6	1	#NULL!	#NULL!	#NULL!	5.48665	2	1	2018-03-30	26	2024-04-24	2018-09-13	5.61259	0		#NULL!		4	DTG+TDF+3TC	BIC/FTC/TAF	1	1978-06-01	0.950567	#NULL!	#NULL!	#NULL!	#NULL!	#NULL!	#NULL!	#NULL!	#NULL!	#NULL!	#NULL!	#NULL!	#NULL!	#NULL!	39	#NULL!
161111113620156	0	#NULL!	#NULL!	55.9637	3	1	2	7.62491	4	3	1	19	1	#NULL!	#NULL!	#NULL!	0.558522	2	1	2016-11-11	37	2024-07-14	2016-11-28	7.62491	0		#NULL!		4	EFV+TDF+3TC	3TC+EFV+TDF	1	1969-01-02	0.934511	#NULL!	#NULL!	#NULL!	#NULL!	#NULL!	#NULL!	#NULL!	#NULL!	#NULL!	#NULL!	#NULL!	#NULL!	#NULL!	46	#NULL!
160219106171994	0	#NULL!	#NULL!	58.6632	3	1	2	8.19713	4	3	1	18	1	#NULL!	#NULL!	#NULL!	0.459959	2	1	2016-02-19	37	2024-05-15	2016-03-04	8.19713	0		#NULL!		4	TDF+EFV+3TC	AZT/3TC+LPV/r	1	1966-04-22	0.928215	#NULL!	#NULL!	#NULL!	#NULL!	#NULL!	#NULL!	#NULL!	#NULL!	#NULL!	#NULL!	#NULL!	#NULL!	#NULL!	47	#NULL!
15050898911912	0	#NULL!	#NULL!	54.0472	3	1	2	8.8104	4	3	1	27	1	#NULL!	#NULL!	#NULL!	2.10267	2	1	2015-05-08	43	2024-05-02	2015-07-11	8.8104	0		#NULL!		4	EFV+3TC+ABC	3TC/DTG	1	1970-12-03	0.924805	#NULL!	#NULL!	#NULL!	#NULL!	#NULL!	#NULL!	#NULL!	#NULL!	#NULL!	#NULL!	#NULL!	#NULL!	#NULL!	48	#NULL!
14042488954881	0	#NULL!	#NULL!	43.063	2	1	3	7.98357	4	3	1	46	1	#NULL!	#NULL!	#NULL!	1.08419	2	0	2014-04-22	37	2022-05-19	2014-05-25	7.98357		3	2022-05-19		2	EFV+3TC+TDF	3TC+EFV+TDF	1	1981-11-27	0.930415	#NULL!	#NULL!	#NULL!	#NULL!	#NULL!	#NULL!	#NULL!	#NULL!	#NULL!	#NULL!	#NULL!	#NULL!	#NULL!	27	#NULL!
151208104655131	0	#NULL!	#NULL!	78.7728	4	1	3	8.36961	4	3	1	18	1	#NULL!	#NULL!	#NULL!	1.60986	2	1	2015-11-02	38	2024-05-04	2015-12-21	8.36961	0		#NULL!		4	TDF+EFV+3TC	3TC/DTG	1	1946-03-13	0.927426	#NULL!	#NULL!	#NULL!	#NULL!	#NULL!	#NULL!	#NULL!	#NULL!	#NULL!	#NULL!	#NULL!	#NULL!	#NULL!	120	#NULL!
170804120888844	0	#NULL!	#NULL!	52.8809	3	2	2	6.7707	4	4	3	38	1	#NULL!	#NULL!	#NULL!	0.689938	2	1	2017-08-04	38	2024-06-02	2017-08-25	6.7707	0		#NULL!		4	3TC+EFV+TDF	3TC+EFV+TDF	1	1972-02-02	0.943525	#NULL!	#NULL!	#NULL!	#NULL!	#NULL!	#NULL!	#NULL!	#NULL!	#NULL!	#NULL!	#NULL!	#NULL!	#NULL!	43	#NULL!
170122115476283	0	#NULL!	#NULL!	66.6988	4	1	3	7.26899	4	6	3	8	1	#NULL!	#NULL!	#NULL!	1.47844	2	1	2017-01-22	37	2024-06-14	2017-03-08	7.26899	0		#NULL!		4	EFV+TDF+3TC	3TC+EFV+TDF	1	1958-04-09	0.938273	#NULL!	#NULL!	#NULL!	#NULL!	#NULL!	#NULL!	#NULL!	#NULL!	#NULL!	#NULL!	#NULL!	#NULL!	#NULL!	109	#NULL!
180125126027958	0	#NULL!	#NULL!	37.4038	2	1	1	6.0178	1	2	2	128	2	#NULL!	#NULL!	#NULL!	1.60986	2	1	2018-01-26	27	2024-03-22	2018-03-16	6.0178	0		#NULL!		4	3TC+TDF+EFV	3TC+EFV+TDF	1	1987-07-26	0.948681	#NULL!	#NULL!	#NULL!	#NULL!	#NULL!	#NULL!	#NULL!	#NULL!	#NULL!	#NULL!	#NULL!	#NULL!	#NULL!	22	#NULL!
170317116657632	0	#NULL!	#NULL!	41.3299	2	1	1	6.97331	1	2	2	138	2	#NULL!	#NULL!	#NULL!	4.33676	2	1	2017-03-17	33	2024-07-17	2017-07-27	6.97331	0		#NULL!		4	3TC+TDF+EFV	BIC/FTC/TAF	1	1983-08-22	0.941828	#NULL!	#NULL!	#NULL!	#NULL!	#NULL!	#NULL!	#NULL!	#NULL!	#NULL!	#NULL!	#NULL!	#NULL!	#NULL!	23	#NULL!
170113115270983	0	#NULL!	#NULL!	33.5325	2	1	1	7.154	1	2	2	141	2	#NULL!	#NULL!	#NULL!	0.427105	2	1	2017-01-13	33	2024-03-23	2017-01-26	7.154	0		#NULL!		4	EFV+TDF+3TC	3TC+EFV+TDF	1	1991-06-09	0.940663	#NULL!	#NULL!	#NULL!	#NULL!	#NULL!	#NULL!	#NULL!	#NULL!	#NULL!	#NULL!	#NULL!	#NULL!	#NULL!	24	#NULL!
201127781890367952203776	0	#NULL!	#NULL!	35.7666	2	1	2	3.58658	1	2	2	67	2	#NULL!	#NULL!	#NULL!	0.657084	2	0	2020-11-27	13	2024-07-19	2020-12-17	3.58658	0		#NULL!		7	EFV+TDF+3TC		1	1989-03-15	0.967734	#NULL!	#NULL!	#NULL!	#NULL!	#NULL!	#NULL!	#NULL!	#NULL!	#NULL!	#NULL!	#NULL!	#NULL!	#NULL!	16	#NULL!
181116143250469	0	#NULL!	#NULL!	36.2895	2	1	2	5.42094	1	2	2	193	2	#NULL!	#NULL!	#NULL!	1.1499	2	1	2018-11-16	27	2024-05-23	2018-12-21	5.42094	0		#NULL!		4	TDF+EFV+3TC	3TC/DTG	1	1988-09-05	0.952313	#NULL!	#NULL!	#NULL!	#NULL!	#NULL!	#NULL!	#NULL!	#NULL!	#NULL!	#NULL!	#NULL!	#NULL!	#NULL!	21	#NULL!
170825121509070	0	#NULL!	#NULL!	40.9192	2	1	2	6.63655	1	2	2	164	2	#NULL!	#NULL!	#NULL!	2.49692	2	1	2017-08-01	30	2024-06-05	2017-10-16	6.63655	0		#NULL!		4	EFV+TDF+3TC	3TC+EFV+TDF	1	1984-01-19	0.944616	#NULL!	#NULL!	#NULL!	#NULL!	#NULL!	#NULL!	#NULL!	#NULL!	#NULL!	#NULL!	#NULL!	#NULL!	#NULL!	23	#NULL!
161118113811637	0	#NULL!	#NULL!	50.8768	3	1	2	7.49076	1	2	2	105	2	#NULL!	#NULL!	#NULL!	0.854209	2	1	2016-11-18	35	2024-06-11	2016-12-14	7.49076	0		#NULL!		4	EFV+TDF+3TC	3TC+EFV+TDF	1	1974-02-03	0.934511	#NULL!	#NULL!	#NULL!	#NULL!	#NULL!	#NULL!	#NULL!	#NULL!	#NULL!	#NULL!	#NULL!	#NULL!	#NULL!	46	#NULL!
15042498526984	0	#NULL!	#NULL!	58.4031	3	2	2	8.84326	1	2	2	65	2	#NULL!	#NULL!	#NULL!	1.1499	2	1	2015-05-15	43	2024-04-22	2015-06-19	8.84326	0		#NULL!		4	EFV+3TC+TDF	3TC+EFV+TDF	0	1966-07-26	0.924805	#NULL!	#NULL!	#NULL!	#NULL!	#NULL!	#NULL!	#NULL!	#NULL!	#NULL!	#NULL!	#NULL!	#NULL!	#NULL!	48	#NULL!
210906884476508437618688	0	#NULL!	#NULL!	81.1821	4	1	2	2.70226	1	2	2	119	2	#NULL!	#NULL!	#NULL!	1.01848	2	1	2021-09-06	14	2024-06-20	2021-10-07	2.70226	0		#NULL!		4	3TC+LPV/r	3TC/DTG	1	1943-10-15	0.972796	#NULL!	#NULL!	#NULL!	#NULL!	#NULL!	#NULL!	#NULL!	#NULL!	#NULL!	#NULL!	#NULL!	#NULL!	#NULL!	55	#NULL!
210928892450393729183744	0	#NULL!	#NULL!	78.6988	4	1	2	2.73238	1	2	2	78	2	#NULL!	#NULL!	#NULL!	0.657084	2	1	2021-09-28	14	2024-07-12	2021-10-18	2.73238	0		#NULL!		4	BIC/FTC/TAF	BIC/FTC/TAF	1	1946-04-09	0.972796	#NULL!	#NULL!	#NULL!	#NULL!	#NULL!	#NULL!	#NULL!	#NULL!	#NULL!	#NULL!	#NULL!	#NULL!	#NULL!	55	#NULL!
180511128763387	0	#NULL!	#NULL!	65.7324	4	1	2	6.03696	1	2	2	139	2	#NULL!	#NULL!	#NULL!	0.427105	2	1	2018-05-11	30	2024-06-06	2018-05-24	6.03696	0		#NULL!		4	DTG/ABC/3TC	3TC+EFV+TDF	1	1959-03-28	0.948681	#NULL!	#NULL!	#NULL!	#NULL!	#NULL!	#NULL!	#NULL!	#NULL!	#NULL!	#NULL!	#NULL!	#NULL!	#NULL!	99	#NULL!
161103113425507	0	#NULL!	#NULL!	67.2765	4	2	2	7.58932	1	2	2	155	2	#NULL!	#NULL!	#NULL!	0.591376	2	1	2016-11-03	35	2024-06-24	2016-11-21	7.58932	0		#NULL!		4	EFV+TDF+3TC	3TC+EFV+TDF	1	1957-09-10	0.934511	#NULL!	#NULL!	#NULL!	#NULL!	#NULL!	#NULL!	#NULL!	#NULL!	#NULL!	#NULL!	#NULL!	#NULL!	#NULL!	113	#NULL!
151105103893887	0	#NULL!	#NULL!	80.1307	4	2	2	8.55305	1	2	2	184	2	#NULL!	#NULL!	#NULL!	0.361396	2	1	2015-11-20	38	2024-06-20	2015-12-01	8.55305	0		#NULL!		4	TDF+EFV+3TC	3TC+LPV/r	1	1944-11-02	0.925736	#NULL!	#NULL!	#NULL!	#NULL!	#NULL!	#NULL!	#NULL!	#NULL!	#NULL!	#NULL!	#NULL!	#NULL!	#NULL!	122	#NULL!
14110694836973	0	#NULL!	#NULL!	58.2088	3	1	3	9.36345	1	2	2	57	2	#NULL!	#NULL!	#NULL!	0.492813	2	1	2014-11-06	44	2024-04-02	2014-11-21	9.36345	0		#NULL!		4	EFV+3TC+TDF	BIC/FTC/TAF	1	1966-10-05	0.917244	#NULL!	#NULL!	#NULL!	#NULL!	#NULL!	#NULL!	#NULL!	#NULL!	#NULL!	#NULL!	#NULL!	#NULL!	#NULL!	49	#NULL!
180428128369562	0	#NULL!	#NULL!	64.7933	4	1	3	5.99316	1	2	2	115	2	#NULL!	#NULL!	#NULL!	2.43121	2	1	2018-04-28	28	2024-07-08	2018-07-11	5.99316	0		#NULL!		4	TDF+EFV+3TC	3TC+EFV+TDF	1	1960-03-05	0.948681	#NULL!	#NULL!	#NULL!	#NULL!	#NULL!	#NULL!	#NULL!	#NULL!	#NULL!	#NULL!	#NULL!	#NULL!	#NULL!	99	#NULL!
170421117497075	0	#NULL!	#NULL!	81.5818	4	1	3	6.77892	1	2	2	135	2	#NULL!	#NULL!	#NULL!	2.62834	2	1	2017-04-21	32	2024-04-20	2017-07-10	6.77892	0		#NULL!		4	EFV+3TC+TDF	3TC/DTG	1	1943-05-22	0.943525	#NULL!	#NULL!	#NULL!	#NULL!	#NULL!	#NULL!	#NULL!	#NULL!	#NULL!	#NULL!	#NULL!	#NULL!	#NULL!	104	#NULL!
150910102559581	1	#NULL!	#NULL!	69.0589	4	2	3	6.30801	1	2	2	151	2	#NULL!	#NULL!	#NULL!	0.657084	2	1	2015-10-23	29	2022-03-04	2015-11-12	6.30801		1	2022-03-04	艾滋病病人	5	TDF+EFV+3TC	3TC+EFV+TDF	0	1955-11-29	0.9462	0.9462	0.92337	0.82579	0.917601	0.953943	0.919638	0.912883	0.912883	#NULL!	0.947319	0.947222	0.82579	0.191414	102	0.917601
14101594265844	0	#NULL!	#NULL!	66.6578	4	2	3	9.55236	1	2	2	56	2	#NULL!	#NULL!	#NULL!	1.01848	2	1	2014-10-15	40	2024-06-04	2014-11-15	9.55236	0		#NULL!		4	EFV+3TC+TDF	3TC+EFV+TDF	1	1958-04-24	0.916006	#NULL!	#NULL!	#NULL!	#NULL!	#NULL!	#NULL!	#NULL!	#NULL!	#NULL!	#NULL!	#NULL!	#NULL!	#NULL!	127	#NULL!
170531118650284	0	#NULL!	#NULL!	28.2402	1	1	1	6.93771	1	3	1	133	2	#NULL!	#NULL!	#NULL!	0.459959	2	1	2017-05-31	20	2024-05-22	2017-06-14	6.93771	0		#NULL!		4	EFV+3TC+TDF	3TC+EFV+TDF	1	1996-09-23	0.942403	#NULL!	#NULL!	#NULL!	#NULL!	#NULL!	#NULL!	#NULL!	#NULL!	#NULL!	#NULL!	#NULL!	#NULL!	#NULL!	11	#NULL!
210331826858548259127296	0	#NULL!	#NULL!	39.0849	2	1	1	0.167009	1	3	1	63	2	#NULL!	#NULL!	#NULL!	0.427105	2	1	2021-03-25	3	2021-06-07	2021-04-07	0.167009		2	2021-06-07		6	EFV+3TC+TDF	BIC/FTC/TAF	0	1985-11-19	0.995093	#NULL!	#NULL!	#NULL!	#NULL!	#NULL!	#NULL!	#NULL!	#NULL!	#NULL!	#NULL!	#NULL!	#NULL!	#NULL!	3	#NULL!
191018155343632	0	#NULL!	#NULL!	31.1314	2	1	1	0.659822	1	3	1	133	2	#NULL!	#NULL!	#NULL!	0.657084	2	1	2019-10-18	7	2020-07-05	2019-11-07	0.659822		2	2020-07-05		6	EFV+3TC+TDF	3TC+EFV+TDF	0	1993-11-02	0.988304	#NULL!	#NULL!	#NULL!	#NULL!	#NULL!	#NULL!	#NULL!	#NULL!	#NULL!	#NULL!	#NULL!	#NULL!	#NULL!	9	#NULL!
220623989552457556541440	0	#NULL!	#NULL!	33.9186	2	1	1	1.70568	1	3	1	109	2	#NULL!	#NULL!	#NULL!	2.75975	2	1	2022-06-23	11	2024-05-30	2022-09-15	1.70568	0		#NULL!		4	BIC/FTC/TAF	BIC/FTC/TAF	1	1991-01-19	0.979953	#NULL!	#NULL!	#NULL!	#NULL!	#NULL!	#NULL!	#NULL!	#NULL!	#NULL!	#NULL!	#NULL!	#NULL!	#NULL!	10	#NULL!
161216114586087	0	#NULL!	#NULL!	33.1958	2	1	1	5.63176	1	3	1	197	2	#NULL!	#NULL!	#NULL!	2.03696	2	1	2016-12-22	26	2022-10-11	2017-02-22	5.63176		2	2022-10-11		6	TDF+EFV+3TC	BIC/FTC/TAF	0	1991-10-10	0.950567	#NULL!	#NULL!	#NULL!	#NULL!	#NULL!	#NULL!	#NULL!	#NULL!	#NULL!	#NULL!	#NULL!	#NULL!	#NULL!	22	#NULL!
171013122846578	0	#NULL!	#NULL!	32.4292	2	1	1	6.29706	1	3	1	192	2	#NULL!	#NULL!	#NULL!	2.13552	2	1	2017-10-13	29	2024-04-04	2017-12-17	6.29706	0		#NULL!		4	3TC+TDF+EFV	ANV/3TC/TDF	1	1992-07-16	0.946709	#NULL!	#NULL!	#NULL!	#NULL!	#NULL!	#NULL!	#NULL!	#NULL!	#NULL!	#NULL!	#NULL!	#NULL!	#NULL!	23	#NULL!
160428107916799	0	#NULL!	#NULL!	39.0876	2	1	1	7.81383	1	3	1	112	2	#NULL!	#NULL!	#NULL!	1.67556	2	1	2016-04-28	34	2024-04-11	2016-06-18	7.81383	0		#NULL!		4	TDF+EFV+3TC	3TC/DTG+AZT	1	1985-11-18	0.931829	#NULL!	#NULL!	#NULL!	#NULL!	#NULL!	#NULL!	#NULL!	#NULL!	#NULL!	#NULL!	#NULL!	#NULL!	#NULL!	27	#NULL!
160112105463090	0	#NULL!	#NULL!	39.3915	2	1	1	8.12047	1	3	1	89	2	#NULL!	#NULL!	#NULL!	0.821355	2	1	2016-01-12	39	2024-03-21	2016-02-06	8.12047	0		#NULL!		4	TDF+EFV+3TC	BIC/FTC/TAF	1	1985-07-30	0.928215	#NULL!	#NULL!	#NULL!	#NULL!	#NULL!	#NULL!	#NULL!	#NULL!	#NULL!	#NULL!	#NULL!	#NULL!	#NULL!	27	#NULL!
150703100760306	0	#NULL!	#NULL!	36.7632	2	1	1	8.81862	1	3	1	174	2	#NULL!	#NULL!	#NULL!	0.722793	2	1	2015-07-03	40	2024-05-19	2015-07-25	8.81862	0		#NULL!		4	EFV+3TC+TDF	3TC/DTG	1	1988-03-16	0.924805	#NULL!	#NULL!	#NULL!	#NULL!	#NULL!	#NULL!	#NULL!	#NULL!	#NULL!	#NULL!	#NULL!	#NULL!	#NULL!	27	#NULL!
14112895375117	0	#NULL!	#NULL!	35.1314	2	1	1	9.31143	1	3	1	139	2	#NULL!	#NULL!	#NULL!	0.394251	2	1	2014-11-28	44	2024-04-02	2014-12-10	9.31143	0		#NULL!		4	EFV+3TC+TDF	3TC/DTG	1	1989-11-02	0.917244	#NULL!	#NULL!	#NULL!	#NULL!	#NULL!	#NULL!	#NULL!	#NULL!	#NULL!	#NULL!	#NULL!	#NULL!	#NULL!	29	#NULL!
14111495021045	1	#NULL!	#NULL!	57.2642	3	1	1	0.161533	1	3	1	52	2	#NULL!	#NULL!	#NULL!	0.328542	2	0	2014-11-14	3	2015-01-22	2014-11-24	0.161533	0	1	2015-10-30	艾滋病病人	7	EFV+3TC+TDF		1	1967-09-15	0.995093	0.995093	0.995001	0.996013	0.997525	0.998477	0.997655	0.987027	0.987027	#NULL!	0.996099	0.994012	0.996013	0.00399503	4	0.997525
151120104232890	0	#NULL!	#NULL!	53.026	3	1	1	8.33949	1	3	1	163	2	#NULL!	#NULL!	#NULL!	0.525667	2	1	2015-11-20	39	2024-04-08	2015-12-06	8.33949	0		#NULL!		4	TDF+EFV+3TC	BIC/FTC/TAF	1	1971-12-11	0.927426	#NULL!	#NULL!	#NULL!	#NULL!	#NULL!	#NULL!	#NULL!	#NULL!	#NULL!	#NULL!	#NULL!	#NULL!	#NULL!	48	#NULL!
160729111063655	0	#NULL!	#NULL!	30.0363	2	1	2	7.84668	1	3	1	192	2	#NULL!	#NULL!	#NULL!	0.328542	2	1	2016-07-29	101	2024-06-13	2016-08-08	7.84668	0		#NULL!		4	TDF+EFV+3TC	3TC+EFV+TDF	0	1994-12-07	0.931829	#NULL!	#NULL!	#NULL!	#NULL!	#NULL!	#NULL!	#NULL!	#NULL!	#NULL!	#NULL!	#NULL!	#NULL!	#NULL!	27	#NULL!
150910102578726	0	#NULL!	#NULL!	39.0137	2	1	2	8.36413	1	3	1	115	2	#NULL!	#NULL!	#NULL!	1.70842	2	1	2015-09-08	37	2024-03-11	2015-10-30	8.36413	0		#NULL!		4	EFV+TDF+3TC	3TC+EFV+TDF	1	1985-12-15	0.927426	#NULL!	#NULL!	#NULL!	#NULL!	#NULL!	#NULL!	#NULL!	#NULL!	#NULL!	#NULL!	#NULL!	#NULL!	#NULL!	27	#NULL!
150730101555394	0	#NULL!	#NULL!	35.8131	2	1	2	8.55031	1	3	1	172	2	#NULL!	#NULL!	#NULL!	0.361396	2	1	2015-07-30	39	2024-02-27	2015-08-10	8.55031	0		#NULL!		4	EFV+3TC+TDF	3TC+NVP+TDF	1	1989-02-26	0.925736	#NULL!	#NULL!	#NULL!	#NULL!	#NULL!	#NULL!	#NULL!	#NULL!	#NULL!	#NULL!	#NULL!	#NULL!	#NULL!	27	#NULL!
190318147716752	0	#NULL!	#NULL!	49.3299	3	1	2	5.17728	1	3	1	150	2	#NULL!	#NULL!	#NULL!	0.492813	2	1	2019-03-18	30	2024-06-05	2019-04-02	5.17728	0		#NULL!		4	EFV+TDF+3TC	BIC/FTC/TAF	1	1975-08-22	0.954839	#NULL!	#NULL!	#NULL!	#NULL!	#NULL!	#NULL!	#NULL!	#NULL!	#NULL!	#NULL!	#NULL!	#NULL!	#NULL!	38	#NULL!
170807120983120	0	#NULL!	#NULL!	56.8481	3	1	2	6.78439	1	3	1	200	2	#NULL!	#NULL!	#NULL!	1.21561	2	1	2017-08-07	31	2024-06-26	2017-09-13	6.78439	0		#NULL!		4	EFV+TDF+3TC	3TC+EFV+TDF	0	1968-02-14	0.943525	#NULL!	#NULL!	#NULL!	#NULL!	#NULL!	#NULL!	#NULL!	#NULL!	#NULL!	#NULL!	#NULL!	#NULL!	#NULL!	43	#NULL!
150910102572766	0	#NULL!	#NULL!	45.9788	3	1	2	8.76934	1	3	1	136	2	#NULL!	#NULL!	#NULL!	0.262834	2	1	2015-09-10	41	2024-06-25	2015-09-18	8.76934	0		#NULL!		4	EFV+3TC+TDF	3TC/DTG	0	1978-12-28	0.925736	#NULL!	#NULL!	#NULL!	#NULL!	#NULL!	#NULL!	#NULL!	#NULL!	#NULL!	#NULL!	#NULL!	#NULL!	#NULL!	48	#NULL!
15041698307543	0	#NULL!	#NULL!	52.807	3	1	2	8.85969	1	3	1	161	2	#NULL!	#NULL!	#NULL!	3.90965	2	1	2015-04-16	41	2024-06-22	2015-08-13	8.85969	0		#NULL!		4	EFV+3TC+TDF	3TC+EFV+TDF	1	1972-02-29	0.924805	#NULL!	#NULL!	#NULL!	#NULL!	#NULL!	#NULL!	#NULL!	#NULL!	#NULL!	#NULL!	#NULL!	#NULL!	#NULL!	48	#NULL!
15011596462606	0	#NULL!	#NULL!	48.8809	3	1	2	8.97194	1	3	1	155	2	#NULL!	#NULL!	#NULL!	4.6653	2	1	2015-01-15	41	2024-05-26	2015-06-06	8.97194	0		#NULL!		4	EFV+3TC+TDF	3TC+EFV+TDF	1	1976-02-02	0.924805	#NULL!	#NULL!	#NULL!	#NULL!	#NULL!	#NULL!	#NULL!	#NULL!	#NULL!	#NULL!	#NULL!	#NULL!	#NULL!	48	#NULL!
1403137000000000617698	0	#NULL!	#NULL!	53.3436	3	1	2	10.1684	1	3	1	81	2	#NULL!	#NULL!	#NULL!	0.459959	2	1	2014-03-13	40	2024-05-27	2014-03-27	10.1684	0		#NULL!		4	EFV+3TC+TDF	3TC/DTG+LPV/r	1	1971-08-17	0.906377	#NULL!	#NULL!	#NULL!	#NULL!	#NULL!	#NULL!	#NULL!	#NULL!	#NULL!	#NULL!	#NULL!	#NULL!	#NULL!	51	#NULL!
171020123049688	0	#NULL!	#NULL!	64.1964	4	1	2	6.59548	1	3	1	195	2	#NULL!	#NULL!	#NULL!	0.328542	2	1	2017-10-20	34	2024-06-04	2017-10-30	6.59548	0		#NULL!		4	TDF+3TC+NVP	BIC/FTC/TAF	1	1960-10-09	0.944616	#NULL!	#NULL!	#NULL!	#NULL!	#NULL!	#NULL!	#NULL!	#NULL!	#NULL!	#NULL!	#NULL!	#NULL!	#NULL!	103	#NULL!
150819102052786	0	#NULL!	#NULL!	62.1348	4	1	2	8.65435	1	3	1	60	2	#NULL!	#NULL!	#NULL!	1.70842	2	1	2015-08-19	357	2024-06-05	2015-10-10	8.65435	0		#NULL!		4	EFV+TDF+3TC	BIC/FTC/TAF	1	1962-11-01	0.925736	#NULL!	#NULL!	#NULL!	#NULL!	#NULL!	#NULL!	#NULL!	#NULL!	#NULL!	#NULL!	#NULL!	#NULL!	#NULL!	122	#NULL!
170908121846264	0	#NULL!	#NULL!	50.822	3	1	3	6.57084	1	3	1	175	2	#NULL!	#NULL!	#NULL!	0.262834	2	1	2017-09-08	29	2024-04-12	2017-09-16	6.57084	0		#NULL!		4	Truvada+RAL	3TC/DTG	1	1974-02-23	0.944616	#NULL!	#NULL!	#NULL!	#NULL!	#NULL!	#NULL!	#NULL!	#NULL!	#NULL!	#NULL!	#NULL!	#NULL!	#NULL!	42	#NULL!
15031997661460	1	#NULL!	#NULL!	57.872	3	1	3	7.96988	1	3	1	131	2	#NULL!	#NULL!	#NULL!	2.98973	2	1	2015-03-19	36	2023-06-07	2015-06-18	7.96988		1	2023-06-07	艾滋病病人	5	EFV+3TC+TDF		1	1967-02-05	0.930415	0.930415	0.931514	0.94085	0.88177	0.937944	0.959389	0.88733	0.88733	#NULL!	0.923949	0.930601	0.94085	0.0609715	47	0.88177
151105103888173	0	#NULL!	#NULL!	57.3272	3	1	3	8.45175	1	3	1	76	2	#NULL!	#NULL!	#NULL!	1.577	2	1	2015-11-05	38	2024-06-05	2015-12-23	8.45175	0		#NULL!		4	TDF+EFV+3TC	BIC/FTC/TAF	1	1967-08-23	0.926593	#NULL!	#NULL!	#NULL!	#NULL!	#NULL!	#NULL!	#NULL!	#NULL!	#NULL!	#NULL!	#NULL!	#NULL!	#NULL!	48	#NULL!
1401157000000000565720	0	#NULL!	#NULL!	58.1294	3	1	3	10.4778	1	3	1	200	2	#NULL!	#NULL!	#NULL!	1.1499	2	1	2014-01-15	47	2024-08-12	2014-02-19	10.4778	0		#NULL!		4	EFV+3TC+TDF	BIC/FTC/TAF	1	1966-11-03	0.901472	#NULL!	#NULL!	#NULL!	#NULL!	#NULL!	#NULL!	#NULL!	#NULL!	#NULL!	#NULL!	#NULL!	#NULL!	#NULL!	51	#NULL!
191015155254303	0	#NULL!	#NULL!	79.7776	4	1	3	4.67351	1	3	1	150	2	#NULL!	#NULL!	#NULL!	0.591376	2	1	2019-10-14	23	2024-07-04	2019-11-01	4.67351	0		#NULL!		4	EFV+TDF+3TC	3TC+EFV+TDF	1	1945-03-11	0.960288	#NULL!	#NULL!	#NULL!	#NULL!	#NULL!	#NULL!	#NULL!	#NULL!	#NULL!	#NULL!	#NULL!	#NULL!	#NULL!	80	#NULL!
150814101946326	0	#NULL!	#NULL!	31.0329	2	1	1	8.65161	1	4	3	56	2	#NULL!	#NULL!	#NULL!	0.394251	2	1	2015-08-14	44	2024-04-20	2015-08-26	8.65161	0		#NULL!		4	EFV+3TC+TDF	ANV/3TC/TDF	0	1993-12-08	0.925736	#NULL!	#NULL!	#NULL!	#NULL!	#NULL!	#NULL!	#NULL!	#NULL!	#NULL!	#NULL!	#NULL!	#NULL!	#NULL!	27	#NULL!
14110694828814	0	#NULL!	#NULL!	48.7084	3	1	2	9.40178	1	6	3	97	2	#NULL!	#NULL!	#NULL!	0.361396	2	1	2014-11-14	42	2024-04-20	2014-11-25	9.40178	0		#NULL!		4	EFV+3TC+TDF	3TC+EFV+TDF	1	1976-04-05	0.917244	#NULL!	#NULL!	#NULL!	#NULL!	#NULL!	#NULL!	#NULL!	#NULL!	#NULL!	#NULL!	#NULL!	#NULL!	#NULL!	49	#NULL!
14091293423837	0	#NULL!	#NULL!	80.4346	4	1	2	9.74675	1	6	3	180	2	#NULL!	#NULL!	#NULL!	0.427105	2	1	2014-09-12	44	2024-06-24	2014-09-25	9.74675	0		#NULL!		4	EFV+3TC+AZT	3TC+AZT+EFV	1	1944-07-14	0.91468	#NULL!	#NULL!	#NULL!	#NULL!	#NULL!	#NULL!	#NULL!	#NULL!	#NULL!	#NULL!	#NULL!	#NULL!	#NULL!	128	#NULL!
14052390034800	0	#NULL!	#NULL!	81.8309	4	1	2	10.0014	1	6	3	134	2	#NULL!	#NULL!	#NULL!	1.18275	2	1	2014-05-23	52	2024-06-28	2014-06-28	10.0014	0		#NULL!		4	EFV+TDF+3TC	3TC+EFV+TDF	1	1943-02-20	0.906377	#NULL!	#NULL!	#NULL!	#NULL!	#NULL!	#NULL!	#NULL!	#NULL!	#NULL!	#NULL!	#NULL!	#NULL!	#NULL!	131	#NULL!
1401297000000000583622	0	#NULL!	#NULL!	16.3333	1	2	3	9.48665	1	5	3	77	2	#NULL!	#NULL!	#NULL!	1.11704	2	0	2014-01-29	41	2023-08-29	2014-03-04	9.48665		3	2023-08-29		2	LPV/r+3TC+ABC	BIC/FTC/TAF	0	2008-08-20	0.917244	#NULL!	#NULL!	#NULL!	#NULL!	#NULL!	#NULL!	#NULL!	#NULL!	#NULL!	#NULL!	#NULL!	#NULL!	#NULL!	11	#NULL!
160624109941462	0	#NULL!	#NULL!	63.8734	4	1	3	2.48049	2	2	2	174	2	#NULL!	#NULL!	#NULL!	0.295688	2	1	2016-06-24	15	2018-12-26	2016-07-03	2.48049		2	2018-12-26		6	EFV+3TC+TDF	3TC+LPV/r	0	1961-02-04	0.973981	#NULL!	#NULL!	#NULL!	#NULL!	#NULL!	#NULL!	#NULL!	#NULL!	#NULL!	#NULL!	#NULL!	#NULL!	#NULL!	52	#NULL!
210104795628481272619008	0	#NULL!	#NULL!	22.6386	1	1	1	3.47707	2	3	1	157	2	#NULL!	#NULL!	#NULL!	0.591376	2	1	2021-01-04	19	2024-07-15	2021-01-22	3.47707		2	2024-07-15		6	EFV+3TC+TDF	3TC+EFV+TDF	0	2002-05-01	0.968724	#NULL!	#NULL!	#NULL!	#NULL!	#NULL!	#NULL!	#NULL!	#NULL!	#NULL!	#NULL!	#NULL!	#NULL!	#NULL!	8	#NULL!
160729111064006	0	#NULL!	#NULL!	55.5476	3	1	1	7.70157	2	3	1	135	2	#NULL!	#NULL!	#NULL!	2.10267	2	1	2016-07-29	35	2024-06-14	2016-10-01	7.70157	0		#NULL!		4	RAL+3TC+TDF	3TC/DTG	1	1969-06-03	0.932514	#NULL!	#NULL!	#NULL!	#NULL!	#NULL!	#NULL!	#NULL!	#NULL!	#NULL!	#NULL!	#NULL!	#NULL!	#NULL!	46	#NULL!
161020113055728	0	#NULL!	#NULL!	43.8871	2	1	2	7.60027	2	3	1	164	2	#NULL!	#NULL!	#NULL!	0.755647	2	1	2016-10-20	36	2024-06-19	2016-11-12	7.60027	0		#NULL!		4	EFV+3TC+TDF	3TC+EFV+TDF	1	1981-01-30	0.934511	#NULL!	#NULL!	#NULL!	#NULL!	#NULL!	#NULL!	#NULL!	#NULL!	#NULL!	#NULL!	#NULL!	#NULL!	#NULL!	26	#NULL!
160909112104108	1	#NULL!	#NULL!	74.5154	4	1	2	0.673511	2	3	1	197	2	#NULL!	#NULL!	#NULL!	4.00821	2	1	2016-09-09	3	2017-09-12	2017-01-09	0.673511		1	2017-09-12	艾滋病病人	5	EFV+TDF+3TC		1	1950-06-15	0.988056	0.988056	0.988432	0.964412	0.980622	0.982424	0.99279	0.971365	0.971365	#NULL!	0.985059	0.988081	0.964412	0.0362367	24	0.980622
14123096100151	0	#NULL!	#NULL!	45.5489	3	1	2	0.186174	3	2	2	69	2	#NULL!	#NULL!	#NULL!	0.328542	2	1	2014-12-30	4	2015-03-18	2015-01-09	0.186174		2	2015-03-18		6	EFV+3TC+TDF	BIC/FTC/TAF	0	1979-06-03	0.994857	#NULL!	#NULL!	#NULL!	#NULL!	#NULL!	#NULL!	#NULL!	#NULL!	#NULL!	#NULL!	#NULL!	#NULL!	#NULL!	4	#NULL!
15052799514731	0	#NULL!	#NULL!	63.6215	4	1	2	6.74333	3	2	2	150	2	#NULL!	#NULL!	#NULL!	0.295688	2	1	2015-06-02	32	2022-03-09	2015-06-11	6.74333		2	2022-03-09		6	EFV+AZT/3TC	AZT/3TC+EFV	0	1961-05-07	0.943525	#NULL!	#NULL!	#NULL!	#NULL!	#NULL!	#NULL!	#NULL!	#NULL!	#NULL!	#NULL!	#NULL!	#NULL!	#NULL!	104	#NULL!
14070391561375	0	#NULL!	#NULL!	33.3463	2	1	1	3.89049	3	3	1	197	2	#NULL!	#NULL!	#NULL!	0.689938	2	1	2014-07-03	19	2018-06-14	2014-07-24	3.89049		2	2018-06-14		6	EFV+TDF+3TC	BIC/FTC/TAF	0	1991-08-16	0.966046	#NULL!	#NULL!	#NULL!	#NULL!	#NULL!	#NULL!	#NULL!	#NULL!	#NULL!	#NULL!	#NULL!	#NULL!	#NULL!	17	#NULL!
180309127098135	0	#NULL!	#NULL!	72.9767	4	1	2	6.04517	3	3	1	102	2	#NULL!	#NULL!	#NULL!	0.328542	2	1	2018-03-09	31	2024-04-04	2018-03-19	6.04517	0		#NULL!		4	NVP+3TC+TDF	BIC/FTC/TAF	1	1951-12-29	0.948681	#NULL!	#NULL!	#NULL!	#NULL!	#NULL!	#NULL!	#NULL!	#NULL!	#NULL!	#NULL!	#NULL!	#NULL!	#NULL!	99	#NULL!
15031797599593	1	#NULL!	1	28.7741	1	1	1	0.0164271	4	2	2	85	2	#NULL!	#NULL!	#NULL!	0.755647	2	1	2015-03-17	1	2015-04-15	2015-04-09	0.0164271		1	2015-04-15	艾滋病病人	5	EFV+3TC+TDF		1	1996-03-12	0.999303	0.999303	0.999215	0.998473	0.999508	0.998168	0.99772	0.99864	0.99864	#NULL!	0.99914	0.999244	0.998473	0.00152788	1	0.999508
220607983693526827290624	0	#NULL!	#NULL!	30.5209	2	1	1	1.98768	4	2	2	180	2	#NULL!	#NULL!	#NULL!	0.689938	2	1	2022-06-07	10	2024-06-23	2022-06-28	1.98768	0		#NULL!		4	3TC+EFV+TDF	BIC/FTC/TAF	1	1994-06-13	0.978006	#NULL!	#NULL!	#NULL!	#NULL!	#NULL!	#NULL!	#NULL!	#NULL!	#NULL!	#NULL!	#NULL!	#NULL!	#NULL!	12	#NULL!
14091593474880	0	#NULL!	#NULL!	36.8371	2	1	1	8.72827	4	2	2	161	2	#NULL!	#NULL!	#NULL!	0.755647	2	1	2014-09-15	39	2023-07-01	2014-10-08	8.72827		2	2023-07-01		6	EFV+TDF+3TC	3TC/DTG	1	1988-02-18	0.925736	#NULL!	#NULL!	#NULL!	#NULL!	#NULL!	#NULL!	#NULL!	#NULL!	#NULL!	#NULL!	#NULL!	#NULL!	#NULL!	27	#NULL!
201014765976899049488384	0	#NULL!	#NULL!	39.5695	2	1	2	3.57837	4	2	2	138	2	#NULL!	#NULL!	#NULL!	1.05133	2	1	2020-10-14	19	2024-06-14	2020-11-15	3.57837	0		#NULL!		4	TDF+EFV+3TC	3TC+EFV+TDF	1	1985-05-26	0.968065	#NULL!	#NULL!	#NULL!	#NULL!	#NULL!	#NULL!	#NULL!	#NULL!	#NULL!	#NULL!	#NULL!	#NULL!	#NULL!	16	#NULL!
190910154279285	0	#NULL!	#NULL!	33.6749	2	1	2	4.54757	4	2	2	164	2	#NULL!	#NULL!	#NULL!	1.1499	2	1	2019-09-10	21	2024-05-02	2019-10-15	4.54757	0		#NULL!		4	EFV+TDF+3TC	3TC+EFV+TDF	1	1991-04-18	0.961035	#NULL!	#NULL!	#NULL!	#NULL!	#NULL!	#NULL!	#NULL!	#NULL!	#NULL!	#NULL!	#NULL!	#NULL!	#NULL!	19	#NULL!
2209011014909052742053888	0	#NULL!	#NULL!	59.3094	3	1	2	0.952772	4	2	2	197	2	#NULL!	#NULL!	#NULL!	3.44969	2	0	2022-09-01	7	2023-11-28	2022-12-15	0.952772		3	2023-11-28		2	BIC/FTC/TAF	3TC/DTG	1	1965-08-29	0.986051	#NULL!	#NULL!	#NULL!	#NULL!	#NULL!	#NULL!	#NULL!	#NULL!	#NULL!	#NULL!	#NULL!	#NULL!	#NULL!	14	#NULL!
180504128536529	0	#NULL!	#NULL!	47.7337	3	1	2	4.91992	4	2	2	67	2	#NULL!	#NULL!	#NULL!	1.77413	2	1	2018-05-04	31	2023-05-29	2018-06-27	4.91992		2	2023-05-29		6	EFV+TDF+3TC	BIC/FTC/TAF	1	1977-03-27	0.95603	#NULL!	#NULL!	#NULL!	#NULL!	#NULL!	#NULL!	#NULL!	#NULL!	#NULL!	#NULL!	#NULL!	#NULL!	#NULL!	37	#NULL!
160318106815814	0	#NULL!	#NULL!	45.2779	3	1	2	7.3922	4	2	2	53	2	#NULL!	#NULL!	#NULL!	2.03696	2	1	2016-03-18	33	2023-10-10	2016-05-19	7.3922		2	2023-10-10		6	TDF+EFV+3TC	AZT/3TC+LPV/r	1	1979-09-10	0.937042	#NULL!	#NULL!	#NULL!	#NULL!	#NULL!	#NULL!	#NULL!	#NULL!	#NULL!	#NULL!	#NULL!	#NULL!	#NULL!	46	#NULL!
151120104236596	0	#NULL!	#NULL!	45.4449	3	1	2	7.95072	4	2	2	182	2	#NULL!	#NULL!	#NULL!	5.84805	2	1	2015-11-20	38	2024-04-28	2016-05-16	7.95072	0		#NULL!		4	TDF+EFV+3TC	3TC+EFV+TDF	1	1979-07-11	0.931134	#NULL!	#NULL!	#NULL!	#NULL!	#NULL!	#NULL!	#NULL!	#NULL!	#NULL!	#NULL!	#NULL!	#NULL!	#NULL!	46	#NULL!
180824132637464	0	#NULL!	#NULL!	59.4709	3	2	2	5.295	4	2	2	155	2	#NULL!	#NULL!	#NULL!	5.84805	2	1	2018-08-24	27	2024-06-05	2019-02-18	5.295	0		#NULL!		4	EFV+TDF+3TC	3TC+EFV+TDF	1	1965-07-01	0.953595	#NULL!	#NULL!	#NULL!	#NULL!	#NULL!	#NULL!	#NULL!	#NULL!	#NULL!	#NULL!	#NULL!	#NULL!	#NULL!	38	#NULL!
170317116648631	0	#NULL!	#NULL!	55.9747	3	2	2	7.19507	4	2	2	63	2	#NULL!	#NULL!	#NULL!	1.1499	2	1	2017-03-16	37	2024-06-30	2017-04-20	7.19507	0		#NULL!		4	TDF+NVP+3TC	DTG+LPV/r	1	1968-12-29	0.938874	#NULL!	#NULL!	#NULL!	#NULL!	#NULL!	#NULL!	#NULL!	#NULL!	#NULL!	#NULL!	#NULL!	#NULL!	#NULL!	45	#NULL!
190614151138930	0	#NULL!	#NULL!	68.6208	4	1	2	4.82136	4	2	2	162	2	#NULL!	#NULL!	#NULL!	0.328542	2	1	2019-06-14	24	2024-04-19	2019-06-24	4.82136	0		#NULL!		4	TDF+EFV+3TC	3TC+EFV+TDF	1	1956-05-07	0.958372	#NULL!	#NULL!	#NULL!	#NULL!	#NULL!	#NULL!	#NULL!	#NULL!	#NULL!	#NULL!	#NULL!	#NULL!	#NULL!	84	#NULL!
190215146634552	0	#NULL!	#NULL!	70.9124	4	1	2	5.04038	4	2	2	153	2	#NULL!	#NULL!	#NULL!	1.54415	2	1	2019-02-14	24	2024-04-16	2019-04-02	5.04038	0		#NULL!		4	TDF+EFV+3TC	3TC+EFV+TDF	1	1954-01-21	0.954839	#NULL!	#NULL!	#NULL!	#NULL!	#NULL!	#NULL!	#NULL!	#NULL!	#NULL!	#NULL!	#NULL!	#NULL!	#NULL!	88	#NULL!
170512118056550	0	#NULL!	#NULL!	81.3874	4	1	2	6.9076	4	2	2	129	2	#NULL!	#NULL!	#NULL!	1.54415	2	1	2017-05-12	31	2024-05-25	2017-06-28	6.9076	0		#NULL!		4	TDF+EFV+3TC	3TC+EFV+TDF	1	1943-08-01	0.942403	#NULL!	#NULL!	#NULL!	#NULL!	#NULL!	#NULL!	#NULL!	#NULL!	#NULL!	#NULL!	#NULL!	#NULL!	#NULL!	105	#NULL!
210608851741075198738432	0	#NULL!	#NULL!	47.5996	3	1	3	3.04175	4	2	2	103	2	#NULL!	#NULL!	#NULL!	0.62423	2	1	2021-06-07	16	2024-07-11	2021-06-26	3.04175	0		#NULL!		4	TDF+EFV+3TC	3TC/DTG	1	1977-05-15	0.971259	#NULL!	#NULL!	#NULL!	#NULL!	#NULL!	#NULL!	#NULL!	#NULL!	#NULL!	#NULL!	#NULL!	#NULL!	#NULL!	28	#NULL!
181224144493702	0	#NULL!	#NULL!	56.4757	3	1	3	5.41821	4	2	2	183	2	#NULL!	#NULL!	#NULL!	0.295688	2	1	2018-12-24	26	2024-06-03	2019-01-02	5.41821	0		#NULL!		4	TDF+EFV+3TC	3TC+EFV+TDF	1	1968-06-29	0.952313	#NULL!	#NULL!	#NULL!	#NULL!	#NULL!	#NULL!	#NULL!	#NULL!	#NULL!	#NULL!	#NULL!	#NULL!	#NULL!	39	#NULL!
190329148122948	0	#NULL!	#NULL!	67.7146	4	1	3	5.0486	4	2	2	78	2	#NULL!	#NULL!	#NULL!	0.459959	2	1	2019-03-29	25	2024-04-29	2019-04-12	5.0486	0		#NULL!		4	EFV+TDF+3TC	3TC+EFV+TDF	1	1957-04-03	0.954839	#NULL!	#NULL!	#NULL!	#NULL!	#NULL!	#NULL!	#NULL!	#NULL!	#NULL!	#NULL!	#NULL!	#NULL!	#NULL!	88	#NULL!
160408107342722	1	#NULL!	#NULL!	62.0281	4	1	3	6.95962	4	2	2	60	2	#NULL!	#NULL!	#NULL!	1.24846	2	1	2016-04-08	31	2023-05-02	2016-05-16	6.95962		1	2023-05-02	艾滋病病人	5	TDF+EFV+3TC	3TC+EFV+TDF	1	1962-12-10	0.941828	0.941828	0.944414	0.816064	0.901526	0.904973	0.914889	0.905092	0.905092	#NULL!	0.938253	0.942613	0.816064	0.203263	106	0.901526
160427107897200	0	#NULL!	#NULL!	78.4442	4	1	3	7.89049	4	2	2	149	2	#NULL!	#NULL!	#NULL!	2.13552	2	1	2016-04-27	39	2024-05-22	2016-07-01	7.89049	0		#NULL!		4	TDF+EFV+3TC	3TC+EFV+TDF	1	1946-07-11	0.931134	#NULL!	#NULL!	#NULL!	#NULL!	#NULL!	#NULL!	#NULL!	#NULL!	#NULL!	#NULL!	#NULL!	#NULL!	#NULL!	117	#NULL!
170810121072821	0	#NULL!	#NULL!	66.8494	4	2	3	2.90212	4	2	2	193	2	#NULL!	#NULL!	#NULL!	0.295688	2	1	2017-08-09	18	2020-07-13	2017-08-18	2.90212		2	2020-07-13		6	EFV+3TC+TDF	3TC+EFV+TDF	1	1958-02-13	0.972491	#NULL!	#NULL!	#NULL!	#NULL!	#NULL!	#NULL!	#NULL!	#NULL!	#NULL!	#NULL!	#NULL!	#NULL!	#NULL!	55	#NULL!
15030997431496	0	#NULL!	#NULL!	67.6653	4	2	3	9.15537	4	2	2	102	2	#NULL!	#NULL!	#NULL!	0.985626	2	1	2015-03-09	43	2024-06-03	2015-04-08	9.15537	0		#NULL!		4	EFV+3TC+TDF	3TC+RPV+TDF	1	1957-04-21	0.922719	#NULL!	#NULL!	#NULL!	#NULL!	#NULL!	#NULL!	#NULL!	#NULL!	#NULL!	#NULL!	#NULL!	#NULL!	#NULL!	125	#NULL!
190115145396111	0	#NULL!	#NULL!	26.2225	1	1	1	1.53046	4	3	1	195	2	#NULL!	#NULL!	#NULL!	1.37988	2	1	2019-01-14	11	2020-09-06	2019-02-25	1.53046		2	2020-09-06		6	EFV+TDF+3TC	BIC/FTC/TAF	1	1998-09-30	0.9805	#NULL!	#NULL!	#NULL!	#NULL!	#NULL!	#NULL!	#NULL!	#NULL!	#NULL!	#NULL!	#NULL!	#NULL!	#NULL!	6	#NULL!
150924102919135	0	#NULL!	#NULL!	28.2923	1	1	1	6.52156	4	3	1	64	2	#NULL!	#NULL!	#NULL!	5.4538	2	0	2015-09-24	30	2022-09-15	2016-03-08	6.52156	0		#NULL!		7	TDF+EFV+3TC		1	1996-09-04	0.945683	#NULL!	#NULL!	#NULL!	#NULL!	#NULL!	#NULL!	#NULL!	#NULL!	#NULL!	#NULL!	#NULL!	#NULL!	#NULL!	11	#NULL!
15042998649272	0	#NULL!	#NULL!	31.293	2	1	1	4.55852	4	3	1	92	2	#NULL!	#NULL!	#NULL!	0.459959	2	1	2015-04-21	22	2019-11-25	2015-05-05	4.55852		2	2019-11-25		6	EFV+TDF+3TC	3TC+EFV+TDF	1	1993-09-04	0.961035	#NULL!	#NULL!	#NULL!	#NULL!	#NULL!	#NULL!	#NULL!	#NULL!	#NULL!	#NULL!	#NULL!	#NULL!	#NULL!	19	#NULL!
190115145403284	0	#NULL!	#NULL!	31.846	2	1	1	5.35524	4	3	1	159	2	#NULL!	#NULL!	#NULL!	1.01848	2	1	2019-01-14	27	2024-06-23	2019-02-14	5.35524	0		#NULL!		4	EFV+TDF+3TC	3TC+EFV+TDF	1	1993-02-14	0.953171	#NULL!	#NULL!	#NULL!	#NULL!	#NULL!	#NULL!	#NULL!	#NULL!	#NULL!	#NULL!	#NULL!	#NULL!	#NULL!	21	#NULL!
160115105545889	0	#NULL!	#NULL!	32.2977	2	1	1	8.39151	4	3	1	113	2	#NULL!	#NULL!	#NULL!	0.361396	2	1	2016-01-15	39	2024-06-17	2016-01-26	8.39151	0		#NULL!		4	EFV+TDF+3TC	3TC/DTG	1	1992-09-02	0.927426	#NULL!	#NULL!	#NULL!	#NULL!	#NULL!	#NULL!	#NULL!	#NULL!	#NULL!	#NULL!	#NULL!	#NULL!	#NULL!	27	#NULL!
151230105162545	0	#NULL!	#NULL!	41.8939	2	1	1	8.43806	4	3	1	54	2	#NULL!	#NULL!	#NULL!	0.788501	2	1	2015-12-30	37	2024-07-01	2016-01-23	8.43806	0		#NULL!		4	TDF+EFV+3TC	3TC+EFV+TDF	1	1983-01-28	0.926593	#NULL!	#NULL!	#NULL!	#NULL!	#NULL!	#NULL!	#NULL!	#NULL!	#NULL!	#NULL!	#NULL!	#NULL!	#NULL!	27	#NULL!
190527150391129	0	#NULL!	#NULL!	45.6311	3	1	1	4.78303	4	3	1	91	2	#NULL!	#NULL!	#NULL!	0.722793	2	1	2019-05-27	24	2024-03-30	2019-06-18	4.78303	0		#NULL!		4	EFV+TDF+3TC	3TC+EFV+TDF	1	1979-05-04	0.958757	#NULL!	#NULL!	#NULL!	#NULL!	#NULL!	#NULL!	#NULL!	#NULL!	#NULL!	#NULL!	#NULL!	#NULL!	#NULL!	33	#NULL!
180928133620832	0	#NULL!	#NULL!	49.4695	3	1	1	5.44832	4	3	1	172	2	#NULL!	#NULL!	#NULL!	2.16838	2	1	2018-09-28	27	2024-05-15	2018-12-03	5.44832	0		#NULL!		4	TDF+EFV+3TC	3TC+EFV+TDF	1	1975-07-02	0.952313	#NULL!	#NULL!	#NULL!	#NULL!	#NULL!	#NULL!	#NULL!	#NULL!	#NULL!	#NULL!	#NULL!	#NULL!	#NULL!	39	#NULL!
160519108659808	0	#NULL!	#NULL!	51.2382	3	1	2	7.96441	4	3	1	191	2	#NULL!	#NULL!	#NULL!	0.525667	2	1	2016-05-19	42	2024-05-22	2016-06-04	7.96441	0		#NULL!		4	TDF+EFV+3TC	3TC+EFV+TDF	1	1973-09-24	0.931134	#NULL!	#NULL!	#NULL!	#NULL!	#NULL!	#NULL!	#NULL!	#NULL!	#NULL!	#NULL!	#NULL!	#NULL!	#NULL!	46	#NULL!
151230105159606	0	#NULL!	#NULL!	56.2348	3	1	2	8.46543	4	3	1	114	2	#NULL!	#NULL!	#NULL!	0.525667	2	1	2015-12-30	37	2024-07-03	2016-01-15	8.46543	0		#NULL!		4	TDF+EFV+3TC	3TC+EFV+TDF	1	1968-09-25	0.926593	#NULL!	#NULL!	#NULL!	#NULL!	#NULL!	#NULL!	#NULL!	#NULL!	#NULL!	#NULL!	#NULL!	#NULL!	#NULL!	48	#NULL!
170331116993173	0	#NULL!	#NULL!	77.7598	4	1	2	7.09651	4	3	1	144	2	#NULL!	#NULL!	#NULL!	0.62423	2	0	2017-03-31	36	2024-05-24	2017-04-19	7.09651	0		#NULL!		7	EFV+AZT+3TC		1	1947-03-18	0.940663	#NULL!	#NULL!	#NULL!	#NULL!	#NULL!	#NULL!	#NULL!	#NULL!	#NULL!	#NULL!	#NULL!	#NULL!	#NULL!	107	#NULL!
160519108659107	0	#NULL!	#NULL!	48.5113	3	1	3	7.88501	4	3	1	193	2	#NULL!	#NULL!	#NULL!	1.31417	2	1	2016-05-19	41	2024-05-17	2016-06-28	7.88501	0		#NULL!		4	TDF+EFV+3TC	3TC+EFV+TDF	1	1976-06-16	0.931134	#NULL!	#NULL!	#NULL!	#NULL!	#NULL!	#NULL!	#NULL!	#NULL!	#NULL!	#NULL!	#NULL!	#NULL!	#NULL!	46	#NULL!
190617151282906	0	#NULL!	#NULL!	24.2704	1	1	1	4.92539	1	2	2	220	3	#NULL!	#NULL!	#NULL!	0.295688	2	1	2019-06-17	24	2024-05-29	2019-06-26	4.92539	0		#NULL!		4	EFV+TDF+3TC	3TC+EFV+TDF	0	2000-09-12	0.95603	#NULL!	#NULL!	#NULL!	#NULL!	#NULL!	#NULL!	#NULL!	#NULL!	#NULL!	#NULL!	#NULL!	#NULL!	#NULL!	10	#NULL!
200703728547552844054528	0	#NULL!	#NULL!	31.4326	2	1	1	3.88775	1	2	2	304	3	#NULL!	#NULL!	#NULL!	0.985626	2	1	2020-07-03	19	2024-06-22	2020-08-02	3.88775	0		#NULL!		4	TDF+EFV+3TC	3TC+EFV+TDF	0	1993-07-15	0.966046	#NULL!	#NULL!	#NULL!	#NULL!	#NULL!	#NULL!	#NULL!	#NULL!	#NULL!	#NULL!	#NULL!	#NULL!	#NULL!	17	#NULL!
170907121834542	0	#NULL!	#NULL!	40.9274	2	1	1	6.63381	1	2	2	239	3	#NULL!	#NULL!	#NULL!	1.08419	2	1	2017-09-07	33	2024-05-29	2017-10-10	6.63381		2	2024-05-29		6	EFV+3TC+TDF	3TC+EFV+TDF	0	1984-01-16	0.944616	#NULL!	#NULL!	#NULL!	#NULL!	#NULL!	#NULL!	#NULL!	#NULL!	#NULL!	#NULL!	#NULL!	#NULL!	#NULL!	23	#NULL!
160506108173349	0	#NULL!	#NULL!	41.6886	2	1	1	7.89322	1	2	2	332	3	#NULL!	#NULL!	#NULL!	1.05133	2	1	2016-05-06	37	2024-04-29	2016-06-07	7.89322	0		#NULL!		4	TDF+EFV+3TC	3TC+EFV+TDF	0	1983-04-13	0.931134	#NULL!	#NULL!	#NULL!	#NULL!	#NULL!	#NULL!	#NULL!	#NULL!	#NULL!	#NULL!	#NULL!	#NULL!	#NULL!	27	#NULL!
15012096575238	0	#NULL!	#NULL!	42.7837	2	1	2	5.48118	1	2	2	285	3	#NULL!	#NULL!	#NULL!	0.427105	2	1	2015-01-20	25	2020-07-27	2015-02-02	5.48118		2	2020-07-27		6	EFV+TDF+3TC	BIC/FTC/TAF	0	1982-03-09	0.951445	#NULL!	#NULL!	#NULL!	#NULL!	#NULL!	#NULL!	#NULL!	#NULL!	#NULL!	#NULL!	#NULL!	#NULL!	#NULL!	21	#NULL!
180330127626693	0	#NULL!	#NULL!	38.7207	2	1	2	6.05886	1	2	2	297	3	#NULL!	#NULL!	#NULL!	0.361396	2	1	2018-03-30	29	2024-05-01	2018-04-10	6.05886	0		#NULL!		4	EFV+3TC+TDF	3TC+EFV+TDF	0	1986-04-01	0.948681	#NULL!	#NULL!	#NULL!	#NULL!	#NULL!	#NULL!	#NULL!	#NULL!	#NULL!	#NULL!	#NULL!	#NULL!	#NULL!	22	#NULL!
14070391555617	0	#NULL!	#NULL!	41.2067	2	1	2	6.49966	1	2	2	295	3	#NULL!	#NULL!	#NULL!	0.854209	2	1	2014-07-03	32	2021-01-27	2014-07-29	6.49966		2	2021-01-27		6	EFV+3TC+TDF	3TC/DTG	0	1983-10-06	0.945683	#NULL!	#NULL!	#NULL!	#NULL!	#NULL!	#NULL!	#NULL!	#NULL!	#NULL!	#NULL!	#NULL!	#NULL!	#NULL!	23	#NULL!
171027123240214	0	#NULL!	#NULL!	37.5873	2	1	2	6.56537	1	2	2	283	3	#NULL!	#NULL!	#NULL!	0.361396	2	1	2017-10-27	29	2024-06-01	2017-11-07	6.56537	0		#NULL!		4	3TC+TDF+EFV	3TC+EFV+TDF	0	1987-05-20	0.945152	#NULL!	#NULL!	#NULL!	#NULL!	#NULL!	#NULL!	#NULL!	#NULL!	#NULL!	#NULL!	#NULL!	#NULL!	#NULL!	23	#NULL!
15060599839815	0	#NULL!	#NULL!	48.7906	3	1	2	4.39699	1	2	2	240	3	#NULL!	#NULL!	#NULL!	1.51129	2	0	2015-07-03	22	2020-01-10	2015-08-18	4.39699	7		#NULL!		7	EFV+TDF+3TC		0	1976-03-06	0.962125	#NULL!	#NULL!	#NULL!	#NULL!	#NULL!	#NULL!	#NULL!	#NULL!	#NULL!	#NULL!	#NULL!	#NULL!	#NULL!	32	#NULL!
191104155852713	0	#NULL!	#NULL!	53.7844	3	1	2	4.66804	1	2	2	224	3	#NULL!	#NULL!	#NULL!	0.262834	2	1	2019-11-04	27	2024-07-13	2019-11-12	4.66804	0		#NULL!		4	TDF+EFV+3TC	BIC/FTC/TAF	0	1971-03-09	0.960288	#NULL!	#NULL!	#NULL!	#NULL!	#NULL!	#NULL!	#NULL!	#NULL!	#NULL!	#NULL!	#NULL!	#NULL!	#NULL!	33	#NULL!
180412127932055	0	#NULL!	#NULL!	50.5756	3	1	2	6.14648	1	2	2	209	3	#NULL!	#NULL!	#NULL!	0.262834	2	1	2018-04-12	29	2024-06-12	2018-04-20	6.14648	0		#NULL!		4	TDF+EFV+3TC	3TC+EFV+TDF	0	1974-05-24	0.947706	#NULL!	#NULL!	#NULL!	#NULL!	#NULL!	#NULL!	#NULL!	#NULL!	#NULL!	#NULL!	#NULL!	#NULL!	#NULL!	40	#NULL!
14073192429642	0	#NULL!	#NULL!	45.8337	3	1	2	9.79603	1	2	2	261	3	#NULL!	#NULL!	#NULL!	0.459959	2	1	2014-07-31	45	2024-05-31	2014-08-14	9.79603	0		#NULL!		4	EFV+TDF+3TC	3TC+EFV+TDF	0	1979-02-19	0.91468	#NULL!	#NULL!	#NULL!	#NULL!	#NULL!	#NULL!	#NULL!	#NULL!	#NULL!	#NULL!	#NULL!	#NULL!	#NULL!	49	#NULL!
220425968194672744488960	0	#NULL!	#NULL!	45.3135	3	2	2	1.66461	1	2	2	347	3	#NULL!	#NULL!	#NULL!	4.00821	2	1	2022-04-25	6	2024-04-24	2022-08-25	1.66461	0		#NULL!		4	3TC+TDF+LPV/r	3TC+TDF+LPV/r	0	1979-08-28	0.980227	#NULL!	#NULL!	#NULL!	#NULL!	#NULL!	#NULL!	#NULL!	#NULL!	#NULL!	#NULL!	#NULL!	#NULL!	#NULL!	22	#NULL!
15031797598322	0	#NULL!	#NULL!	45.8528	3	2	2	9.02669	1	2	2	341	3	#NULL!	#NULL!	#NULL!	0.262834	2	1	2015-03-17	42	2024-04-03	2015-03-25	9.02669	0		#NULL!		4	LPV/r+3TC+TDF	3TC/DTG	0	1979-02-12	0.924805	#NULL!	#NULL!	#NULL!	#NULL!	#NULL!	#NULL!	#NULL!	#NULL!	#NULL!	#NULL!	#NULL!	#NULL!	#NULL!	48	#NULL!
170505117855205	1	#NULL!	#NULL!	81.883	4	1	2	0.240931	1	2	2	218	3	#NULL!	#NULL!	#NULL!	0.262834	2	1	2017-05-05	4	2017-08-09	2017-05-13	0.240931		1	2017-08-09	艾滋病病毒感染者	5	TDF+EFV+3TC		0	1943-02-01	0.993906	0.993906	0.994198	0.979442	0.991005	0.99755	0.992315	0.997987	0.997987	#NULL!	0.994768	0.993899	0.979442	0.0207722	14	0.991005
190401148241076	0	#NULL!	#NULL!	61.1656	4	1	2	1.96851	1	2	2	220	3	#NULL!	#NULL!	#NULL!	2.13552	2	0	2019-04-01	11	2021-05-24	2019-06-05	1.96851		3	2021-05-24		2	EFV+TDF+3TC	3TC+EFV+TDF	0	1963-10-21	0.978006	#NULL!	#NULL!	#NULL!	#NULL!	#NULL!	#NULL!	#NULL!	#NULL!	#NULL!	#NULL!	#NULL!	#NULL!	#NULL!	46	#NULL!
180315127258689	0	#NULL!	#NULL!	68.0732	4	1	2	6.15195	1	2	2	247	3	#NULL!	#NULL!	#NULL!	0.821355	2	1	2018-03-15	31	2024-06-03	2018-04-09	6.15195	0		#NULL!		4	NVP+TDF+3TC	3TC+EFV+TDF	0	1956-11-23	0.947706	#NULL!	#NULL!	#NULL!	#NULL!	#NULL!	#NULL!	#NULL!	#NULL!	#NULL!	#NULL!	#NULL!	#NULL!	#NULL!	100	#NULL!
170825121495233	0	#NULL!	#NULL!	68.4401	4	1	2	6.80903	1	2	2	305	3	#NULL!	#NULL!	#NULL!	0.62423	2	1	2017-08-25	33	2024-07-05	2017-09-13	6.80903	0		#NULL!		4	EFV+3TC+TDF	3TC+EFV+TDF	0	1956-07-12	0.942966	#NULL!	#NULL!	#NULL!	#NULL!	#NULL!	#NULL!	#NULL!	#NULL!	#NULL!	#NULL!	#NULL!	#NULL!	#NULL!	105	#NULL!
161103113427380	0	#NULL!	#NULL!	61.1218	4	1	2	7.31006	1	2	2	248	3	#NULL!	#NULL!	#NULL!	0.591376	2	1	2016-11-03	32	2024-03-14	2016-11-21	7.31006	0		#NULL!		4	NVP+TDF+3TC	3TC+NVP+TDF	0	1963-11-06	0.937662	#NULL!	#NULL!	#NULL!	#NULL!	#NULL!	#NULL!	#NULL!	#NULL!	#NULL!	#NULL!	#NULL!	#NULL!	#NULL!	110	#NULL!
14073192429146	1	#NULL!	#NULL!	62.217	4	1	2	7.42505	1	2	2	247	3	#NULL!	#NULL!	#NULL!	3.81109	2	1	2014-07-31	35	2022-04-28	2014-11-24	7.42505		1	2022-04-28	艾滋病病毒感染者	5	TDF+EFV+3TC	3TC+EFV+TDF	0	1962-10-02	0.935787	0.935787	0.937945	0.800515	0.906642	0.942795	0.909433	0.95463	0.95463	#NULL!	0.931405	0.936246	0.800515	0.2225	112	0.906642
190709152234880	0	#NULL!	#NULL!	76.9411	4	2	2	4.73101	1	2	2	293	3	#NULL!	#NULL!	#NULL!	1.21561	2	1	2019-07-09	24	2024-05-08	2019-08-15	4.73101	0		#NULL!		4	EFV+TDF+3TC	3TC+LPV/r	0	1948-01-11	0.959907	#NULL!	#NULL!	#NULL!	#NULL!	#NULL!	#NULL!	#NULL!	#NULL!	#NULL!	#NULL!	#NULL!	#NULL!	#NULL!	81	#NULL!
190603150684639	0	#NULL!	#NULL!	71.0931	4	2	2	4.76112	1	2	2	264	3	#NULL!	#NULL!	#NULL!	2.59548	2	1	2019-06-03	22	2024-05-25	2019-08-21	4.76112	0		#NULL!		4	EFV+TDF+3TC	3TC/DTG	0	1953-11-16	0.959524	#NULL!	#NULL!	#NULL!	#NULL!	#NULL!	#NULL!	#NULL!	#NULL!	#NULL!	#NULL!	#NULL!	#NULL!	#NULL!	82	#NULL!
170125115539782	0	#NULL!	#NULL!	69.0452	4	2	2	7.436	1	2	2	343	3	#NULL!	#NULL!	#NULL!	0.394251	2	0	2017-01-25	34	2024-07-15	2017-02-06	7.436		3	2024-07-15		2	TDF+3TC+EFV	3TC/DTG	0	1955-12-04	0.935787	#NULL!	#NULL!	#NULL!	#NULL!	#NULL!	#NULL!	#NULL!	#NULL!	#NULL!	#NULL!	#NULL!	#NULL!	#NULL!	112	#NULL!
160325106986492	0	#NULL!	#NULL!	80.4018	4	2	2	7.99452	1	2	2	238	3	#NULL!	#NULL!	#NULL!	0.361396	2	1	2016-03-25	37	2024-04-03	2016-04-05	7.99452	0		#NULL!		4	TDF+EFV+3TC	3TC/DTG	0	1944-07-26	0.930415	#NULL!	#NULL!	#NULL!	#NULL!	#NULL!	#NULL!	#NULL!	#NULL!	#NULL!	#NULL!	#NULL!	#NULL!	#NULL!	117	#NULL!
15031097455039	0	#NULL!	#NULL!	65.5927	4	2	2	8.93634	1	2	2	286	3	#NULL!	#NULL!	#NULL!	2.92402	2	1	2015-03-09	40	2024-05-13	2015-06-06	8.93634	0		#NULL!		4	EFV+3TC+TDF	3TC+EFV+TDF	0	1959-05-18	0.924805	#NULL!	#NULL!	#NULL!	#NULL!	#NULL!	#NULL!	#NULL!	#NULL!	#NULL!	#NULL!	#NULL!	#NULL!	#NULL!	123	#NULL!
190325147972971	0	#NULL!	#NULL!	43.835	2	1	3	0.33128	1	2	2	335	3	#NULL!	#NULL!	#NULL!	0.919918	2	0	2019-03-25	2	2019-08-21	2019-04-22	0.33128		3	2019-08-21		2	TDF+EFV+3TC	3TC/DTG	0	1981-02-18	0.992947	#NULL!	#NULL!	#NULL!	#NULL!	#NULL!	#NULL!	#NULL!	#NULL!	#NULL!	#NULL!	#NULL!	#NULL!	#NULL!	6	#NULL!
200509708717542767591424	0	#NULL!	#NULL!	57.6283	3	2	3	3.9781	1	2	2	320	3	#NULL!	#NULL!	#NULL!	0.722793	2	1	2020-05-08	24	2024-05-22	2020-05-30	3.9781	0		#NULL!		4	TDF+EFV+3TC	3TC+EFV+TDF	0	1967-05-05	0.965357	#NULL!	#NULL!	#NULL!	#NULL!	#NULL!	#NULL!	#NULL!	#NULL!	#NULL!	#NULL!	#NULL!	#NULL!	#NULL!	32	#NULL!
1010221000000000137462	0	#NULL!	#NULL!	57.4093	3	2	3	8.24641	1	2	2	267	3	#NULL!	#NULL!	#NULL!	2.52977	2	1	2015-10-23	39	2024-04-07	2016-01-08	8.24641	0		#NULL!		4	TDF+EFV+3TC	3TC+EFV+TDF	0	1967-07-24	0.928215	#NULL!	#NULL!	#NULL!	#NULL!	#NULL!	#NULL!	#NULL!	#NULL!	#NULL!	#NULL!	#NULL!	#NULL!	#NULL!	47	#NULL!
200731738682631515799552	0	#NULL!	#NULL!	78.54	4	1	3	3.65229	1	2	2	257	3	#NULL!	#NULL!	#NULL!	0.262834	2	1	2020-07-31	18	2024-04-03	2020-08-08	3.65229	0		#NULL!		4	TDF+EFV+3TC	3TC+NVP+TDF	0	1946-06-06	0.967734	#NULL!	#NULL!	#NULL!	#NULL!	#NULL!	#NULL!	#NULL!	#NULL!	#NULL!	#NULL!	#NULL!	#NULL!	#NULL!	67	#NULL!
180315127259857	0	#NULL!	#NULL!	29.1273	1	1	1	2.04791	1	3	1	296	3	#NULL!	#NULL!	#NULL!	0.62423	2	0	2018-03-15	13	2020-04-20	2018-04-03	2.04791	0		#NULL!		7	LPV/r+3TC+TDF		0	1995-11-04	0.977723	#NULL!	#NULL!	#NULL!	#NULL!	#NULL!	#NULL!	#NULL!	#NULL!	#NULL!	#NULL!	#NULL!	#NULL!	#NULL!	6	#NULL!
220210941275643507888128	0	#NULL!	#NULL!	29.2396	1	1	1	2.24778	1	3	1	308	3	#NULL!	#NULL!	#NULL!	1.31417	2	1	2022-02-10	11	2024-06-20	2022-03-22	2.24778	0		#NULL!		4	BIC/FTC/TAF	BIC/FTC/TAF	0	1995-09-24	0.976011	#NULL!	#NULL!	#NULL!	#NULL!	#NULL!	#NULL!	#NULL!	#NULL!	#NULL!	#NULL!	#NULL!	#NULL!	#NULL!	7	#NULL!
200723735886704795189248	0	#NULL!	#NULL!	25.256	1	1	1	2.78987	1	3	1	324	3	#NULL!	#NULL!	#NULL!	2.06982	2	1	2020-07-23	14	2023-07-10	2020-09-24	2.78987		2	2023-07-10		6	EFV+3TC+TDF	3TC/DTG	0	1999-09-18	0.972796	#NULL!	#NULL!	#NULL!	#NULL!	#NULL!	#NULL!	#NULL!	#NULL!	#NULL!	#NULL!	#NULL!	#NULL!	#NULL!	8	#NULL!
210407829296644573548544	0	#NULL!	#NULL!	23.794	1	1	1	2.84189	1	3	1	299	3	#NULL!	#NULL!	#NULL!	1.64271	2	1	2021-04-06	14	2024-03-29	2021-05-26	2.84189	0		#NULL!		4	TDF+EFV+3TC	AZT/3TC+LPV/r	0	2001-03-05	0.972796	#NULL!	#NULL!	#NULL!	#NULL!	#NULL!	#NULL!	#NULL!	#NULL!	#NULL!	#NULL!	#NULL!	#NULL!	#NULL!	8	#NULL!
210525846697623390027776	0	#NULL!	#NULL!	21.7598	1	1	1	2.88022	1	3	1	290	3	#NULL!	#NULL!	#NULL!	1.01848	2	1	2021-05-25	17	2024-05-12	2021-06-25	2.88022	0		#NULL!		4	3TC+NVP+TDF	3TC+RPV+TDF	0	2003-03-18	0.972796	#NULL!	#NULL!	#NULL!	#NULL!	#NULL!	#NULL!	#NULL!	#NULL!	#NULL!	#NULL!	#NULL!	#NULL!	#NULL!	8	#NULL!
200925759062802500419584	0	#NULL!	#NULL!	27.0055	1	1	1	3.44148	1	3	1	302	3	#NULL!	#NULL!	#NULL!	2.79261	2	1	2020-09-25	17	2024-05-29	2020-12-19	3.44148	0		#NULL!		4	EFV+TDF+3TC	3TC+EFV+TDF	0	1997-12-18	0.968724	#NULL!	#NULL!	#NULL!	#NULL!	#NULL!	#NULL!	#NULL!	#NULL!	#NULL!	#NULL!	#NULL!	#NULL!	#NULL!	8	#NULL!
190301147101837	0	#NULL!	#NULL!	26.9863	1	1	1	3.64134	1	3	1	304	3	#NULL!	#NULL!	#NULL!	1.1499	2	1	2019-02-28	18	2022-11-24	2019-04-04	3.64134		2	2022-11-24		6	TDF+EFV+3TC	3TC+EFV+TDF	0	1997-12-25	0.967734	#NULL!	#NULL!	#NULL!	#NULL!	#NULL!	#NULL!	#NULL!	#NULL!	#NULL!	#NULL!	#NULL!	#NULL!	#NULL!	8	#NULL!
200526714781482140303360	0	#NULL!	#NULL!	26.3621	1	1	1	3.84942	1	3	1	310	3	#NULL!	#NULL!	#NULL!	0.262834	2	1	2020-05-25	20	2024-04-08	2020-06-02	3.84942	0		#NULL!		4	TDF+EFV+3TC	3TC+EFV+TDF	0	1998-08-10	0.966046	#NULL!	#NULL!	#NULL!	#NULL!	#NULL!	#NULL!	#NULL!	#NULL!	#NULL!	#NULL!	#NULL!	#NULL!	#NULL!	8	#NULL!
180913133179095	0	#NULL!	#NULL!	27.0821	1	1	1	3.98631	1	3	1	316	3	#NULL!	#NULL!	#NULL!	1.21561	2	1	2018-09-13	25	2022-10-15	2018-10-20	3.98631		2	2022-10-15		6	EFV+TDF+3TC	3TC+EFV+TDF	0	1997-11-20	0.965357	#NULL!	#NULL!	#NULL!	#NULL!	#NULL!	#NULL!	#NULL!	#NULL!	#NULL!	#NULL!	#NULL!	#NULL!	#NULL!	8	#NULL!
200526714777182030790656	0	#NULL!	#NULL!	25.3682	1	1	1	4.09582	1	3	1	311	3	#NULL!	#NULL!	#NULL!	0.525667	2	1	2020-05-25	21	2024-07-15	2020-06-10	4.09582	0		#NULL!		4	EFV+TDF+3TC	BIC/FTC/TAF	0	1999-08-08	0.965007	#NULL!	#NULL!	#NULL!	#NULL!	#NULL!	#NULL!	#NULL!	#NULL!	#NULL!	#NULL!	#NULL!	#NULL!	#NULL!	8	#NULL!
181022142459814	0	#NULL!	#NULL!	28.1581	1	1	1	4.22998	1	3	1	321	3	#NULL!	#NULL!	#NULL!	0.722793	2	1	2018-10-18	24	2023-02-01	2018-11-09	4.22998		2	2023-02-01		6	EFV+TDF+3TC	3TC/DTG	0	1996-10-23	0.964292	#NULL!	#NULL!	#NULL!	#NULL!	#NULL!	#NULL!	#NULL!	#NULL!	#NULL!	#NULL!	#NULL!	#NULL!	#NULL!	8	#NULL!
190610150953689	0	#NULL!	#NULL!	27.4244	1	1	1	4.82136	1	3	1	276	3	#NULL!	#NULL!	#NULL!	0.722793	2	1	2019-06-10	25	2024-04-27	2019-07-02	4.82136	0		#NULL!		4	EFV+TDF+3TC	3TC/DTG	0	1997-07-18	0.958372	#NULL!	#NULL!	#NULL!	#NULL!	#NULL!	#NULL!	#NULL!	#NULL!	#NULL!	#NULL!	#NULL!	#NULL!	#NULL!	10	#NULL!
190311147466057	0	#NULL!	#NULL!	25.8638	1	1	1	5.05681	1	3	1	210	3	#NULL!	#NULL!	#NULL!	0.62423	2	1	2019-03-11	29	2024-04-19	2019-03-30	5.05681	0		#NULL!		4	EFV+TDF+3TC	ANV/3TC/TDF	0	1999-02-08	0.954839	#NULL!	#NULL!	#NULL!	#NULL!	#NULL!	#NULL!	#NULL!	#NULL!	#NULL!	#NULL!	#NULL!	#NULL!	#NULL!	10	#NULL!
190430149335064	0	#NULL!	#NULL!	22.8604	1	1	1	5.08419	1	3	1	341	3	#NULL!	#NULL!	#NULL!	0.722793	2	1	2019-04-30	24	2024-06-21	2019-05-22	5.08419	0		#NULL!		4	EFV+TDF+3TC	3TC+EFV+TDF	0	2002-02-09	0.954839	#NULL!	#NULL!	#NULL!	#NULL!	#NULL!	#NULL!	#NULL!	#NULL!	#NULL!	#NULL!	#NULL!	#NULL!	#NULL!	10	#NULL!
180828132731624	0	#NULL!	#NULL!	28.8563	1	1	1	5.15537	1	3	1	348	3	#NULL!	#NULL!	#NULL!	0.887064	2	1	2018-08-23	24	2023-11-15	2018-09-19	5.15537		2	2023-11-15		6	LPV/r+TDF+3TC	3TC+TDF+LPV/r	0	1996-02-11	0.954839	#NULL!	#NULL!	#NULL!	#NULL!	#NULL!	#NULL!	#NULL!	#NULL!	#NULL!	#NULL!	#NULL!	#NULL!	#NULL!	10	#NULL!
180605129780078	0	#NULL!	#NULL!	28.3087	1	1	1	5.86721	1	3	1	209	3	#NULL!	#NULL!	#NULL!	0.788501	2	1	2018-06-05	30	2024-05-11	2018-06-29	5.86721	0		#NULL!		4	TDF+EFV+3TC	3TC+EFV+TDF	0	1996-08-29	0.949638	#NULL!	#NULL!	#NULL!	#NULL!	#NULL!	#NULL!	#NULL!	#NULL!	#NULL!	#NULL!	#NULL!	#NULL!	#NULL!	11	#NULL!
171205124308475	0	#NULL!	#NULL!	26.1075	1	1	1	6.23956	1	3	1	306	3	#NULL!	#NULL!	#NULL!	3.35113	2	1	2017-12-05	29	2024-06-12	2018-03-17	6.23956	0		#NULL!		4	EFV+3TC+TDF	BIC/FTC/TAF	0	1998-11-11	0.946709	#NULL!	#NULL!	#NULL!	#NULL!	#NULL!	#NULL!	#NULL!	#NULL!	#NULL!	#NULL!	#NULL!	#NULL!	#NULL!	11	#NULL!
171220124773800	0	#NULL!	#NULL!	26.655	1	1	1	6.36003	1	3	1	210	3	#NULL!	#NULL!	#NULL!	0.657084	2	1	2017-12-20	28	2024-05-20	2018-01-09	6.36003	0		#NULL!		4	EFV+TDF+3TC	3TC+EFV+TDF	0	1998-04-25	0.9462	#NULL!	#NULL!	#NULL!	#NULL!	#NULL!	#NULL!	#NULL!	#NULL!	#NULL!	#NULL!	#NULL!	#NULL!	#NULL!	11	#NULL!
160914112230247	0	#NULL!	#NULL!	28.2786	1	1	1	7.46886	1	3	1	208	3	#NULL!	#NULL!	#NULL!	0.952772	2	1	2016-09-14	34	2024-04-02	2016-10-13	7.46886	0		#NULL!		4	EFV+TDF+3TC	3TC+EFV+TDF	0	1996-09-09	0.935787	#NULL!	#NULL!	#NULL!	#NULL!	#NULL!	#NULL!	#NULL!	#NULL!	#NULL!	#NULL!	#NULL!	#NULL!	#NULL!	11	#NULL!
150716101148046	0	#NULL!	#NULL!	28.963	1	1	1	7.51814	1	3	1	350	3	#NULL!	#NULL!	#NULL!	2.33265	2	0	2015-07-14	37	2023-03-31	2015-09-23	7.51814		3	2023-03-31		2	EFV+TDF+3TC	BIC/FTC/TAF	0	1996-01-03	0.934511	#NULL!	#NULL!	#NULL!	#NULL!	#NULL!	#NULL!	#NULL!	#NULL!	#NULL!	#NULL!	#NULL!	#NULL!	#NULL!	11	#NULL!
161118113811198	0	#NULL!	#NULL!	26.102	1	1	1	7.54825	1	3	1	338	3	#NULL!	#NULL!	#NULL!	0.361396	2	1	2016-11-18	37	2024-06-17	2016-11-29	7.54825	0		#NULL!		4	EFV+TDF+3TC	3TC/DTG+AZT	0	1998-11-13	0.934511	#NULL!	#NULL!	#NULL!	#NULL!	#NULL!	#NULL!	#NULL!	#NULL!	#NULL!	#NULL!	#NULL!	#NULL!	#NULL!	11	#NULL!
151223105006506	0	#NULL!	#NULL!	29.2122	1	1	1	8.14237	1	3	1	218	3	#NULL!	#NULL!	#NULL!	2.56263	2	1	2015-12-22	39	2024-04-30	2016-03-09	8.14237	0		#NULL!		4	TDF+EFV+3TC	3TC+EFV+TDF	0	1995-10-04	0.928215	#NULL!	#NULL!	#NULL!	#NULL!	#NULL!	#NULL!	#NULL!	#NULL!	#NULL!	#NULL!	#NULL!	#NULL!	#NULL!	11	#NULL!
150703100768418	0	#NULL!	#NULL!	28.1362	1	1	1	8.45175	1	3	1	326	3	#NULL!	#NULL!	#NULL!	3.02259	2	1	2015-07-03	40	2024-03-16	2015-10-03	8.45175	0		#NULL!		4	EFV+TDF+3TC	BIC/FTC/TAF	0	1996-10-31	0.926593	#NULL!	#NULL!	#NULL!	#NULL!	#NULL!	#NULL!	#NULL!	#NULL!	#NULL!	#NULL!	#NULL!	#NULL!	#NULL!	11	#NULL!
190215146613005	0	#NULL!	#NULL!	32.2895	2	1	1	0.52293	1	3	1	332	3	#NULL!	#NULL!	#NULL!	0.62423	2	1	2019-04-11	7	2019-11-07	2019-04-30	0.52293		2	2019-11-07		6	EFV+3TC+TDF	3TC+EFV+TDF	0	1992-09-05	0.990033	#NULL!	#NULL!	#NULL!	#NULL!	#NULL!	#NULL!	#NULL!	#NULL!	#NULL!	#NULL!	#NULL!	#NULL!	#NULL!	8	#NULL!
160129105839587	0	#NULL!	#NULL!	31.293	2	1	1	1.64545	1	3	1	305	3	#NULL!	#NULL!	#NULL!	0.62423	2	0	2016-01-29	10	2017-10-10	2016-02-17	1.64545	0		#NULL!		7	TDF+EFV+3TC		0	1993-09-04	0.980227	#NULL!	#NULL!	#NULL!	#NULL!	#NULL!	#NULL!	#NULL!	#NULL!	#NULL!	#NULL!	#NULL!	#NULL!	#NULL!	10	#NULL!
200709730830354809618432	0	#NULL!	#NULL!	36.4565	2	1	1	3.5154	1	3	1	269	3	#NULL!	#NULL!	#NULL!	5.22382	2	1	2020-07-09	19	2024-06-21	2020-12-15	3.5154	0		#NULL!		4	EFV+TDF+3TC	3TC+EFV+TDF	0	1988-07-06	0.968724	#NULL!	#NULL!	#NULL!	#NULL!	#NULL!	#NULL!	#NULL!	#NULL!	#NULL!	#NULL!	#NULL!	#NULL!	#NULL!	16	#NULL!
15040398005131	0	#NULL!	#NULL!	37.2779	2	1	1	3.86311	1	3	1	203	3	#NULL!	#NULL!	#NULL!	0.492813	2	1	2015-04-03	21	2019-02-27	2015-04-18	3.86311		2	2019-02-27		6	TDF+3TC+EFV	3TC+EFV+TDF	0	1987-09-10	0.966046	#NULL!	#NULL!	#NULL!	#NULL!	#NULL!	#NULL!	#NULL!	#NULL!	#NULL!	#NULL!	#NULL!	#NULL!	#NULL!	17	#NULL!
150619100312796	0	#NULL!	#NULL!	35.3121	2	1	1	3.86585	1	3	1	321	3	#NULL!	#NULL!	#NULL!	0.62423	2	0	2015-06-19	20	2019-05-20	2015-07-08	3.86585	0		#NULL!		7	EFV+3TC+TDF		0	1989-08-28	0.966046	#NULL!	#NULL!	#NULL!	#NULL!	#NULL!	#NULL!	#NULL!	#NULL!	#NULL!	#NULL!	#NULL!	#NULL!	#NULL!	17	#NULL!
14082893087439	0	#NULL!	#NULL!	37.1629	2	1	1	4.13415	1	3	1	336	3	#NULL!	#NULL!	#NULL!	2.20123	2	0	2014-08-28	18	2018-12-22	2014-11-03	4.13415		3	2018-12-22		2	EFV+3TC+TDF	BIC/FTC/TAF	0	1987-10-22	0.965007	#NULL!	#NULL!	#NULL!	#NULL!	#NULL!	#NULL!	#NULL!	#NULL!	#NULL!	#NULL!	#NULL!	#NULL!	#NULL!	19	#NULL!
161104113456278	0	#NULL!	#NULL!	41.256	2	1	1	4.52019	1	3	1	296	3	#NULL!	#NULL!	#NULL!	0.394251	2	0	2016-11-04	22	2021-05-25	2016-11-16	4.52019		3	2021-05-25		2	TDF+EFV+3TC	BIC/FTC/TAF	0	1983-09-18	0.961035	#NULL!	#NULL!	#NULL!	#NULL!	#NULL!	#NULL!	#NULL!	#NULL!	#NULL!	#NULL!	#NULL!	#NULL!	#NULL!	19	#NULL!
190603150678577	0	#NULL!	#NULL!	36.5688	2	1	1	4.8104	1	3	1	333	3	#NULL!	#NULL!	#NULL!	0.558522	2	1	2019-06-03	24	2024-04-11	2019-06-20	4.8104	0		#NULL!		4	EFV+TDF+3TC	3TC+EFV+TDF	0	1988-05-26	0.958372	#NULL!	#NULL!	#NULL!	#NULL!	#NULL!	#NULL!	#NULL!	#NULL!	#NULL!	#NULL!	#NULL!	#NULL!	#NULL!	20	#NULL!
190816153568026	0	#NULL!	#NULL!	35.1752	2	1	1	4.85421	1	3	1	295	3	#NULL!	#NULL!	#NULL!	0.328542	2	1	2019-08-16	26	2024-07-03	2019-08-26	4.85421	0		#NULL!		4	EFV+TDF+3TC	ANV/3TC/TDF	0	1989-10-17	0.957596	#NULL!	#NULL!	#NULL!	#NULL!	#NULL!	#NULL!	#NULL!	#NULL!	#NULL!	#NULL!	#NULL!	#NULL!	#NULL!	20	#NULL!
190416148771824	0	#NULL!	#NULL!	31.0164	2	1	1	4.89254	1	3	1	269	3	#NULL!	#NULL!	#NULL!	2.98973	2	1	2019-04-15	24	2024-06-05	2019-07-15	4.89254	0		#NULL!		4	EFV+TDF+3TC	3TC+EFV+TDF	0	1993-12-14	0.957206	#NULL!	#NULL!	#NULL!	#NULL!	#NULL!	#NULL!	#NULL!	#NULL!	#NULL!	#NULL!	#NULL!	#NULL!	#NULL!	20	#NULL!
190710152267317	0	#NULL!	#NULL!	32.9767	2	1	1	4.93087	1	3	1	211	3	#NULL!	#NULL!	#NULL!	0.985626	2	1	2019-07-09	24	2024-07-13	2019-08-08	4.93087	0		#NULL!		4	EFV+TDF+3TC	3TC+EFV+TDF	0	1991-12-29	0.95603	#NULL!	#NULL!	#NULL!	#NULL!	#NULL!	#NULL!	#NULL!	#NULL!	#NULL!	#NULL!	#NULL!	#NULL!	#NULL!	21	#NULL!
190524150281140	0	#NULL!	#NULL!	35.1095	2	1	1	4.95003	1	3	1	258	3	#NULL!	#NULL!	#NULL!	0.854209	2	0	2019-05-23	22	2024-05-30	2019-06-18	4.95003		3	2024-05-30		2	EFV+TDF+3TC	3TC+EFV+TDF	0	1989-11-10	0.95603	#NULL!	#NULL!	#NULL!	#NULL!	#NULL!	#NULL!	#NULL!	#NULL!	#NULL!	#NULL!	#NULL!	#NULL!	#NULL!	21	#NULL!
190318147722305	0	#NULL!	#NULL!	44.9795	2	1	1	5.15537	1	3	1	303	3	#NULL!	#NULL!	#NULL!	0.887064	2	1	2019-03-18	24	2024-06-09	2019-04-14	5.15537	0		#NULL!		4	EFV+TDF+3TC	3TC+EFV+TDF	0	1979-12-28	0.954839	#NULL!	#NULL!	#NULL!	#NULL!	#NULL!	#NULL!	#NULL!	#NULL!	#NULL!	#NULL!	#NULL!	#NULL!	#NULL!	21	#NULL!
180720131513539	0	#NULL!	#NULL!	33.5654	2	1	1	5.91102	1	3	1	226	3	#NULL!	#NULL!	#NULL!	0.427105	2	1	2018-07-19	30	2024-06-29	2018-08-01	5.91102	0		#NULL!		4	EFV+TDF+3TC	3TC/DTG	0	1991-05-28	0.949638	#NULL!	#NULL!	#NULL!	#NULL!	#NULL!	#NULL!	#NULL!	#NULL!	#NULL!	#NULL!	#NULL!	#NULL!	#NULL!	22	#NULL!
171101123387436	0	#NULL!	#NULL!	32.0951	2	1	1	6.33812	1	3	1	275	3	#NULL!	#NULL!	#NULL!	0.985626	2	1	2017-11-01	29	2024-04-03	2017-12-01	6.33812	0		#NULL!		4	EFV+3TC+TDF	3TC+EFV+TDF	0	1992-11-15	0.9462	#NULL!	#NULL!	#NULL!	#NULL!	#NULL!	#NULL!	#NULL!	#NULL!	#NULL!	#NULL!	#NULL!	#NULL!	#NULL!	23	#NULL!
170714120218029	0	#NULL!	#NULL!	32.1225	2	1	1	6.77618	1	3	1	341	3	#NULL!	#NULL!	#NULL!	1.80698	2	1	2017-07-14	31	2024-06-17	2017-09-07	6.77618	0		#NULL!		4	EFV+TDF+3TC	3TC+EFV+TDF	0	1992-11-05	0.943525	#NULL!	#NULL!	#NULL!	#NULL!	#NULL!	#NULL!	#NULL!	#NULL!	#NULL!	#NULL!	#NULL!	#NULL!	#NULL!	23	#NULL!
170413117293007	0	#NULL!	#NULL!	32.0021	2	1	1	6.80082	1	3	1	272	3	#NULL!	#NULL!	#NULL!	2.23409	2	1	2017-04-13	31	2024-04-08	2017-06-20	6.80082	0		#NULL!		4	EFV+3TC+TDF	3TC/DTG	0	1992-12-19	0.943525	#NULL!	#NULL!	#NULL!	#NULL!	#NULL!	#NULL!	#NULL!	#NULL!	#NULL!	#NULL!	#NULL!	#NULL!	#NULL!	23	#NULL!
160914112215040	0	#NULL!	#NULL!	35.2765	2	1	1	7.40862	1	3	1	307	3	#NULL!	#NULL!	#NULL!	1.87269	2	1	2016-09-14	38	2024-04-08	2016-11-10	7.40862	0		#NULL!		4	EFV+3TC+TDF	3TC/DTG	0	1989-09-10	0.937042	#NULL!	#NULL!	#NULL!	#NULL!	#NULL!	#NULL!	#NULL!	#NULL!	#NULL!	#NULL!	#NULL!	#NULL!	#NULL!	25	#NULL!
161202114199149	0	#NULL!	#NULL!	42.8029	2	1	1	7.54552	1	3	1	317	3	#NULL!	#NULL!	#NULL!	0.854209	2	1	2016-12-02	36	2024-07-15	2016-12-28	7.54552	0		#NULL!		4	TDF+3TC+EFV	3TC+EFV+TDF	0	1982-03-02	0.934511	#NULL!	#NULL!	#NULL!	#NULL!	#NULL!	#NULL!	#NULL!	#NULL!	#NULL!	#NULL!	#NULL!	#NULL!	#NULL!	26	#NULL!
160506108173750	0	#NULL!	#NULL!	34.9261	2	1	1	7.5948	1	3	1	305	3	#NULL!	#NULL!	#NULL!	3.0883	2	1	2016-05-06	33	2024-03-13	2016-08-08	7.5948	0		#NULL!		4	EFV+TDF+3TC	3TC+EFV+TDF	0	1990-01-16	0.934511	#NULL!	#NULL!	#NULL!	#NULL!	#NULL!	#NULL!	#NULL!	#NULL!	#NULL!	#NULL!	#NULL!	#NULL!	#NULL!	26	#NULL!
160115105553102	0	#NULL!	#NULL!	36.5825	2	1	1	7.92334	1	3	1	310	3	#NULL!	#NULL!	#NULL!	2.03696	2	1	2016-05-01	36	2024-06-04	2016-07-02	7.92334	0		#NULL!		4	TDF+EFV+3TC	3TC+EFV+TDF	0	1988-05-21	0.931134	#NULL!	#NULL!	#NULL!	#NULL!	#NULL!	#NULL!	#NULL!	#NULL!	#NULL!	#NULL!	#NULL!	#NULL!	#NULL!	27	#NULL!
1311147000000000514733	0	#NULL!	#NULL!	34.7645	2	1	1	8.03833	1	3	1	313	3	#NULL!	#NULL!	#NULL!	2.23409	2	1	2016-02-26	38	2024-05-18	2016-05-04	8.03833	0		#NULL!		4	TDF+EFV+3TC	3TC+EFV+TDF	0	1990-03-16	0.929684	#NULL!	#NULL!	#NULL!	#NULL!	#NULL!	#NULL!	#NULL!	#NULL!	#NULL!	#NULL!	#NULL!	#NULL!	#NULL!	27	#NULL!
160318106814796	0	#NULL!	#NULL!	44.3826	2	1	1	8.15332	1	3	1	298	3	#NULL!	#NULL!	#NULL!	1.08419	2	1	2016-03-18	36	2024-06-15	2016-04-20	8.15332	0		#NULL!		4	TDF+EFV+3TC	3TC+EFV+TDF	0	1980-08-02	0.928215	#NULL!	#NULL!	#NULL!	#NULL!	#NULL!	#NULL!	#NULL!	#NULL!	#NULL!	#NULL!	#NULL!	#NULL!	#NULL!	27	#NULL!
15012796713340	0	#NULL!	#NULL!	30.8604	2	1	1	8.21903	1	3	1	281	3	#NULL!	#NULL!	#NULL!	1.21561	2	0	2015-01-26	34	2023-05-23	2015-03-04	8.21903	0		#NULL!		7	EFV+3TC+TDF		0	1994-02-09	0.928215	#NULL!	#NULL!	#NULL!	#NULL!	#NULL!	#NULL!	#NULL!	#NULL!	#NULL!	#NULL!	#NULL!	#NULL!	#NULL!	27	#NULL!
151231105209485	0	#NULL!	#NULL!	33.1684	2	1	1	8.2245	1	3	1	288	3	#NULL!	#NULL!	#NULL!	0.919918	2	1	2015-12-31	40	2024-04-19	2016-01-28	8.2245	0		#NULL!		4	TDF+EFV+3TC	3TC+EFV+TDF	0	1991-10-20	0.928215	#NULL!	#NULL!	#NULL!	#NULL!	#NULL!	#NULL!	#NULL!	#NULL!	#NULL!	#NULL!	#NULL!	#NULL!	#NULL!	27	#NULL!
160115105537964	0	#NULL!	#NULL!	39.0986	2	1	1	8.22724	1	3	1	256	3	#NULL!	#NULL!	#NULL!	1.51129	2	1	2016-01-15	39	2024-05-23	2016-03-01	8.22724	0		#NULL!		4	TDF+EFV+3TC	BIC/FTC/TAF	0	1985-11-14	0.928215	#NULL!	#NULL!	#NULL!	#NULL!	#NULL!	#NULL!	#NULL!	#NULL!	#NULL!	#NULL!	#NULL!	#NULL!	#NULL!	27	#NULL!
151216104839428	0	#NULL!	#NULL!	34.6879	2	1	1	8.24914	1	3	1	310	3	#NULL!	#NULL!	#NULL!	1.18275	2	1	2015-12-16	38	2024-04-21	2016-01-21	8.24914	0		#NULL!		4	TDF+EFV+3TC	3TC+EFV+TDF	0	1990-04-13	0.928215	#NULL!	#NULL!	#NULL!	#NULL!	#NULL!	#NULL!	#NULL!	#NULL!	#NULL!	#NULL!	#NULL!	#NULL!	#NULL!	27	#NULL!
151010103268221	0	#NULL!	#NULL!	30.9069	2	1	1	8.42437	1	3	1	259	3	#NULL!	#NULL!	#NULL!	2.59548	2	1	2015-10-10	41	2024-05-31	2015-12-28	8.42437	0		#NULL!		4	EFV+TDF+3TC	3TC+EFV+TDF	0	1994-01-23	0.926593	#NULL!	#NULL!	#NULL!	#NULL!	#NULL!	#NULL!	#NULL!	#NULL!	#NULL!	#NULL!	#NULL!	#NULL!	#NULL!	27	#NULL!
150924102918889	0	#NULL!	#NULL!	30.7454	2	1	1	8.44627	1	3	1	313	3	#NULL!	#NULL!	#NULL!	1.41273	2	1	2015-09-24	39	2024-04-17	2015-11-06	8.44627	0		#NULL!		4	EFV+DDI+3TC	3TC+DTG	0	1994-03-23	0.926593	#NULL!	#NULL!	#NULL!	#NULL!	#NULL!	#NULL!	#NULL!	#NULL!	#NULL!	#NULL!	#NULL!	#NULL!	#NULL!	27	#NULL!
150910102578036	0	#NULL!	#NULL!	32.3333	2	1	1	8.63792	1	3	1	324	3	#NULL!	#NULL!	#NULL!	0.394251	2	1	2015-09-10	45	2024-05-12	2015-09-22	8.63792	0		#NULL!		4	EFV+TDF+3TC	3TC+EFV+TDF	0	1992-08-20	0.925736	#NULL!	#NULL!	#NULL!	#NULL!	#NULL!	#NULL!	#NULL!	#NULL!	#NULL!	#NULL!	#NULL!	#NULL!	#NULL!	27	#NULL!
150814101940642	0	#NULL!	#NULL!	38.0308	2	1	1	8.64887	1	3	1	288	3	#NULL!	#NULL!	#NULL!	1.1499	2	1	2015-08-14	43	2024-05-12	2015-09-18	8.64887	0		#NULL!		4	EFV+3TC+TDF	3TC+EFV+TDF	0	1986-12-09	0.925736	#NULL!	#NULL!	#NULL!	#NULL!	#NULL!	#NULL!	#NULL!	#NULL!	#NULL!	#NULL!	#NULL!	#NULL!	#NULL!	27	#NULL!
14060990667321	0	#NULL!	#NULL!	34.7125	2	1	1	8.80219	1	3	1	283	3	#NULL!	#NULL!	#NULL!	0.657084	2	1	2015-06-05	39	2024-04-13	2015-06-25	8.80219	0		#NULL!		4	EFV+3TC+TDF	3TC+EFV+TDF	0	1990-04-04	0.924805	#NULL!	#NULL!	#NULL!	#NULL!	#NULL!	#NULL!	#NULL!	#NULL!	#NULL!	#NULL!	#NULL!	#NULL!	#NULL!	27	#NULL!
15032797845491	0	#NULL!	#NULL!	35.0794	2	1	1	8.82683	1	3	1	309	3	#NULL!	#NULL!	#NULL!	2.62834	2	1	2015-03-27	42	2024-04-12	2015-06-15	8.82683	0		#NULL!		4	EFV+3TC+TDF	ANV/3TC/TDF	0	1989-11-21	0.924805	#NULL!	#NULL!	#NULL!	#NULL!	#NULL!	#NULL!	#NULL!	#NULL!	#NULL!	#NULL!	#NULL!	#NULL!	#NULL!	27	#NULL!
15040398005062	0	#NULL!	#NULL!	38.9863	2	1	1	9.05407	1	3	1	232	3	#NULL!	#NULL!	#NULL!	0.689938	2	1	2015-04-03	38	2024-05-13	2015-04-24	9.05407	0		#NULL!		4	EFV+3TC+TDF	BIC/FTC/TAF	0	1985-12-25	0.923777	#NULL!	#NULL!	#NULL!	#NULL!	#NULL!	#NULL!	#NULL!	#NULL!	#NULL!	#NULL!	#NULL!	#NULL!	#NULL!	27	#NULL!
14123196139090	0	#NULL!	#NULL!	43.7639	2	1	1	9.3744	1	3	1	317	3	#NULL!	#NULL!	#NULL!	1.11704	2	1	2014-12-31	46	2024-06-19	2015-02-03	9.3744	0		#NULL!		4	EFV+3TC+TDF	3TC+EFV+TDF	0	1981-03-16	0.917244	#NULL!	#NULL!	#NULL!	#NULL!	#NULL!	#NULL!	#NULL!	#NULL!	#NULL!	#NULL!	#NULL!	#NULL!	#NULL!	29	#NULL!
14102494503495	0	#NULL!	#NULL!	34.6851	2	1	1	9.40452	1	3	1	332	3	#NULL!	#NULL!	#NULL!	1.47844	2	1	2014-10-24	42	2024-05-04	2014-12-08	9.40452	0		#NULL!		4	EFV+3TC+TDF	3TC/DTG	0	1990-04-14	0.917244	#NULL!	#NULL!	#NULL!	#NULL!	#NULL!	#NULL!	#NULL!	#NULL!	#NULL!	#NULL!	#NULL!	#NULL!	#NULL!	29	#NULL!
14112095159435	0	#NULL!	#NULL!	41.1875	2	1	1	9.44559	1	3	1	211	3	#NULL!	#NULL!	#NULL!	0.62423	2	1	2014-11-19	42	2024-05-19	2014-12-08	9.44559	0		#NULL!		4	EFV+TDF+3TC	3TC/DTG	0	1983-10-13	0.917244	#NULL!	#NULL!	#NULL!	#NULL!	#NULL!	#NULL!	#NULL!	#NULL!	#NULL!	#NULL!	#NULL!	#NULL!	#NULL!	29	#NULL!
14102494498722	0	#NULL!	#NULL!	43.8104	2	1	1	9.52225	1	3	1	208	3	#NULL!	#NULL!	#NULL!	1.01848	2	1	2014-10-24	42	2024-06-02	2014-11-24	9.52225	0		#NULL!		4	EFV+3TC+TDF	3TC+EFV+TDF	0	1981-02-27	0.916006	#NULL!	#NULL!	#NULL!	#NULL!	#NULL!	#NULL!	#NULL!	#NULL!	#NULL!	#NULL!	#NULL!	#NULL!	#NULL!	30	#NULL!
14102494502715	0	#NULL!	#NULL!	43.8542	2	1	1	9.68652	1	3	1	248	3	#NULL!	#NULL!	#NULL!	0.427105	2	1	2014-10-24	45	2024-07-14	2014-11-06	9.68652	0		#NULL!		4	EFV+3TC+TDF	3TC+EFV+TDF	0	1981-02-11	0.916006	#NULL!	#NULL!	#NULL!	#NULL!	#NULL!	#NULL!	#NULL!	#NULL!	#NULL!	#NULL!	#NULL!	#NULL!	#NULL!	30	#NULL!
14041088508694	0	#NULL!	#NULL!	33.872	2	1	1	10.0233	1	3	1	217	3	#NULL!	#NULL!	#NULL!	0.459959	2	1	2014-04-10	46	2024-05-02	2014-04-24	10.0233	0		#NULL!		4	EFV+3TC+TDF	3TC+EFV+TDF	0	1991-02-05	0.906377	#NULL!	#NULL!	#NULL!	#NULL!	#NULL!	#NULL!	#NULL!	#NULL!	#NULL!	#NULL!	#NULL!	#NULL!	#NULL!	31	#NULL!
1401157000000000565895	0	#NULL!	#NULL!	39.2327	2	1	1	10.3956	1	3	1	221	3	#NULL!	#NULL!	#NULL!	1.80698	2	1	2014-01-15	55	2024-08-02	2014-03-11	10.3956	0		#NULL!		4	EFV+3TC+TDF	BIC/FTC/TAF	0	1985-09-26	0.901472	#NULL!	#NULL!	#NULL!	#NULL!	#NULL!	#NULL!	#NULL!	#NULL!	#NULL!	#NULL!	#NULL!	#NULL!	#NULL!	31	#NULL!
210713864407295327608832	0	#NULL!	#NULL!	50.6496	3	1	1	2.66393	1	3	1	308	3	#NULL!	#NULL!	#NULL!	2.39836	2	1	2021-07-12	11	2024-05-23	2021-09-23	2.66393	0		#NULL!		4	BIC/FTC/TAF	BIC/FTC/TAF	0	1974-04-27	0.972796	#NULL!	#NULL!	#NULL!	#NULL!	#NULL!	#NULL!	#NULL!	#NULL!	#NULL!	#NULL!	#NULL!	#NULL!	#NULL!	27	#NULL!
201030771666151441874944	0	#NULL!	#NULL!	45.2012	3	1	1	3.54004	1	3	1	202	3	#NULL!	#NULL!	#NULL!	0.328542	2	1	2020-10-30	23	2024-05-25	2020-11-09	3.54004	0		#NULL!		4	LPV/r+TDF+3TC	BIC/FTC/TAF	0	1979-10-08	0.968724	#NULL!	#NULL!	#NULL!	#NULL!	#NULL!	#NULL!	#NULL!	#NULL!	#NULL!	#NULL!	#NULL!	#NULL!	#NULL!	31	#NULL!
181116143239469	0	#NULL!	#NULL!	53.6338	3	1	1	5.295	1	3	1	314	3	#NULL!	#NULL!	#NULL!	3.41684	2	1	2018-11-16	27	2024-06-15	2019-02-28	5.295	0		#NULL!		4	EFV+TDF+3TC	3TC+EFV+TDF	0	1971-05-03	0.953595	#NULL!	#NULL!	#NULL!	#NULL!	#NULL!	#NULL!	#NULL!	#NULL!	#NULL!	#NULL!	#NULL!	#NULL!	#NULL!	38	#NULL!
160408107343731	0	#NULL!	#NULL!	55.2491	3	1	1	8.06023	1	3	1	226	3	#NULL!	#NULL!	#NULL!	0.328542	2	1	2016-04-08	39	2024-05-10	2016-04-18	8.06023	0		#NULL!		4	TDF+EFV+3TC	BIC/FTC/TAF	0	1969-09-20	0.928951	#NULL!	#NULL!	#NULL!	#NULL!	#NULL!	#NULL!	#NULL!	#NULL!	#NULL!	#NULL!	#NULL!	#NULL!	#NULL!	47	#NULL!
15011596465755	0	#NULL!	#NULL!	53.0534	3	1	1	9.1937	1	3	1	344	3	#NULL!	#NULL!	#NULL!	0.525667	2	1	2015-01-15	44	2024-04-11	2015-01-31	9.1937	0		#NULL!		4	EFV+TDF+3TC	3TC+EFV+TDF	0	1971-12-01	0.921646	#NULL!	#NULL!	#NULL!	#NULL!	#NULL!	#NULL!	#NULL!	#NULL!	#NULL!	#NULL!	#NULL!	#NULL!	#NULL!	48	#NULL!
211230926142913876230144	0	#NULL!	#NULL!	39.2409	2	1	2	2.45859	1	3	1	327	3	#NULL!	#NULL!	#NULL!	0.558522	2	1	2021-12-30	13	2024-07-02	2022-01-16	2.45859	0		#NULL!		4	3TC/DTG	3TC/DTG	0	1985-09-23	0.973981	#NULL!	#NULL!	#NULL!	#NULL!	#NULL!	#NULL!	#NULL!	#NULL!	#NULL!	#NULL!	#NULL!	#NULL!	#NULL!	15	#NULL!
200624725378923512201216	0	#NULL!	#NULL!	38.718	2	1	2	4.00821	1	3	1	270	3	#NULL!	#NULL!	#NULL!	0.788501	2	1	2020-06-24	19	2024-07-21	2020-07-18	4.00821	0		#NULL!		4	3TC+TDF+EFV	3TC+EFV+TDF	0	1986-04-02	0.965357	#NULL!	#NULL!	#NULL!	#NULL!	#NULL!	#NULL!	#NULL!	#NULL!	#NULL!	#NULL!	#NULL!	#NULL!	#NULL!	19	#NULL!
151105103888606	0	#NULL!	#NULL!	38.258	2	1	2	8.4846	1	3	1	263	3	#NULL!	#NULL!	#NULL!	1.21561	2	1	2015-11-05	39	2024-06-06	2015-12-12	8.4846	0		#NULL!		4	TDF+EFV+3TC	BIC/FTC/TAF	0	1986-09-17	0.926593	#NULL!	#NULL!	#NULL!	#NULL!	#NULL!	#NULL!	#NULL!	#NULL!	#NULL!	#NULL!	#NULL!	#NULL!	#NULL!	27	#NULL!
151023103586790	0	#NULL!	#NULL!	43.9227	2	1	2	8.55852	1	3	1	282	3	#NULL!	#NULL!	#NULL!	0.558522	2	1	2015-10-23	39	2024-05-31	2015-11-09	8.55852	0		#NULL!		4	EFV+TDF+3TC	BIC/FTC/TAF	0	1981-01-17	0.925736	#NULL!	#NULL!	#NULL!	#NULL!	#NULL!	#NULL!	#NULL!	#NULL!	#NULL!	#NULL!	#NULL!	#NULL!	#NULL!	27	#NULL!
150911102591741	0	#NULL!	#NULL!	32.7385	2	1	2	8.75838	1	3	1	348	3	#NULL!	#NULL!	#NULL!	0.62423	2	1	2015-09-08	40	2024-06-30	2015-09-27	8.75838	0		#NULL!		4	EFV+TDF+3TC	3TC+EFV+TDF	0	1992-03-25	0.925736	#NULL!	#NULL!	#NULL!	#NULL!	#NULL!	#NULL!	#NULL!	#NULL!	#NULL!	#NULL!	#NULL!	#NULL!	#NULL!	27	#NULL!
201113776840970221264896	0	#NULL!	#NULL!	59.4381	3	1	2	3.60301	1	3	1	212	3	#NULL!	#NULL!	#NULL!	0.492813	2	1	2020-11-13	17	2024-07-06	2020-11-28	3.60301	0		#NULL!		4	DTG+TDF+3TC	3TC/DTG	0	1965-07-13	0.967734	#NULL!	#NULL!	#NULL!	#NULL!	#NULL!	#NULL!	#NULL!	#NULL!	#NULL!	#NULL!	#NULL!	#NULL!	#NULL!	31	#NULL!
180625130576463	0	#NULL!	#NULL!	48.7632	3	1	2	5.6345	1	3	1	241	3	#NULL!	#NULL!	#NULL!	3.97536	2	1	2018-06-25	27	2024-06-12	2018-10-24	5.6345	0		#NULL!		4	EFV+3TC+TDF	3TC+EFV+TDF	0	1976-03-16	0.950567	#NULL!	#NULL!	#NULL!	#NULL!	#NULL!	#NULL!	#NULL!	#NULL!	#NULL!	#NULL!	#NULL!	#NULL!	#NULL!	39	#NULL!
160311106658892	0	#NULL!	#NULL!	46.1403	3	1	2	8.03559	1	3	1	318	3	#NULL!	#NULL!	#NULL!	0.558522	2	1	2016-03-11	39	2024-04-10	2016-03-28	8.03559	0		#NULL!		4	TDF+EFV+3TC	3TC/DTG	0	1978-10-30	0.929684	#NULL!	#NULL!	#NULL!	#NULL!	#NULL!	#NULL!	#NULL!	#NULL!	#NULL!	#NULL!	#NULL!	#NULL!	#NULL!	47	#NULL!
160519108663131	0	#NULL!	#NULL!	53.9596	3	1	2	8.10678	1	3	1	291	3	#NULL!	#NULL!	#NULL!	0.459959	2	1	2016-05-19	38	2024-07-11	2016-06-02	8.10678	0		#NULL!		4	AZT/3TC+EFV	AZT/3TC+EFV	0	1971-01-04	0.928215	#NULL!	#NULL!	#NULL!	#NULL!	#NULL!	#NULL!	#NULL!	#NULL!	#NULL!	#NULL!	#NULL!	#NULL!	#NULL!	47	#NULL!
150619100330932	0	#NULL!	#NULL!	51.0986	3	1	2	8.59685	1	3	1	203	3	#NULL!	#NULL!	#NULL!	4.3039	2	1	2015-06-18	40	2024-06-01	2015-10-27	8.59685	0		#NULL!		4	EFV+TDF+3TC	3TC+EFV+TDF	0	1973-11-14	0.925736	#NULL!	#NULL!	#NULL!	#NULL!	#NULL!	#NULL!	#NULL!	#NULL!	#NULL!	#NULL!	#NULL!	#NULL!	#NULL!	48	#NULL!
151105103887902	0	#NULL!	#NULL!	51.6324	3	1	2	8.61875	1	3	1	298	3	#NULL!	#NULL!	#NULL!	0.952772	2	1	2015-11-05	42	2024-07-17	2015-12-04	8.61875	0		#NULL!		4	TDF+EFV+3TC	ANV/3TC/TDF	0	1973-05-03	0.925736	#NULL!	#NULL!	#NULL!	#NULL!	#NULL!	#NULL!	#NULL!	#NULL!	#NULL!	#NULL!	#NULL!	#NULL!	#NULL!	48	#NULL!
15012996776273	0	#NULL!	#NULL!	50.6824	3	1	2	8.88159	1	3	1	214	3	#NULL!	#NULL!	#NULL!	4.86242	2	1	2015-01-29	44	2024-05-13	2015-06-26	8.88159	0		#NULL!		4	NVP+3TC+TDF	3TC/DTG	0	1974-04-15	0.924805	#NULL!	#NULL!	#NULL!	#NULL!	#NULL!	#NULL!	#NULL!	#NULL!	#NULL!	#NULL!	#NULL!	#NULL!	#NULL!	48	#NULL!
14071091791579	0	#NULL!	#NULL!	54.3046	3	1	2	9.85626	1	3	1	315	3	#NULL!	#NULL!	#NULL!	1.34702	2	1	2014-07-09	38	2024-06-27	2014-08-19	9.85626	0		#NULL!		4	EFV+3TC+TDF	ANV/3TC/TDF	0	1970-08-31	0.910564	#NULL!	#NULL!	#NULL!	#NULL!	#NULL!	#NULL!	#NULL!	#NULL!	#NULL!	#NULL!	#NULL!	#NULL!	#NULL!	49	#NULL!
1403207000000000624956	0	#NULL!	#NULL!	46.3977	3	1	2	9.94661	1	3	1	317	3	#NULL!	#NULL!	#NULL!	3.58111	2	1	2014-03-17	45	2024-06-14	2014-07-04	9.94661	0		#NULL!		4	EFV+3TC+TDF	3TC+EFV+TDF	0	1978-07-28	0.906377	#NULL!	#NULL!	#NULL!	#NULL!	#NULL!	#NULL!	#NULL!	#NULL!	#NULL!	#NULL!	#NULL!	#NULL!	#NULL!	51	#NULL!
14050989520782	0	#NULL!	#NULL!	59.7693	3	1	2	10.0151	1	3	1	223	3	#NULL!	#NULL!	#NULL!	0.919918	2	1	2014-05-09	48	2024-06-11	2014-06-06	10.0151	0		#NULL!		4	EFV+3TC+AZT	3TC/DTG	0	1965-03-14	0.906377	#NULL!	#NULL!	#NULL!	#NULL!	#NULL!	#NULL!	#NULL!	#NULL!	#NULL!	#NULL!	#NULL!	#NULL!	#NULL!	51	#NULL!
1402277000000000600456	0	#NULL!	#NULL!	58.5291	3	1	2	10.3107	1	3	1	343	3	#NULL!	#NULL!	#NULL!	0.295688	2	1	2014-02-27	47	2024-06-29	2014-03-08	10.3107	0		#NULL!		4	EFV+3TC+TDF	3TC+EFV+TDF	0	1966-06-10	0.904784	#NULL!	#NULL!	#NULL!	#NULL!	#NULL!	#NULL!	#NULL!	#NULL!	#NULL!	#NULL!	#NULL!	#NULL!	#NULL!	51	#NULL!
181218144272106	0	#NULL!	#NULL!	61.2505	4	1	2	5.51677	1	3	1	340	3	#NULL!	#NULL!	#NULL!	0.62423	2	1	2018-12-17	31	2024-07-12	2019-01-05	5.51677	0		#NULL!		4	TDF+EFV+3TC	3TC/DTG	0	1963-09-20	0.95101	#NULL!	#NULL!	#NULL!	#NULL!	#NULL!	#NULL!	#NULL!	#NULL!	#NULL!	#NULL!	#NULL!	#NULL!	#NULL!	95	#NULL!
170727120650632	0	#NULL!	#NULL!	62.3347	4	1	2	6.83641	1	3	1	223	3	#NULL!	#NULL!	#NULL!	0.394251	2	1	2017-07-26	32	2024-06-08	2017-08-07	6.83641	0		#NULL!		4	EFV+3TC+TDF	3TC+EFV+TDF	0	1962-08-20	0.942966	#NULL!	#NULL!	#NULL!	#NULL!	#NULL!	#NULL!	#NULL!	#NULL!	#NULL!	#NULL!	#NULL!	#NULL!	#NULL!	105	#NULL!
160311106670505	0	#NULL!	#NULL!	77.1684	4	1	2	8.18891	1	3	1	223	3	#NULL!	#NULL!	#NULL!	0.427105	2	1	2016-03-11	37	2024-06-01	2016-03-24	8.18891	0		#NULL!		4	TDF+EFV+3TC	3TC+EFV+TDF	0	1947-10-20	0.928215	#NULL!	#NULL!	#NULL!	#NULL!	#NULL!	#NULL!	#NULL!	#NULL!	#NULL!	#NULL!	#NULL!	#NULL!	#NULL!	120	#NULL!
160225106307426	0	#NULL!	#NULL!	74.3785	4	1	2	8.23819	1	3	1	282	3	#NULL!	#NULL!	#NULL!	0.262834	2	1	2016-02-24	38	2024-05-29	2016-03-03	8.23819	0		#NULL!		4	TDF+EFV+3TC	3TC+EFV+TDF	0	1950-08-04	0.928215	#NULL!	#NULL!	#NULL!	#NULL!	#NULL!	#NULL!	#NULL!	#NULL!	#NULL!	#NULL!	#NULL!	#NULL!	#NULL!	120	#NULL!
150814101928377	0	#NULL!	#NULL!	61.6585	4	1	2	8.44627	1	3	1	207	3	#NULL!	#NULL!	#NULL!	1.08419	2	1	2015-08-14	39	2024-02-26	2015-09-16	8.44627	0		#NULL!		4	EFV+3TC+TDF	3TC+RPV+TDF	0	1963-04-24	0.926593	#NULL!	#NULL!	#NULL!	#NULL!	#NULL!	#NULL!	#NULL!	#NULL!	#NULL!	#NULL!	#NULL!	#NULL!	#NULL!	121	#NULL!
151217104874157	0	#NULL!	#NULL!	43.6188	2	1	3	8.07666	1	3	1	290	3	#NULL!	#NULL!	#NULL!	5.42094	2	1	2015-12-17	37	2024-06-27	2016-05-30	8.07666	0		#NULL!		4	TDF+EFV+3TC	3TC+EFV+TDF	0	1981-05-08	0.928215	#NULL!	#NULL!	#NULL!	#NULL!	#NULL!	#NULL!	#NULL!	#NULL!	#NULL!	#NULL!	#NULL!	#NULL!	#NULL!	27	#NULL!
190318147716781	0	#NULL!	#NULL!	46.8166	3	1	3	5.01848	1	3	1	222	3	#NULL!	#NULL!	#NULL!	0.755647	2	1	2019-03-18	26	2024-04-16	2019-04-10	5.01848	0		#NULL!		4	EFV+TDF+3TC	BIC/FTC/TAF	0	1978-02-25	0.955634	#NULL!	#NULL!	#NULL!	#NULL!	#NULL!	#NULL!	#NULL!	#NULL!	#NULL!	#NULL!	#NULL!	#NULL!	#NULL!	38	#NULL!
180713131264696	0	#NULL!	#NULL!	46.3073	3	1	3	5.90007	1	3	1	263	3	#NULL!	#NULL!	#NULL!	0.427105	2	1	2018-07-13	28	2024-06-19	2018-07-26	5.90007	0		#NULL!		4	TDF+EFV+3TC	3TC+EFV+TDF	0	1978-08-30	0.949638	#NULL!	#NULL!	#NULL!	#NULL!	#NULL!	#NULL!	#NULL!	#NULL!	#NULL!	#NULL!	#NULL!	#NULL!	#NULL!	39	#NULL!
160428107904590	0	#NULL!	#NULL!	59.219	3	1	3	7.95893	1	3	1	345	3	#NULL!	#NULL!	#NULL!	1.28131	2	1	2016-04-28	36	2024-05-22	2016-06-06	7.95893	0		#NULL!		4	TDF+EFV+3TC	3TC+EFV+TDF	0	1965-10-01	0.931134	#NULL!	#NULL!	#NULL!	#NULL!	#NULL!	#NULL!	#NULL!	#NULL!	#NULL!	#NULL!	#NULL!	#NULL!	#NULL!	46	#NULL!
14071792035714	0	#NULL!	#NULL!	52.3415	3	1	3	9.85626	1	3	1	300	3	#NULL!	#NULL!	#NULL!	0.62423	2	1	2014-07-16	49	2024-06-12	2014-08-04	9.85626	0		#NULL!		4	EFV+3TC+TDF	3TC+AZT+EFV	0	1972-08-17	0.910564	#NULL!	#NULL!	#NULL!	#NULL!	#NULL!	#NULL!	#NULL!	#NULL!	#NULL!	#NULL!	#NULL!	#NULL!	#NULL!	49	#NULL!
1208292000000000286654	0	#NULL!	#NULL!	49.9158	3	1	1	9.38809	1	6	3	291	3	#NULL!	#NULL!	#NULL!	0.821355	2	1	2014-09-29	42	2024-03-14	2014-10-24	9.38809	0		#NULL!		4	EFV+3TC+TDF	3TC+EFV+TDF	0	1975-01-20	0.917244	#NULL!	#NULL!	#NULL!	#NULL!	#NULL!	#NULL!	#NULL!	#NULL!	#NULL!	#NULL!	#NULL!	#NULL!	#NULL!	49	#NULL!
14040488342001	0	#NULL!	#NULL!	42.3429	2	1	2	0.971937	1	6	3	287	3	#NULL!	#NULL!	#NULL!	1.34702	2	1	2014-04-04	10	2015-05-05	2014-05-15	0.971937		2	2015-05-05		6	NVP+3TC+AZT	3TC+NVP+TDF	0	1982-08-17	0.986051	#NULL!	#NULL!	#NULL!	#NULL!	#NULL!	#NULL!	#NULL!	#NULL!	#NULL!	#NULL!	#NULL!	#NULL!	#NULL!	10	#NULL!
1402277000000000600688	0	#NULL!	#NULL!	44.3662	2	2	2	10.3326	1	6	3	322	3	#NULL!	#NULL!	#NULL!	0.361396	2	1	2014-02-27	46	2024-07-09	2014-03-10	10.3326	0		#NULL!		4	EFV+3TC+TDF	3TC/DTG	0	1980-08-08	0.904784	#NULL!	#NULL!	#NULL!	#NULL!	#NULL!	#NULL!	#NULL!	#NULL!	#NULL!	#NULL!	#NULL!	#NULL!	#NULL!	31	#NULL!
151205104594588	0	#NULL!	#NULL!	29.3463	1	1	1	1.7577	2	2	2	290	3	#NULL!	#NULL!	#NULL!	0.492813	2	1	2015-12-03	9	2017-09-20	2015-12-18	1.7577		2	2017-09-20		6	TDF+EFV+3TC	BIC/FTC/TAF	0	1995-08-16	0.979678	#NULL!	#NULL!	#NULL!	#NULL!	#NULL!	#NULL!	#NULL!	#NULL!	#NULL!	#NULL!	#NULL!	#NULL!	#NULL!	6	#NULL!
160323106944705	0	#NULL!	#NULL!	35.9884	2	1	1	2.19576	2	2	2	232	3	#NULL!	#NULL!	#NULL!	0.295688	2	1	2016-03-23	4	2018-06-12	2016-04-01	2.19576		2	2018-06-12		6	EFV+3TC+TDF	3TC+EFV+TDF	0	1988-12-24	0.976298	#NULL!	#NULL!	#NULL!	#NULL!	#NULL!	#NULL!	#NULL!	#NULL!	#NULL!	#NULL!	#NULL!	#NULL!	#NULL!	14	#NULL!
181012135695120	0	#NULL!	#NULL!	31.7009	2	1	1	3.4935	2	2	2	215	3	#NULL!	#NULL!	#NULL!	0.558522	2	1	2018-10-12	22	2022-04-27	2018-10-29	3.4935		2	2022-04-27		6	DTG+TDF+3TC	BIC/FTC/TAF	0	1993-04-08	0.968724	#NULL!	#NULL!	#NULL!	#NULL!	#NULL!	#NULL!	#NULL!	#NULL!	#NULL!	#NULL!	#NULL!	#NULL!	#NULL!	16	#NULL!
170918122136865	1	#NULL!	1	85.4203	4	1	2	0.0164271	2	2	2	297	3	#NULL!	#NULL!	#NULL!	1.64271	2	1	2017-09-18	1	2017-11-13	2017-11-07	0.0164271	0	1	2020-01-15	艾滋病病人	5	3TC+TDF+EFV		0	1939-07-20	0.999303	0.999303	0.999215	0.997085	0.998882	0.996528	0.99772	0.999335	0.999335	#NULL!	0.999077	0.999244	0.997085	0.00291971	2	0.998882
171116123787642	1	#NULL!	#NULL!	87.386	4	1	3	4.72279	2	2	2	330	3	#NULL!	#NULL!	#NULL!	1.28131	2	1	2017-11-16	24	2022-09-15	2017-12-25	4.72279		1	2022-09-15	艾滋病病毒感染者	5	LPV/r+AZT+3TC	3TC+AZT+LPV/r	0	1937-08-01	0.959907	0.959907	0.961094	0.869062	0.93009	0.945467	0.944972	0.976352	0.976352	#NULL!	0.951074	0.960378	0.869062	0.140341	81	0.93009
160318106818338	0	#NULL!	#NULL!	29.5736	1	1	1	5.53593	2	3	1	341	3	#NULL!	#NULL!	#NULL!	5.05955	2	1	2016-03-15	32	2022-02-28	2016-08-16	5.53593		2	2022-02-28		6	TDF+EFV+3TC	BIC/FTC/TAF	0	1995-05-25	0.95101	#NULL!	#NULL!	#NULL!	#NULL!	#NULL!	#NULL!	#NULL!	#NULL!	#NULL!	#NULL!	#NULL!	#NULL!	#NULL!	10	#NULL!
161103113425609	0	#NULL!	#NULL!	29.5079	1	1	1	7.63587	2	3	1	271	3	#NULL!	#NULL!	#NULL!	0.821355	2	1	2016-11-03	39	2024-07-18	2016-11-28	7.63587	0		#NULL!		4	3TC+EFV+TDF	ANV/3TC/TDF	0	1995-06-18	0.933848	#NULL!	#NULL!	#NULL!	#NULL!	#NULL!	#NULL!	#NULL!	#NULL!	#NULL!	#NULL!	#NULL!	#NULL!	#NULL!	11	#NULL!
151029103720391	0	#NULL!	#NULL!	35.6105	2	1	1	7.15127	2	3	1	317	3	#NULL!	#NULL!	#NULL!	2.29979	2	1	2015-10-21	35	2023-02-23	2015-12-30	7.15127		2	2023-02-23		6	3TC+EFV+TDF	3TC+EFV+TDF	0	1989-05-11	0.940663	#NULL!	#NULL!	#NULL!	#NULL!	#NULL!	#NULL!	#NULL!	#NULL!	#NULL!	#NULL!	#NULL!	#NULL!	#NULL!	24	#NULL!
14112095162651	0	#NULL!	#NULL!	32.4073	2	1	1	8.13142	2	3	1	310	3	#NULL!	#NULL!	#NULL!	1.1499	2	1	2014-11-20	39	2023-02-11	2014-12-25	8.13142		2	2023-02-11		6	EFV+TDF+3TC	3TC+EFV+TDF	0	1992-07-24	0.928215	#NULL!	#NULL!	#NULL!	#NULL!	#NULL!	#NULL!	#NULL!	#NULL!	#NULL!	#NULL!	#NULL!	#NULL!	#NULL!	27	#NULL!
161117113793649	0	#NULL!	#NULL!	36.3306	2	1	2	7.32375	2	3	1	301	3	#NULL!	#NULL!	#NULL!	2.89117	2	1	2016-11-17	36	2024-06-11	2017-02-13	7.32375	0		#NULL!		4	EFV+AZT/3TC	BIC/FTC/TAF	0	1988-08-21	0.937662	#NULL!	#NULL!	#NULL!	#NULL!	#NULL!	#NULL!	#NULL!	#NULL!	#NULL!	#NULL!	#NULL!	#NULL!	#NULL!	25	#NULL!
171102123407177	0	#NULL!	#NULL!	47.2628	3	1	2	6.54894	2	3	1	340	3	#NULL!	#NULL!	#NULL!	0.952772	2	1	2017-11-01	33	2024-06-18	2017-11-30	6.54894	0		#NULL!		4	EFV+3TC+TDF	3TC+EFV+TDF	0	1977-09-15	0.945152	#NULL!	#NULL!	#NULL!	#NULL!	#NULL!	#NULL!	#NULL!	#NULL!	#NULL!	#NULL!	#NULL!	#NULL!	#NULL!	41	#NULL!
161028113255661	0	#NULL!	#NULL!	49.8802	3	1	2	7.436	2	3	1	249	3	#NULL!	#NULL!	#NULL!	0.952772	2	1	2016-10-28	35	2024-05-04	2016-11-26	7.436	0		#NULL!		4	EFV+TDF+3TC	3TC+EFV+TDF	0	1975-02-02	0.935787	#NULL!	#NULL!	#NULL!	#NULL!	#NULL!	#NULL!	#NULL!	#NULL!	#NULL!	#NULL!	#NULL!	#NULL!	#NULL!	46	#NULL!
170823121429741	0	#NULL!	#NULL!	53.8309	3	1	3	6.65298	2	3	1	285	3	#NULL!	#NULL!	#NULL!	0.492813	2	1	2017-08-22	31	2024-05-02	2017-09-06	6.65298	0		#NULL!		4	3TC+TDF+EFV	3TC/DTG	0	1971-02-20	0.944072	#NULL!	#NULL!	#NULL!	#NULL!	#NULL!	#NULL!	#NULL!	#NULL!	#NULL!	#NULL!	#NULL!	#NULL!	#NULL!	42	#NULL!
14061790972436	0	#NULL!	#NULL!	35.7009	2	1	1	5.00479	2	6	3	231	3	#NULL!	#NULL!	#NULL!	2.10267	2	1	2014-06-15	24	2019-08-20	2014-08-18	5.00479		2	2019-08-20		6	EFV+AZT+3TC	AZT/3TC+EFV	0	1989-04-08	0.955634	#NULL!	#NULL!	#NULL!	#NULL!	#NULL!	#NULL!	#NULL!	#NULL!	#NULL!	#NULL!	#NULL!	#NULL!	#NULL!	21	#NULL!
170224116154791	0	#NULL!	#NULL!	68.0376	4	1	2	1.37988	2	6	3	207	3	#NULL!	#NULL!	#NULL!	1.24846	2	1	2017-02-14	9	2018-08-10	2017-03-24	1.37988		2	2018-08-10		6	EFV+3TC+TDF	3TC/DTG	1	1956-12-06	0.981042	#NULL!	#NULL!	#NULL!	#NULL!	#NULL!	#NULL!	#NULL!	#NULL!	#NULL!	#NULL!	#NULL!	#NULL!	#NULL!	41	#NULL!
210315821064402451001344	0	#NULL!	#NULL!	24.5743	1	1	1	3.12936	3	3	1	303	3	#NULL!	#NULL!	#NULL!	0.492813	2	1	2021-03-09	16	2024-05-10	2021-03-24	3.12936		2	2024-05-10		6	TDF+EFV+3TC	3TC+EFV+TDF	0	2000-05-24	0.970635	#NULL!	#NULL!	#NULL!	#NULL!	#NULL!	#NULL!	#NULL!	#NULL!	#NULL!	#NULL!	#NULL!	#NULL!	#NULL!	8	#NULL!
181109143030776	0	#NULL!	#NULL!	25.6557	1	1	1	4.54757	3	3	1	313	3	#NULL!	#NULL!	#NULL!	1.24846	2	1	2018-11-09	23	2023-07-05	2018-12-17	4.54757		2	2023-07-05		6	EFV+TDF+3TC	3TC+EFV+TDF	0	1999-04-25	0.961035	#NULL!	#NULL!	#NULL!	#NULL!	#NULL!	#NULL!	#NULL!	#NULL!	#NULL!	#NULL!	#NULL!	#NULL!	#NULL!	10	#NULL!
150702100728165	0	#NULL!	#NULL!	36.5086	2	1	1	7.02259	3	3	1	237	3	#NULL!	#NULL!	#NULL!	1.70842	2	1	2015-06-24	34	2022-08-23	2015-08-15	7.02259		2	2022-08-23		6	EFV+3TC+TDF	3TC+EFV+TDF	0	1988-06-17	0.941249	#NULL!	#NULL!	#NULL!	#NULL!	#NULL!	#NULL!	#NULL!	#NULL!	#NULL!	#NULL!	#NULL!	#NULL!	#NULL!	23	#NULL!
180315127260541	0	#NULL!	#NULL!	34.0691	2	1	1	0.320329	4	2	2	329	3	#NULL!	#NULL!	#NULL!	2.56263	2	1	2018-03-15	4	2018-09-26	2018-06-01	0.320329		2	2018-09-26		6	EFV+TDF+3TC	3TC+EFV+TDF	0	1990-11-25	0.993188	#NULL!	#NULL!	#NULL!	#NULL!	#NULL!	#NULL!	#NULL!	#NULL!	#NULL!	#NULL!	#NULL!	#NULL!	#NULL!	6	#NULL!
171114123712480	0	#NULL!	#NULL!	38.9343	2	1	2	4.00274	4	3	1	275	3	#NULL!	#NULL!	#NULL!	0.262834	2	1	2017-11-14	35	2021-11-23	2017-11-22	4.00274		2	2021-11-23		6	EFV+TDF+3TC	3TC+EFV+TDF	0	1986-01-13	0.965357	#NULL!	#NULL!	#NULL!	#NULL!	#NULL!	#NULL!	#NULL!	#NULL!	#NULL!	#NULL!	#NULL!	#NULL!	#NULL!	19	#NULL!
160902111946087	0	#NULL!	#NULL!	79.8789	4	1	2	7.78919	4	3	1	259	3	#NULL!	#NULL!	#NULL!	0.657084	2	1	2016-09-01	40	2024-07-06	2016-09-21	7.78919	0		#NULL!		4	EFV+TDF+3TC	3TC+EFV+TDF	0	1945-02-02	0.932514	#NULL!	#NULL!	#NULL!	#NULL!	#NULL!	#NULL!	#NULL!	#NULL!	#NULL!	#NULL!	#NULL!	#NULL!	#NULL!	115	#NULL!
2208041004767032078991360	0	#NULL!	#NULL!	27.1643	1	1	1	0.670773	1	2	2	508	4	#NULL!	#NULL!	#NULL!	2.20123	2	0	2022-08-04	6	2023-06-12	2022-10-10	0.670773		3	2023-06-12		2	3TC/DTG		0	1997-10-21	0.988304	#NULL!	#NULL!	#NULL!	#NULL!	#NULL!	#NULL!	#NULL!	#NULL!	#NULL!	#NULL!	#NULL!	#NULL!	#NULL!	4	#NULL!
150619100320016	0	#NULL!	#NULL!	28.7741	1	1	1	8.9117	1	2	2	415	4	#NULL!	#NULL!	#NULL!	1.05133	2	1	2015-06-19	41	2024-06-18	2015-07-21	8.9117	0		#NULL!		4	EFV+3TC+TDF	3TC+EFV+TDF	0	1996-03-12	0.924805	#NULL!	#NULL!	#NULL!	#NULL!	#NULL!	#NULL!	#NULL!	#NULL!	#NULL!	#NULL!	#NULL!	#NULL!	#NULL!	11	#NULL!
2212081050430676444905472	0	#NULL!	#NULL!	37.3984	2	1	1	1.26489	1	2	2	503	4	#NULL!	#NULL!	#NULL!	2.00411	2	1	2022-12-08	7	2024-05-14	2023-02-07	1.26489	0		#NULL!		4	ANV/3TC/TDF	ANV/3TC/TDF	0	1987-07-28	0.982649	#NULL!	#NULL!	#NULL!	#NULL!	#NULL!	#NULL!	#NULL!	#NULL!	#NULL!	#NULL!	#NULL!	#NULL!	#NULL!	10	#NULL!
190701151885763	0	#NULL!	#NULL!	35.0192	2	1	1	4.52019	1	2	2	375	4	#NULL!	#NULL!	#NULL!	0.722793	2	1	2019-07-01	23	2024-01-29	2019-07-23	4.52019		2	2024-01-29		6	EFV+3TC+TDF	ANV/3TC/TDF	0	1989-12-13	0.961035	#NULL!	#NULL!	#NULL!	#NULL!	#NULL!	#NULL!	#NULL!	#NULL!	#NULL!	#NULL!	#NULL!	#NULL!	#NULL!	19	#NULL!
180621130432705	0	#NULL!	#NULL!	30.6687	2	1	1	5.21013	1	2	2	421	4	#NULL!	#NULL!	#NULL!	1.83984	2	1	2018-06-20	26	2023-10-31	2018-08-15	5.21013		2	2023-10-31		6	TDF+EFV+3TC	3TC+EFV+TDF	0	1994-04-20	0.954428	#NULL!	#NULL!	#NULL!	#NULL!	#NULL!	#NULL!	#NULL!	#NULL!	#NULL!	#NULL!	#NULL!	#NULL!	#NULL!	21	#NULL!
170512118066461	0	#NULL!	#NULL!	41.4449	2	1	1	6.98973	1	2	2	546	4	#NULL!	#NULL!	#NULL!	0.887064	2	1	2017-05-12	34	2024-06-04	2017-06-08	6.98973	0		#NULL!		4	TDF+EFV+3TC	3TC/DTG	0	1983-07-11	0.941828	#NULL!	#NULL!	#NULL!	#NULL!	#NULL!	#NULL!	#NULL!	#NULL!	#NULL!	#NULL!	#NULL!	#NULL!	#NULL!	23	#NULL!
160104105265465	0	#NULL!	#NULL!	32.2129	2	1	1	7.31828	1	2	2	431	4	#NULL!	#NULL!	#NULL!	5.84805	2	1	2016-01-04	32	2023-10-25	2016-06-30	7.31828		2	2023-10-25		6	EFV+3TC+TDF	3TC/DTG	0	1992-10-03	0.937662	#NULL!	#NULL!	#NULL!	#NULL!	#NULL!	#NULL!	#NULL!	#NULL!	#NULL!	#NULL!	#NULL!	#NULL!	#NULL!	25	#NULL!
160819111608594	0	#NULL!	#NULL!	37.5325	2	1	1	7.75086	1	2	2	504	4	#NULL!	#NULL!	#NULL!	0.459959	2	1	2016-08-19	36	2024-06-03	2016-09-02	7.75086	0		#NULL!		4	EFV+TDF+3TC	3TC+EFV+TDF	0	1987-06-09	0.932514	#NULL!	#NULL!	#NULL!	#NULL!	#NULL!	#NULL!	#NULL!	#NULL!	#NULL!	#NULL!	#NULL!	#NULL!	#NULL!	27	#NULL!
160505108150933	0	#NULL!	#NULL!	30.4415	2	1	1	8.04381	1	2	2	645	4	#NULL!	#NULL!	#NULL!	0.689938	2	1	2016-05-05	33	2024-06-11	2016-05-26	8.04381	0		#NULL!		4	TDF+EFV+3TC	3TC+EFV+TDF	0	1994-07-12	0.929684	#NULL!	#NULL!	#NULL!	#NULL!	#NULL!	#NULL!	#NULL!	#NULL!	#NULL!	#NULL!	#NULL!	#NULL!	#NULL!	27	#NULL!
160314106717099	0	#NULL!	#NULL!	31.898	2	1	1	8.27105	1	2	2	386	4	#NULL!	#NULL!	#NULL!	0.854209	2	1	2016-03-10	38	2024-07-13	2016-04-05	8.27105	0		#NULL!		4	TDF+EFV+3TC	3TC+EFV+TDF	0	1993-01-26	0.927426	#NULL!	#NULL!	#NULL!	#NULL!	#NULL!	#NULL!	#NULL!	#NULL!	#NULL!	#NULL!	#NULL!	#NULL!	#NULL!	27	#NULL!
14091293430485	0	#NULL!	#NULL!	41.7598	2	1	1	9.46749	1	2	2	438	4	#NULL!	#NULL!	#NULL!	2.66119	2	1	2014-09-12	41	2024-05-21	2014-12-02	9.46749	0		#NULL!		4	EFV+3TC+TDF	3TC+EFV+TDF	0	1983-03-18	0.917244	#NULL!	#NULL!	#NULL!	#NULL!	#NULL!	#NULL!	#NULL!	#NULL!	#NULL!	#NULL!	#NULL!	#NULL!	#NULL!	29	#NULL!
170519118282605	0	#NULL!	#NULL!	45.0835	3	1	1	2.99247	1	2	2	373	4	#NULL!	#NULL!	#NULL!	0.328542	2	1	2017-05-22	21	2020-05-29	2017-06-01	2.99247		2	2020-05-29		6	EFV+TDF+3TC	3TC+EFV+TDF	0	1979-11-20	0.971877	#NULL!	#NULL!	#NULL!	#NULL!	#NULL!	#NULL!	#NULL!	#NULL!	#NULL!	#NULL!	#NULL!	#NULL!	#NULL!	28	#NULL!
190709152235686	0	#NULL!	#NULL!	45.6201	3	1	1	4.47639	1	2	2	391	4	#NULL!	#NULL!	#NULL!	4.89528	2	1	2019-07-09	22	2024-05-27	2019-12-05	4.47639	0		#NULL!		4	EFV+TDF+3TC	3TC+EFV+TDF	0	1979-05-08	0.961035	#NULL!	#NULL!	#NULL!	#NULL!	#NULL!	#NULL!	#NULL!	#NULL!	#NULL!	#NULL!	#NULL!	#NULL!	#NULL!	32	#NULL!
160225106308015	0	#NULL!	#NULL!	51.4846	3	1	1	8.1232	1	2	2	402	4	#NULL!	#NULL!	#NULL!	0.459959	2	1	2016-02-25	37	2024-04-24	2016-03-10	8.1232	0		#NULL!		4	TDF+EFV+3TC	3TC/DTG	0	1973-06-26	0.928215	#NULL!	#NULL!	#NULL!	#NULL!	#NULL!	#NULL!	#NULL!	#NULL!	#NULL!	#NULL!	#NULL!	#NULL!	#NULL!	47	#NULL!
151204104576958	0	#NULL!	#NULL!	51.0356	3	1	1	8.2026	1	2	2	443	4	#NULL!	#NULL!	#NULL!	0.887064	2	1	2015-12-04	39	2024-03-14	2015-12-31	8.2026	0		#NULL!		4	EFV+TDF+3TC	3TC+TDF+LPV/r	0	1973-12-07	0.928215	#NULL!	#NULL!	#NULL!	#NULL!	#NULL!	#NULL!	#NULL!	#NULL!	#NULL!	#NULL!	#NULL!	#NULL!	#NULL!	47	#NULL!
210312819879235130515456	0	#NULL!	#NULL!	35.1588	2	1	2	3.23888	1	2	2	457	4	#NULL!	#NULL!	#NULL!	0.887064	2	1	2021-03-11	16	2024-07-03	2021-04-07	3.23888	0		#NULL!		4	EVG/c/FTC/TAF	BIC/FTC/TAF	0	1989-10-23	0.970005	#NULL!	#NULL!	#NULL!	#NULL!	#NULL!	#NULL!	#NULL!	#NULL!	#NULL!	#NULL!	#NULL!	#NULL!	#NULL!	16	#NULL!
160708110421851	0	#NULL!	#NULL!	39.2957	2	1	2	7.88227	1	2	2	686	4	#NULL!	#NULL!	#NULL!	0.361396	2	1	2016-07-08	36	2024-06-06	2016-07-19	7.88227	0		#NULL!		4	EFV+TDF+3TC	BIC/FTC/TAF	0	1985-09-03	0.931134	#NULL!	#NULL!	#NULL!	#NULL!	#NULL!	#NULL!	#NULL!	#NULL!	#NULL!	#NULL!	#NULL!	#NULL!	#NULL!	27	#NULL!
15050698837505	0	#NULL!	#NULL!	44.3936	2	1	2	8.71732	1	2	2	455	4	#NULL!	#NULL!	#NULL!	5.97947	2	1	2015-05-06	41	2024-07-23	2015-11-04	8.71732	0		#NULL!		4	EFV+TDF+3TC	3TC/DTG	0	1980-07-29	0.925736	#NULL!	#NULL!	#NULL!	#NULL!	#NULL!	#NULL!	#NULL!	#NULL!	#NULL!	#NULL!	#NULL!	#NULL!	#NULL!	27	#NULL!
160602109151867	0	#NULL!	#NULL!	35.0438	2	2	2	7.92608	1	2	2	860	4	#NULL!	#NULL!	#NULL!	0.722793	2	1	2016-06-02	39	2024-05-28	2016-06-24	7.92608	0		#NULL!		4	TDF+EFV+3TC	3TC+EFV+TDF	0	1989-12-04	0.931134	#NULL!	#NULL!	#NULL!	#NULL!	#NULL!	#NULL!	#NULL!	#NULL!	#NULL!	#NULL!	#NULL!	#NULL!	#NULL!	27	#NULL!
151023103584421	0	#NULL!	#NULL!	32.8727	2	2	2	8.44079	1	2	2	568	4	#NULL!	#NULL!	#NULL!	0.788501	2	1	2015-10-23	37	2024-04-25	2015-11-16	8.44079	0		#NULL!		4	EFV+TDF+3TC	3TC+EFV+TDF	0	1992-02-05	0.926593	#NULL!	#NULL!	#NULL!	#NULL!	#NULL!	#NULL!	#NULL!	#NULL!	#NULL!	#NULL!	#NULL!	#NULL!	#NULL!	27	#NULL!
210603850017007243395072	0	#NULL!	#NULL!	47.8953	3	1	2	2.91034	1	2	2	529	4	#NULL!	#NULL!	#NULL!	1.37988	2	1	2021-06-03	15	2024-06-12	2021-07-15	2.91034	0		#NULL!		4	3TC+EFV+TDF	3TC+EFV+TDF	0	1977-01-27	0.972491	#NULL!	#NULL!	#NULL!	#NULL!	#NULL!	#NULL!	#NULL!	#NULL!	#NULL!	#NULL!	#NULL!	#NULL!	#NULL!	28	#NULL!
161104113455288	0	#NULL!	#NULL!	51.9856	3	1	2	7.47159	1	2	2	545	4	#NULL!	#NULL!	#NULL!	3.35113	2	1	2016-11-04	35	2024-08-05	2017-02-14	7.47159	0		#NULL!		4	EFV+3TC+TDF	3TC+EFV+TDF	0	1972-12-25	0.935787	#NULL!	#NULL!	#NULL!	#NULL!	#NULL!	#NULL!	#NULL!	#NULL!	#NULL!	#NULL!	#NULL!	#NULL!	#NULL!	46	#NULL!
15012996768542	0	#NULL!	#NULL!	46.9535	3	1	2	9.22108	1	2	2	482	4	#NULL!	#NULL!	#NULL!	1.24846	2	1	2015-01-29	39	2024-05-27	2015-03-08	9.22108	0		#NULL!		4	EFV+3TC+TDF	3TC+EFV+TDF	0	1978-01-06	0.919467	#NULL!	#NULL!	#NULL!	#NULL!	#NULL!	#NULL!	#NULL!	#NULL!	#NULL!	#NULL!	#NULL!	#NULL!	#NULL!	49	#NULL!
14052890211260	0	#NULL!	#NULL!	45.4997	3	1	2	9.90554	1	2	2	373	4	#NULL!	#NULL!	#NULL!	1.41273	2	1	2014-05-28	37	2024-06-05	2014-07-10	9.90554	0		#NULL!		4	EFV+TDF+3TC	3TC/DTG	0	1979-06-21	0.906377	#NULL!	#NULL!	#NULL!	#NULL!	#NULL!	#NULL!	#NULL!	#NULL!	#NULL!	#NULL!	#NULL!	#NULL!	#NULL!	51	#NULL!
14061991065024	0	#NULL!	#NULL!	54.6879	3	1	2	9.91376	1	2	2	356	4	#NULL!	#NULL!	#NULL!	0.492813	2	1	2014-06-19	46	2024-06-02	2014-07-04	9.91376	0		#NULL!		4	EFV+3TC+TDF	3TC+AZT+EFV	0	1970-04-13	0.906377	#NULL!	#NULL!	#NULL!	#NULL!	#NULL!	#NULL!	#NULL!	#NULL!	#NULL!	#NULL!	#NULL!	#NULL!	#NULL!	51	#NULL!
14121595741747	1	#NULL!	#NULL!	53.3628	3	2	2	1.11431	1	2	2	620	4	#NULL!	#NULL!	#NULL!	0.919918	2	1	2015-04-30	7	2016-07-08	2015-05-28	1.11431		1	2016-07-08	艾滋病病人	5	EFV+3TC+TDF		0	1971-08-10	0.98423	0.98423	0.973865	0.980476	0.974652	0.991066	0.982388	0.99356	0.99356	#NULL!	0.983548	0.9845	0.980476	0.019717	19	0.974652
170409117168213	0	#NULL!	#NULL!	46.1157	3	2	2	1.28405	1	2	2	352	4	#NULL!	#NULL!	#NULL!	0.689938	2	1	2017-04-07	8	2018-08-10	2017-04-28	1.28405		2	2018-08-10		6	TDF+EFV+3TC	TAF/FTC/DTG	0	1978-11-08	0.982382	#NULL!	#NULL!	#NULL!	#NULL!	#NULL!	#NULL!	#NULL!	#NULL!	#NULL!	#NULL!	#NULL!	#NULL!	#NULL!	20	#NULL!
180626130581236	0	#NULL!	#NULL!	68.0103	4	1	2	1.43737	1	2	2	994	4	#NULL!	#NULL!	#NULL!	0.985626	2	0	2018-06-25	8	2020-01-01	2018-07-25	1.43737	0		#NULL!		7	EFV+3TC+TDF		0	1956-12-16	0.981042	#NULL!	#NULL!	#NULL!	#NULL!	#NULL!	#NULL!	#NULL!	#NULL!	#NULL!	#NULL!	#NULL!	#NULL!	#NULL!	41	#NULL!
170721120479360	0	#NULL!	#NULL!	60.0349	4	1	2	6.61191	1	2	2	660	4	#NULL!	#NULL!	#NULL!	0.361396	2	1	2017-10-20	32	2024-06-11	2017-10-31	6.61191	0		#NULL!		4	EFV+3TC+TDF	3TC/DTG	0	1964-12-07	0.944616	#NULL!	#NULL!	#NULL!	#NULL!	#NULL!	#NULL!	#NULL!	#NULL!	#NULL!	#NULL!	#NULL!	#NULL!	#NULL!	103	#NULL!
160519108662667	0	#NULL!	#NULL!	79.3477	4	1	2	7.90691	1	2	2	369	4	#NULL!	#NULL!	#NULL!	0.427105	2	1	2016-05-19	38	2024-04-28	2016-06-01	7.90691	0		#NULL!		4	TDF+EFV+3TC	BIC/FTC/TAF	0	1945-08-15	0.931134	#NULL!	#NULL!	#NULL!	#NULL!	#NULL!	#NULL!	#NULL!	#NULL!	#NULL!	#NULL!	#NULL!	#NULL!	#NULL!	117	#NULL!
151105103893586	0	#NULL!	#NULL!	78.091	4	1	2	8.55305	1	2	2	413	4	#NULL!	#NULL!	#NULL!	0.854209	2	1	2015-11-05	38	2024-06-20	2015-12-01	8.55305	0		#NULL!		4	TDF+EFV+3TC	3TC+EFV+TDF	0	1946-11-17	0.925736	#NULL!	#NULL!	#NULL!	#NULL!	#NULL!	#NULL!	#NULL!	#NULL!	#NULL!	#NULL!	#NULL!	#NULL!	#NULL!	122	#NULL!
1211202000000000307590	1	#NULL!	#NULL!	84.1773	4	1	2	9.89733	1	2	2	448	4	#NULL!	#NULL!	#NULL!	1.24846	2	1	2014-05-23	45	2024-05-23	2014-06-30	9.89733		1	2024-05-23	艾滋病病毒感染者	5	EFV+3TC+AZT	3TC+ABC+RPV	0	1940-10-16	0.907773	0.907773	0.909353	0.737423	0.872148	0.919214	0.862753	0.930422	0.930422	#NULL!	0.89291	0.907796	0.737423	0.304594	131	0.872148
1402147000000000587475	0	#NULL!	#NULL!	71.6188	4	1	2	10.1684	1	2	2	357	4	#NULL!	#NULL!	#NULL!	1.87269	2	1	2014-02-14	46	2024-06-12	2014-04-12	10.1684	0		#NULL!		4	EFV+3TC+TDF	3TC+AZT+EFV	0	1953-05-08	0.906377	#NULL!	#NULL!	#NULL!	#NULL!	#NULL!	#NULL!	#NULL!	#NULL!	#NULL!	#NULL!	#NULL!	#NULL!	#NULL!	131	#NULL!
161118113812030	0	#NULL!	#NULL!	72.6345	4	2	2	1.54415	1	2	2	380	4	#NULL!	#NULL!	#NULL!	0.262834	2	0	2016-11-18	7	2018-06-13	2016-11-26	1.54415	7		#NULL!		7	EFV+3TC+TDF		0	1952-05-02	0.9805	#NULL!	#NULL!	#NULL!	#NULL!	#NULL!	#NULL!	#NULL!	#NULL!	#NULL!	#NULL!	#NULL!	#NULL!	#NULL!	42	#NULL!
160219106169033	1	#NULL!	#NULL!	84.6099	4	2	2	5.48118	1	2	2	514	4	#NULL!	#NULL!	#NULL!	1.577	2	1	2016-02-19	15	2021-09-30	2016-04-07	5.48118		1	2021-09-30	艾滋病病毒感染者	5	TDF+EFV+3TC		0	1940-05-11	0.951445	0.951445	0.929991	0.841171	0.929037	0.959405	0.928976	0.969242	0.969242	#NULL!	0.940376	0.952267	0.841171	0.17296	95	0.929037
14071792037789	0	#NULL!	#NULL!	71.5859	4	2	2	6.71321	1	2	2	420	4	#NULL!	#NULL!	#NULL!	0.295688	2	0	2014-08-28	31	2021-05-24	2014-09-06	6.71321		3	2021-05-24		2	EFV+3TC+TDF	3TC+EFV+TDF	0	1953-05-20	0.943525	#NULL!	#NULL!	#NULL!	#NULL!	#NULL!	#NULL!	#NULL!	#NULL!	#NULL!	#NULL!	#NULL!	#NULL!	#NULL!	104	#NULL!
170825121495592	0	#NULL!	#NULL!	70.8439	4	2	2	6.8063	1	2	2	1088	4	#NULL!	#NULL!	#NULL!	0.657084	2	1	2017-08-25	32	2024-07-05	2017-09-14	6.8063	0		#NULL!		4	EFV+3TC+TDF	3TC+EFV+TDF	0	1954-02-15	0.942966	#NULL!	#NULL!	#NULL!	#NULL!	#NULL!	#NULL!	#NULL!	#NULL!	#NULL!	#NULL!	#NULL!	#NULL!	#NULL!	105	#NULL!
14123096098167	0	#NULL!	#NULL!	72.5058	4	2	2	9.40726	1	2	2	433	4	#NULL!	#NULL!	#NULL!	0.262834	2	1	2014-12-30	44	2024-06-04	2015-01-07	9.40726	0		#NULL!		4	EFV+3TC+TDF	3TC+RPV+TDF	0	1952-06-18	0.917244	#NULL!	#NULL!	#NULL!	#NULL!	#NULL!	#NULL!	#NULL!	#NULL!	#NULL!	#NULL!	#NULL!	#NULL!	#NULL!	127	#NULL!
190610150957230	0	#NULL!	#NULL!	59.2984	3	1	3	5.01027	1	2	2	614	4	#NULL!	#NULL!	#NULL!	0.459959	2	1	2019-06-10	24	2024-06-27	2019-06-24	5.01027	0		#NULL!		4	TDF+EFV+3TC	3TC+EFV+TDF	0	1965-09-02	0.955634	#NULL!	#NULL!	#NULL!	#NULL!	#NULL!	#NULL!	#NULL!	#NULL!	#NULL!	#NULL!	#NULL!	#NULL!	#NULL!	38	#NULL!
200520712680677224480768	0	#NULL!	#NULL!	47.5996	3	2	3	3.92882	1	2	2	642	4	#NULL!	#NULL!	#NULL!	2.3655	2	1	2020-05-14	18	2024-06-29	2020-07-25	3.92882	0		#NULL!		4	NVP+AZT/3TC	3TC/DTG	0	1977-05-15	0.965703	#NULL!	#NULL!	#NULL!	#NULL!	#NULL!	#NULL!	#NULL!	#NULL!	#NULL!	#NULL!	#NULL!	#NULL!	#NULL!	32	#NULL!
14112095168651	0	#NULL!	#NULL!	53.883	3	2	3	9.39083	1	2	2	401	4	#NULL!	#NULL!	#NULL!	2.89117	2	1	2014-11-20	19	2024-07-08	2015-02-16	9.39083	0		#NULL!		4	EFV+3TC+TDF	3TC+EFV+TDF	0	1971-02-01	0.917244	#NULL!	#NULL!	#NULL!	#NULL!	#NULL!	#NULL!	#NULL!	#NULL!	#NULL!	#NULL!	#NULL!	#NULL!	#NULL!	49	#NULL!
171205124306011	0	#NULL!	#NULL!	73.7789	4	1	3	6.49966	1	2	2	416	4	#NULL!	#NULL!	#NULL!	0.328542	2	1	2017-12-05	30	2024-06-15	2017-12-15	6.49966	0		#NULL!		4	EFV+TDF+3TC	3TC+EFV+TDF	0	1951-03-11	0.945683	#NULL!	#NULL!	#NULL!	#NULL!	#NULL!	#NULL!	#NULL!	#NULL!	#NULL!	#NULL!	#NULL!	#NULL!	#NULL!	103	#NULL!
2210061027596608694431744	0	#NULL!	#NULL!	23.9172	1	1	1	0.19165	1	3	1	543	4	#NULL!	#NULL!	#NULL!	3.41684	2	1	2022-10-06	2	2023-03-29	2023-01-18	0.19165		2	2023-03-29		6	3TC+EFV+TDF	3TC+RPV+TDF	0	2001-01-19	0.994857	#NULL!	#NULL!	#NULL!	#NULL!	#NULL!	#NULL!	#NULL!	#NULL!	#NULL!	#NULL!	#NULL!	#NULL!	#NULL!	4	#NULL!
211102905129999564705792	0	#NULL!	#NULL!	21.9487	1	1	1	0.25462	1	3	1	398	4	#NULL!	#NULL!	#NULL!	2.29979	2	1	2021-11-01	4	2022-04-13	2022-01-10	0.25462		2	2022-04-13		6	3TC+EFV+TDF	3TC+TDF+LPV/r	0	2003-01-08	0.993668	#NULL!	#NULL!	#NULL!	#NULL!	#NULL!	#NULL!	#NULL!	#NULL!	#NULL!	#NULL!	#NULL!	#NULL!	#NULL!	4	#NULL!
2303091083409800281538560	0	#NULL!	#NULL!	22.3566	1	1	1	0.684463	1	3	1	488	4	#NULL!	#NULL!	#NULL!	0.657084	2	1	2023-03-09	8	2023-12-04	2023-03-29	0.684463		2	2023-12-04		6	3TC+EFV+TDF	3TC+EFV+TDF	0	2002-08-12	0.987807	#NULL!	#NULL!	#NULL!	#NULL!	#NULL!	#NULL!	#NULL!	#NULL!	#NULL!	#NULL!	#NULL!	#NULL!	#NULL!	4	#NULL!
2208031004432184965562368	0	#NULL!	#NULL!	28.9877	1	1	1	0.870637	1	3	1	445	4	#NULL!	#NULL!	#NULL!	5.38809	2	0	2022-08-03	4	2023-11-28	2023-01-14	0.870637		3	2023-11-28		2	BIC/FTC/TAF	BIC/FTC/TAF	0	1995-12-25	0.986051	#NULL!	#NULL!	#NULL!	#NULL!	#NULL!	#NULL!	#NULL!	#NULL!	#NULL!	#NULL!	#NULL!	#NULL!	#NULL!	5	#NULL!
2305041103703815939297280	0	#NULL!	#NULL!	26.0472	1	1	1	1.02669	1	3	1	427	4	#NULL!	#NULL!	#NULL!	2.06982	2	1	2023-05-04	7	2024-07-15	2023-07-06	1.02669	0		#NULL!		4	3TC+EFV+TDF	3TC+EFV+TDF	0	1998-12-03	0.985015	#NULL!	#NULL!	#NULL!	#NULL!	#NULL!	#NULL!	#NULL!	#NULL!	#NULL!	#NULL!	#NULL!	#NULL!	#NULL!	5	#NULL!
220606983390727751995392	0	#NULL!	#NULL!	29.7324	1	1	1	1.74949	1	3	1	420	4	#NULL!	#NULL!	#NULL!	2.06982	2	1	2022-06-06	11	2024-05-08	2022-08-08	1.74949	0		#NULL!		4	BIC/FTC/TAF	BIC/FTC/TAF	0	1995-03-28	0.979678	#NULL!	#NULL!	#NULL!	#NULL!	#NULL!	#NULL!	#NULL!	#NULL!	#NULL!	#NULL!	#NULL!	#NULL!	#NULL!	6	#NULL!
220421966711773764972544	0	#NULL!	#NULL!	27.8405	1	1	1	1.80424	1	3	1	698	4	#NULL!	#NULL!	#NULL!	4.36961	2	1	2022-04-21	11	2024-06-21	2022-09-01	1.80424	0		#NULL!		4	BIC/FTC/TAF	BIC/FTC/TAF	0	1997-02-16	0.979678	#NULL!	#NULL!	#NULL!	#NULL!	#NULL!	#NULL!	#NULL!	#NULL!	#NULL!	#NULL!	#NULL!	#NULL!	#NULL!	6	#NULL!
2208111007303958532087808	0	#NULL!	#NULL!	24.347	1	1	1	1.85079	1	3	1	506	4	#NULL!	#NULL!	#NULL!	0.459959	2	1	2022-08-11	9	2024-07-01	2022-08-25	1.85079	0		#NULL!		4	3TC+EFV+TDF	3TC/DTG	0	2000-08-15	0.978844	#NULL!	#NULL!	#NULL!	#NULL!	#NULL!	#NULL!	#NULL!	#NULL!	#NULL!	#NULL!	#NULL!	#NULL!	#NULL!	6	#NULL!
160113105484794	0	#NULL!	#NULL!	29.9624	1	1	1	2.09172	1	3	1	379	4	#NULL!	#NULL!	#NULL!	1.77413	2	1	2016-01-13	12	2018-04-10	2016-03-07	2.09172		2	2018-04-10		6	EFV+3TC+TDF	BIC/FTC/TAF	0	1995-01-03	0.977156	#NULL!	#NULL!	#NULL!	#NULL!	#NULL!	#NULL!	#NULL!	#NULL!	#NULL!	#NULL!	#NULL!	#NULL!	#NULL!	6	#NULL!
211111908363718680461312	0	#NULL!	#NULL!	29.9733	1	1	1	2.58727	1	3	1	355	4	#NULL!	#NULL!	#NULL!	0.427105	2	1	2021-11-11	15	2024-06-26	2021-11-24	2.58727	0		#NULL!		4	3TC+EFV+TDF	3TC+EFV+TDF	0	1994-12-30	0.973095	#NULL!	#NULL!	#NULL!	#NULL!	#NULL!	#NULL!	#NULL!	#NULL!	#NULL!	#NULL!	#NULL!	#NULL!	#NULL!	8	#NULL!
210420833993814902214656	0	#NULL!	#NULL!	24.4784	1	1	1	3.09651	1	3	1	608	4	#NULL!	#NULL!	#NULL!	0.952772	2	1	2021-04-20	18	2024-06-23	2021-05-19	3.09651	0		#NULL!		4	TDF+EFV+3TC	3TC+EFV+TDF	0	2000-06-28	0.970635	#NULL!	#NULL!	#NULL!	#NULL!	#NULL!	#NULL!	#NULL!	#NULL!	#NULL!	#NULL!	#NULL!	#NULL!	#NULL!	8	#NULL!
210104795624853283545088	0	#NULL!	#NULL!	25.4531	1	1	1	3.34565	1	3	1	562	4	#NULL!	#NULL!	#NULL!	0.394251	2	1	2021-01-04	20	2024-05-22	2021-01-16	3.34565	0		#NULL!		4	TDF+EFV+3TC	ANV/3TC/TDF	0	1999-07-08	0.969686	#NULL!	#NULL!	#NULL!	#NULL!	#NULL!	#NULL!	#NULL!	#NULL!	#NULL!	#NULL!	#NULL!	#NULL!	#NULL!	8	#NULL!
200709730822917872418816	0	#NULL!	#NULL!	28.2293	1	1	1	3.91786	1	3	1	512	4	#NULL!	#NULL!	#NULL!	0.427105	2	1	2020-07-09	20	2024-06-22	2020-07-22	3.91786	0		#NULL!		4	TDF+EFV+3TC	3TC+EFV+TDF	0	1996-09-27	0.965703	#NULL!	#NULL!	#NULL!	#NULL!	#NULL!	#NULL!	#NULL!	#NULL!	#NULL!	#NULL!	#NULL!	#NULL!	#NULL!	8	#NULL!
200420701749863502577664	0	#NULL!	#NULL!	25.4531	1	1	1	4.17796	1	3	1	435	4	#NULL!	#NULL!	#NULL!	0.361396	2	1	2020-04-20	22	2024-07-05	2020-05-01	4.17796	0		#NULL!		4	3TC+TDF+EFV	3TC+EFV+TDF	0	1999-07-08	0.965007	#NULL!	#NULL!	#NULL!	#NULL!	#NULL!	#NULL!	#NULL!	#NULL!	#NULL!	#NULL!	#NULL!	#NULL!	#NULL!	8	#NULL!
180817132419208	0	#NULL!	#NULL!	25.7379	1	1	1	4.23272	1	3	1	368	4	#NULL!	#NULL!	#NULL!	0.821355	2	1	2018-08-17	23	2022-12-05	2018-09-11	4.23272		2	2022-12-05		6	EFV+3TC+TDF	3TC/DTG	0	1999-03-26	0.964292	#NULL!	#NULL!	#NULL!	#NULL!	#NULL!	#NULL!	#NULL!	#NULL!	#NULL!	#NULL!	#NULL!	#NULL!	#NULL!	8	#NULL!
161109113571412	1	#NULL!	#NULL!	28.4182	1	1	1	4.40246	1	3	1	520	4	#NULL!	#NULL!	#NULL!	0.525667	2	1	2016-11-02	23	2021-04-14	2016-11-18	4.40246		1	2021-04-14	艾滋病病毒感染者	5	EFV+3TC+TDF		0	1996-07-20	0.961763	0.961763	0.963228	0.976261	0.983769	0.970754	0.977209	0.974684	0.974684	#NULL!	0.96523	0.962353	0.976261	0.0240257	10	0.983769
190924154685222	0	#NULL!	#NULL!	26.0007	1	1	1	4.62423	1	3	1	443	4	#NULL!	#NULL!	#NULL!	1.577	2	1	2019-08-22	25	2024-05-24	2019-10-09	4.62423	0		#NULL!		4	EFV+TDF+3TC	ANV/3TC/TDF	0	1998-12-20	0.960288	#NULL!	#NULL!	#NULL!	#NULL!	#NULL!	#NULL!	#NULL!	#NULL!	#NULL!	#NULL!	#NULL!	#NULL!	#NULL!	10	#NULL!
190315147611824	0	#NULL!	#NULL!	26.6194	1	1	1	4.9473	1	3	1	351	4	#NULL!	#NULL!	#NULL!	3.64682	2	1	2019-03-15	27	2024-06-14	2019-07-04	4.9473	0		#NULL!		4	EFV+TDF+3TC	BIC/FTC/TAF	0	1998-05-08	0.95603	#NULL!	#NULL!	#NULL!	#NULL!	#NULL!	#NULL!	#NULL!	#NULL!	#NULL!	#NULL!	#NULL!	#NULL!	#NULL!	10	#NULL!
190131146189628	0	#NULL!	#NULL!	24.64	1	1	1	5.07598	1	3	1	586	4	#NULL!	#NULL!	#NULL!	1.28131	2	1	2019-01-31	26	2024-04-07	2019-03-11	5.07598	0		#NULL!		4	EFV+TDF+3TC	3TC+EFV+TDF	0	2000-04-30	0.954839	#NULL!	#NULL!	#NULL!	#NULL!	#NULL!	#NULL!	#NULL!	#NULL!	#NULL!	#NULL!	#NULL!	#NULL!	#NULL!	10	#NULL!
190425149131153	0	#NULL!	#NULL!	25.1574	1	1	1	5.11157	1	3	1	410	4	#NULL!	#NULL!	#NULL!	0.62423	2	1	2019-04-24	27	2024-06-22	2019-05-13	5.11157	0		#NULL!		4	TDF+EFV+3TC	3TC+TDF+LPV/r	0	1999-10-24	0.954839	#NULL!	#NULL!	#NULL!	#NULL!	#NULL!	#NULL!	#NULL!	#NULL!	#NULL!	#NULL!	#NULL!	#NULL!	#NULL!	10	#NULL!
181109143025658	0	#NULL!	#NULL!	25.9678	1	1	1	5.60986	1	3	1	374	4	#NULL!	#NULL!	#NULL!	0.952772	2	1	2018-11-09	27	2024-07-18	2018-12-08	5.60986	0		#NULL!		4	TDF+EFV+3TC	DTG/ABC/3TC	0	1999-01-01	0.950567	#NULL!	#NULL!	#NULL!	#NULL!	#NULL!	#NULL!	#NULL!	#NULL!	#NULL!	#NULL!	#NULL!	#NULL!	#NULL!	10	#NULL!
170804120887000	0	#NULL!	#NULL!	25.5818	1	1	1	5.85352	1	3	1	381	4	#NULL!	#NULL!	#NULL!	4.63244	2	0	2017-08-03	10	2023-10-30	2017-12-22	5.85352		3	2023-10-30		2	3TC+TDF+EFV	3TC+DTG+TDF	0	1999-05-22	0.950106	#NULL!	#NULL!	#NULL!	#NULL!	#NULL!	#NULL!	#NULL!	#NULL!	#NULL!	#NULL!	#NULL!	#NULL!	#NULL!	11	#NULL!
170708120002116	0	#NULL!	#NULL!	25.6968	1	1	1	6.94867	1	3	1	357	4	#NULL!	#NULL!	#NULL!	4.99384	2	1	2017-03-09	31	2024-07-20	2017-08-08	6.94867	0		#NULL!		4	EFV+TDF+3TC	3TC+EFV+TDF	0	1999-04-10	0.942403	#NULL!	#NULL!	#NULL!	#NULL!	#NULL!	#NULL!	#NULL!	#NULL!	#NULL!	#NULL!	#NULL!	#NULL!	#NULL!	11	#NULL!
170118115384568	0	#NULL!	#NULL!	27.6571	1	1	1	7.26626	1	3	1	380	4	#NULL!	#NULL!	#NULL!	2.03696	2	1	2017-01-12	32	2024-06-20	2017-03-15	7.26626	0		#NULL!		4	EFV+3TC+TDF	3TC/DTG	0	1997-04-24	0.938273	#NULL!	#NULL!	#NULL!	#NULL!	#NULL!	#NULL!	#NULL!	#NULL!	#NULL!	#NULL!	#NULL!	#NULL!	#NULL!	11	#NULL!
160408107344369	0	#NULL!	#NULL!	29.1246	1	1	1	8.07392	1	3	1	644	4	#NULL!	#NULL!	#NULL!	1.41273	2	1	2016-04-08	35	2024-06-17	2016-05-21	8.07392	0		#NULL!		4	TDF+EFV+3TC	3TC+EFV+TDF	0	1995-11-05	0.928215	#NULL!	#NULL!	#NULL!	#NULL!	#NULL!	#NULL!	#NULL!	#NULL!	#NULL!	#NULL!	#NULL!	#NULL!	#NULL!	11	#NULL!
151105103885340	0	#NULL!	#NULL!	29.9213	1	1	1	8.29295	1	3	1	416	4	#NULL!	#NULL!	#NULL!	3.97536	2	1	2015-11-05	40	2024-06-20	2016-03-05	8.29295	0		#NULL!		4	TDF+EFV+3TC	3TC+EFV+TDF	0	1995-01-18	0.927426	#NULL!	#NULL!	#NULL!	#NULL!	#NULL!	#NULL!	#NULL!	#NULL!	#NULL!	#NULL!	#NULL!	#NULL!	#NULL!	11	#NULL!
170323116790611	0	#NULL!	#NULL!	34.8357	2	1	1	0.930869	1	3	1	371	4	#NULL!	#NULL!	#NULL!	1.28131	2	1	2017-07-27	7	2018-08-10	2017-09-04	0.930869		2	2018-08-10		6	TDF+EFV+3TC	3TC+RPV+TDF	0	1990-02-18	0.986051	#NULL!	#NULL!	#NULL!	#NULL!	#NULL!	#NULL!	#NULL!	#NULL!	#NULL!	#NULL!	#NULL!	#NULL!	#NULL!	10	#NULL!
210618855460043556601856	0	#NULL!	#NULL!	34.447	2	1	1	0.974675	1	3	1	1118	4	#NULL!	#NULL!	#NULL!	0.361396	2	1	2021-06-18	7	2022-06-20	2021-06-29	0.974675		2	2022-06-20		6	3TC+EFV+TDF	BIC/FTC/TAF	0	1990-07-10	0.985793	#NULL!	#NULL!	#NULL!	#NULL!	#NULL!	#NULL!	#NULL!	#NULL!	#NULL!	#NULL!	#NULL!	#NULL!	#NULL!	10	#NULL!
190522150174222	0	#NULL!	#NULL!	32.1882	2	1	1	1.0486	1	3	1	582	4	#NULL!	#NULL!	#NULL!	0.492813	2	1	2019-05-22	11	2020-06-23	2019-06-06	1.0486		2	2020-06-23		6	TDF+EFV+3TC	3TC+EFV+TDF	0	1992-10-12	0.985015	#NULL!	#NULL!	#NULL!	#NULL!	#NULL!	#NULL!	#NULL!	#NULL!	#NULL!	#NULL!	#NULL!	#NULL!	#NULL!	10	#NULL!
2209221022513969410031616	0	#NULL!	#NULL!	31.1533	2	1	1	1.35797	1	3	1	464	4	#NULL!	#NULL!	#NULL!	3.64682	2	1	2022-09-22	8	2024-05-21	2023-01-11	1.35797	0		#NULL!		4	3TC/DTG	3TC/DTG	0	1993-10-25	0.981311	#NULL!	#NULL!	#NULL!	#NULL!	#NULL!	#NULL!	#NULL!	#NULL!	#NULL!	#NULL!	#NULL!	#NULL!	#NULL!	10	#NULL!
2211031037686646634954752	0	#NULL!	#NULL!	31.9993	2	1	1	1.36345	1	3	1	414	4	#NULL!	#NULL!	#NULL!	3.94251	2	1	2022-10-27	9	2024-07-06	2023-02-24	1.36345	0		#NULL!		4	3TC/DTG	3TC/DTG	0	1992-12-20	0.981311	#NULL!	#NULL!	#NULL!	#NULL!	#NULL!	#NULL!	#NULL!	#NULL!	#NULL!	#NULL!	#NULL!	#NULL!	#NULL!	10	#NULL!
150813101919785	0	#NULL!	#NULL!	34.9069	2	1	1	1.58522	1	3	1	574	4	#NULL!	#NULL!	#NULL!	1.90554	2	1	2015-08-13	14	2017-05-11	2015-10-10	1.58522		2	2017-05-11		6	NVP+AZT+3TC	AZT/3TC+NVP	0	1990-01-23	0.980227	#NULL!	#NULL!	#NULL!	#NULL!	#NULL!	#NULL!	#NULL!	#NULL!	#NULL!	#NULL!	#NULL!	#NULL!	#NULL!	10	#NULL!
220719998975381505904640	0	#NULL!	#NULL!	32.1225	2	1	1	1.94935	1	3	1	454	4	#NULL!	#NULL!	#NULL!	0.591376	2	1	2022-07-19	11	2024-07-18	2022-08-06	1.94935	0		#NULL!		4	3TC+EFV+TDF	3TC+EFV+TDF	0	1992-11-05	0.978006	#NULL!	#NULL!	#NULL!	#NULL!	#NULL!	#NULL!	#NULL!	#NULL!	#NULL!	#NULL!	#NULL!	#NULL!	#NULL!	12	#NULL!
190612151039434	1	#NULL!	#NULL!	30.77	2	1	1	2.05065	1	3	1	421	4	#NULL!	#NULL!	#NULL!	5.19097	2	1	2019-06-06	14	2021-11-29	2019-11-11	2.05065		1	2021-11-29	艾滋病病毒感染者	5	EFV+AZT/3TC		0	1994-03-14	0.977439	0.977439	0.978485	0.99289	0.991372	0.984682	0.986505	0.989022	0.989022	#NULL!	0.973629	0.978067	0.99289	0.00713589	13	0.991372
15053099607578	0	#NULL!	#NULL!	32.4757	2	1	1	2.13005	1	3	1	383	4	#NULL!	#NULL!	#NULL!	0.295688	2	0	2015-05-30	10	2017-07-25	2015-06-08	2.13005	0		#NULL!		7	EFV+3TC+TDF		0	1992-06-29	0.976871	#NULL!	#NULL!	#NULL!	#NULL!	#NULL!	#NULL!	#NULL!	#NULL!	#NULL!	#NULL!	#NULL!	#NULL!	#NULL!	14	#NULL!
210701860105001167048704	0	#NULL!	#NULL!	40.1937	2	1	1	2.48871	1	3	1	546	4	#NULL!	#NULL!	#NULL!	3.38398	2	1	2021-07-01	11	2024-04-08	2021-10-12	2.48871	0		#NULL!		4	AZT/3TC+EFV	AZT/3TC+EFV	0	1984-10-10	0.973686	#NULL!	#NULL!	#NULL!	#NULL!	#NULL!	#NULL!	#NULL!	#NULL!	#NULL!	#NULL!	#NULL!	#NULL!	#NULL!	15	#NULL!
210731871064449379774464	0	#NULL!	#NULL!	30.3484	2	1	1	2.65572	1	3	1	501	4	#NULL!	#NULL!	#NULL!	3.154	2	1	2021-07-15	15	2024-06-15	2021-10-19	2.65572	0		#NULL!		4	3TC+EFV+TDF	3TC+EFV+TDF	0	1994-08-15	0.972796	#NULL!	#NULL!	#NULL!	#NULL!	#NULL!	#NULL!	#NULL!	#NULL!	#NULL!	#NULL!	#NULL!	#NULL!	#NULL!	16	#NULL!
161205114264916	0	#NULL!	#NULL!	32.2047	2	1	1	2.94867	1	3	1	525	4	#NULL!	#NULL!	#NULL!	0.952772	2	1	2016-12-05	13	2019-12-16	2017-01-03	2.94867		2	2019-12-16		6	EFV+3TC+AZT		0	1992-10-06	0.972185	#NULL!	#NULL!	#NULL!	#NULL!	#NULL!	#NULL!	#NULL!	#NULL!	#NULL!	#NULL!	#NULL!	#NULL!	#NULL!	16	#NULL!
151120104234795	0	#NULL!	#NULL!	37.4148	2	1	1	3.06366	1	3	1	414	4	#NULL!	#NULL!	#NULL!	4.82957	2	1	2015-11-20	16	2019-05-09	2016-04-15	3.06366		2	2019-05-09		6	NVP+TDF+3TC	3TC/DTG	0	1987-07-22	0.971259	#NULL!	#NULL!	#NULL!	#NULL!	#NULL!	#NULL!	#NULL!	#NULL!	#NULL!	#NULL!	#NULL!	#NULL!	#NULL!	16	#NULL!
160923112420322	0	#NULL!	#NULL!	37.4203	2	1	1	3.51814	1	3	1	373	4	#NULL!	#NULL!	#NULL!	1.01848	2	0	2016-09-23	16	2020-05-01	2016-10-24	3.51814	0		#NULL!		7	EFV+TDF+3TC		0	1987-07-20	0.968724	#NULL!	#NULL!	#NULL!	#NULL!	#NULL!	#NULL!	#NULL!	#NULL!	#NULL!	#NULL!	#NULL!	#NULL!	#NULL!	16	#NULL!
191210157177602	0	#NULL!	#NULL!	32.1773	2	1	1	4.31485	1	3	1	417	4	#NULL!	#NULL!	#NULL!	1.28131	2	1	2019-12-09	21	2024-05-11	2020-01-17	4.31485	0		#NULL!		4	EFV+TDF+3TC	3TC+EFV+TDF	0	1992-10-16	0.963212	#NULL!	#NULL!	#NULL!	#NULL!	#NULL!	#NULL!	#NULL!	#NULL!	#NULL!	#NULL!	#NULL!	#NULL!	#NULL!	19	#NULL!
190805153215673	0	#NULL!	#NULL!	34.5209	2	1	1	4.50924	1	3	1	458	4	#NULL!	#NULL!	#NULL!	3.71253	2	1	2019-08-05	23	2024-05-30	2019-11-26	4.50924	0		#NULL!		4	EFV+TDF+3TC	3TC+EFV+TDF	0	1990-06-13	0.961035	#NULL!	#NULL!	#NULL!	#NULL!	#NULL!	#NULL!	#NULL!	#NULL!	#NULL!	#NULL!	#NULL!	#NULL!	#NULL!	19	#NULL!
190830153970099	0	#NULL!	#NULL!	31.7803	2	1	1	4.75017	1	3	1	452	4	#NULL!	#NULL!	#NULL!	0.689938	2	1	2019-08-29	27	2024-06-19	2019-09-19	4.75017	0		#NULL!		4	EFV+TDF+3TC	AZT/3TC+EFV	0	1993-03-10	0.959524	#NULL!	#NULL!	#NULL!	#NULL!	#NULL!	#NULL!	#NULL!	#NULL!	#NULL!	#NULL!	#NULL!	#NULL!	#NULL!	20	#NULL!
160311106660301	0	#NULL!	#NULL!	31.7064	2	1	1	4.8898	1	3	1	591	4	#NULL!	#NULL!	#NULL!	3.154	2	1	2016-03-11	24	2021-05-06	2016-06-15	4.8898		2	2021-05-06		6	EFV+TDF+3TC	3TC/DTG	0	1993-04-06	0.957206	#NULL!	#NULL!	#NULL!	#NULL!	#NULL!	#NULL!	#NULL!	#NULL!	#NULL!	#NULL!	#NULL!	#NULL!	#NULL!	20	#NULL!
190416148771815	0	#NULL!	#NULL!	37.434	2	1	1	5.05681	1	3	1	489	4	#NULL!	#NULL!	#NULL!	0.525667	2	1	2019-04-15	25	2024-05-21	2019-05-01	5.05681	0		#NULL!		4	EFV+TDF+3TC	3TC+EFV+TDF	0	1987-07-15	0.954839	#NULL!	#NULL!	#NULL!	#NULL!	#NULL!	#NULL!	#NULL!	#NULL!	#NULL!	#NULL!	#NULL!	#NULL!	#NULL!	21	#NULL!
190405148380349	0	#NULL!	#NULL!	33.7105	2	1	1	5.0924	1	3	1	432	4	#NULL!	#NULL!	#NULL!	0.328542	2	1	2019-04-05	24	2024-05-18	2019-04-15	5.0924	0		#NULL!		4	EFV+TDF+3TC	3TC+EFV+TDF	0	1991-04-05	0.954839	#NULL!	#NULL!	#NULL!	#NULL!	#NULL!	#NULL!	#NULL!	#NULL!	#NULL!	#NULL!	#NULL!	#NULL!	#NULL!	21	#NULL!
181123143465326	0	#NULL!	#NULL!	30.6687	2	1	1	5.50582	1	3	1	389	4	#NULL!	#NULL!	#NULL!	0.657084	2	1	2018-11-23	26	2024-06-15	2018-12-13	5.50582	0		#NULL!		4	TDF+EFV+3TC	3TC+EFV+TDF	0	1994-04-20	0.95101	#NULL!	#NULL!	#NULL!	#NULL!	#NULL!	#NULL!	#NULL!	#NULL!	#NULL!	#NULL!	#NULL!	#NULL!	#NULL!	22	#NULL!
181207143917599	0	#NULL!	#NULL!	38.447	2	1	1	5.51129	1	3	1	404	4	#NULL!	#NULL!	#NULL!	0.361396	2	1	2018-12-07	27	2024-06-22	2018-12-18	5.51129	0		#NULL!		4	TDF+EFV+3TC	3TC/DTG	0	1986-07-10	0.95101	#NULL!	#NULL!	#NULL!	#NULL!	#NULL!	#NULL!	#NULL!	#NULL!	#NULL!	#NULL!	#NULL!	#NULL!	#NULL!	22	#NULL!
180726131728568	0	#NULL!	#NULL!	33.8008	2	1	1	5.85079	1	3	1	403	4	#NULL!	#NULL!	#NULL!	0.427105	2	1	2018-07-26	19	2024-06-14	2018-08-08	5.85079	0		#NULL!		4	TDF+LPV/r+3TC	TAF/FTC/DTG	0	1991-03-03	0.950106	#NULL!	#NULL!	#NULL!	#NULL!	#NULL!	#NULL!	#NULL!	#NULL!	#NULL!	#NULL!	#NULL!	#NULL!	#NULL!	22	#NULL!
180510128738179	0	#NULL!	#NULL!	35.0986	2	1	1	5.90281	1	3	1	701	4	#NULL!	#NULL!	#NULL!	0.492813	2	1	2018-05-10	34	2024-04-19	2018-05-25	5.90281	0		#NULL!		4	TDF+EFV+3TC	3TC+EFV+TDF	0	1989-11-14	0.949638	#NULL!	#NULL!	#NULL!	#NULL!	#NULL!	#NULL!	#NULL!	#NULL!	#NULL!	#NULL!	#NULL!	#NULL!	#NULL!	22	#NULL!
160429107952962	0	#NULL!	#NULL!	31.7721	2	1	1	6.29979	1	3	1	681	4	#NULL!	#NULL!	#NULL!	1.74127	2	1	2016-04-29	31	2022-10-09	2016-06-21	6.29979		2	2022-10-09		6	EFV+TDF+3TC	BIC/FTC/TAF	0	1993-03-13	0.946709	#NULL!	#NULL!	#NULL!	#NULL!	#NULL!	#NULL!	#NULL!	#NULL!	#NULL!	#NULL!	#NULL!	#NULL!	#NULL!	23	#NULL!
161104113455526	0	#NULL!	#NULL!	34.5428	2	1	1	6.67762	1	3	1	377	4	#NULL!	#NULL!	#NULL!	1.37988	2	1	2016-11-03	30	2023-08-20	2016-12-15	6.67762		2	2023-08-20		6	EFV+TDF+3TC	BIC/FTC/TAF	0	1990-06-05	0.944072	#NULL!	#NULL!	#NULL!	#NULL!	#NULL!	#NULL!	#NULL!	#NULL!	#NULL!	#NULL!	#NULL!	#NULL!	#NULL!	23	#NULL!
170705119890103	0	#NULL!	#NULL!	36.0541	2	1	1	6.88296	1	3	1	391	4	#NULL!	#NULL!	#NULL!	0.328542	2	1	2017-07-04	30	2024-06-01	2017-07-14	6.88296	0		#NULL!		4	EFV+3TC+TDF	3TC+EFV+TDF	0	1988-11-30	0.942403	#NULL!	#NULL!	#NULL!	#NULL!	#NULL!	#NULL!	#NULL!	#NULL!	#NULL!	#NULL!	#NULL!	#NULL!	#NULL!	23	#NULL!
14071591950259	0	#NULL!	#NULL!	39.7474	2	1	1	7.10746	1	3	1	398	4	#NULL!	#NULL!	#NULL!	3.35113	2	0	2014-07-15	35	2021-12-03	2014-10-25	7.10746	0		#NULL!		7	EFV+3TC+TDF		0	1985-03-22	0.940663	#NULL!	#NULL!	#NULL!	#NULL!	#NULL!	#NULL!	#NULL!	#NULL!	#NULL!	#NULL!	#NULL!	#NULL!	#NULL!	24	#NULL!
170408117156089	0	#NULL!	#NULL!	30.6085	2	1	1	7.11841	1	3	1	420	4	#NULL!	#NULL!	#NULL!	0.295688	2	1	2017-04-08	32	2024-05-30	2017-04-17	7.11841	0		#NULL!		4	EFV+3TC+TDF	3TC+EFV+TDF	0	1994-05-12	0.940663	#NULL!	#NULL!	#NULL!	#NULL!	#NULL!	#NULL!	#NULL!	#NULL!	#NULL!	#NULL!	#NULL!	#NULL!	#NULL!	24	#NULL!
161202114204735	0	#NULL!	#NULL!	35.9227	2	1	1	7.436	1	3	1	487	4	#NULL!	#NULL!	#NULL!	1.51129	2	1	2016-12-02	37	2024-06-25	2017-01-17	7.436	0		#NULL!		4	EFV+3TC+TDF	3TC+TDF+LPV/r	0	1989-01-17	0.935787	#NULL!	#NULL!	#NULL!	#NULL!	#NULL!	#NULL!	#NULL!	#NULL!	#NULL!	#NULL!	#NULL!	#NULL!	#NULL!	25	#NULL!
161021113082878	0	#NULL!	#NULL!	38.3977	2	1	1	7.56194	1	3	1	544	4	#NULL!	#NULL!	#NULL!	0.657084	2	1	2016-10-21	35	2024-06-03	2016-11-10	7.56194	0		#NULL!		4	EFV+AZT/3TC	3TC+EFV+TDF	0	1986-07-28	0.934511	#NULL!	#NULL!	#NULL!	#NULL!	#NULL!	#NULL!	#NULL!	#NULL!	#NULL!	#NULL!	#NULL!	#NULL!	#NULL!	26	#NULL!
160520108682504	0	#NULL!	#NULL!	35.6626	2	1	1	7.61944	1	3	1	1002	4	#NULL!	#NULL!	#NULL!	3.84394	2	1	2016-05-20	33	2024-04-28	2016-09-14	7.61944	0		#NULL!		4	EFV+TDF+3TC	3TC+EFV+TDF	0	1989-04-22	0.934511	#NULL!	#NULL!	#NULL!	#NULL!	#NULL!	#NULL!	#NULL!	#NULL!	#NULL!	#NULL!	#NULL!	#NULL!	#NULL!	26	#NULL!
160720110792716	0	#NULL!	#NULL!	36.8371	2	1	1	7.74264	1	3	1	480	4	#NULL!	#NULL!	#NULL!	2.3655	2	1	2016-07-20	37	2024-06-28	2016-09-30	7.74264	0		#NULL!		4	EFV+3TC+TDF	3TC+EFV+TDF	0	1988-02-18	0.932514	#NULL!	#NULL!	#NULL!	#NULL!	#NULL!	#NULL!	#NULL!	#NULL!	#NULL!	#NULL!	#NULL!	#NULL!	#NULL!	27	#NULL!
160427107897974	0	#NULL!	#NULL!	34.551	2	1	1	7.8987	1	3	1	474	4	#NULL!	#NULL!	#NULL!	0.591376	2	1	2016-04-29	34	2024-04-10	2016-05-17	7.8987	0		#NULL!		4	TDF+NVP+3TC	3TC/DTG	0	1990-06-02	0.931134	#NULL!	#NULL!	#NULL!	#NULL!	#NULL!	#NULL!	#NULL!	#NULL!	#NULL!	#NULL!	#NULL!	#NULL!	#NULL!	27	#NULL!
160129105833935	0	#NULL!	#NULL!	31.9993	2	1	1	7.96167	1	3	1	535	4	#NULL!	#NULL!	#NULL!	2.79261	2	1	2016-01-12	34	2024-03-23	2016-04-06	7.96167	0		#NULL!		4	TDF+EFV+3TC	3TC+EFV+TDF	0	1992-12-20	0.931134	#NULL!	#NULL!	#NULL!	#NULL!	#NULL!	#NULL!	#NULL!	#NULL!	#NULL!	#NULL!	#NULL!	#NULL!	#NULL!	27	#NULL!
160428107911245	0	#NULL!	#NULL!	31.3121	2	1	1	8.07118	1	3	1	388	4	#NULL!	#NULL!	#NULL!	0.919918	2	1	2016-04-28	36	2024-06-21	2016-05-26	8.07118	0		#NULL!		4	TDF+EFV+3TC	3TC+EFV+TDF	0	1993-08-28	0.928215	#NULL!	#NULL!	#NULL!	#NULL!	#NULL!	#NULL!	#NULL!	#NULL!	#NULL!	#NULL!	#NULL!	#NULL!	#NULL!	27	#NULL!
160519108665908	0	#NULL!	#NULL!	35.2053	2	1	1	8.07666	1	3	1	406	4	#NULL!	#NULL!	#NULL!	0.952772	2	1	2016-05-19	38	2024-07-15	2016-06-17	8.07666	0		#NULL!		4	TDF+EFV+3TC	3TC+EFV+TDF	0	1989-10-06	0.928215	#NULL!	#NULL!	#NULL!	#NULL!	#NULL!	#NULL!	#NULL!	#NULL!	#NULL!	#NULL!	#NULL!	#NULL!	#NULL!	27	#NULL!
160324106973422	0	#NULL!	#NULL!	31.2601	2	1	1	8.14511	1	3	1	430	4	#NULL!	#NULL!	#NULL!	0.755647	2	1	2016-03-24	39	2024-06-08	2016-04-16	8.14511	0		#NULL!		4	TDF+EFV+3TC	3TC+EFV+TDF	0	1993-09-16	0.928215	#NULL!	#NULL!	#NULL!	#NULL!	#NULL!	#NULL!	#NULL!	#NULL!	#NULL!	#NULL!	#NULL!	#NULL!	#NULL!	27	#NULL!
151218104901696	0	#NULL!	#NULL!	30.6331	2	1	1	8.15606	1	3	1	423	4	#NULL!	#NULL!	#NULL!	0.788501	2	1	2015-12-18	39	2024-03-08	2016-01-11	8.15606	0		#NULL!		4	TDF+EFV+3TC	3TC+EFV+TDF	0	1994-05-03	0.928215	#NULL!	#NULL!	#NULL!	#NULL!	#NULL!	#NULL!	#NULL!	#NULL!	#NULL!	#NULL!	#NULL!	#NULL!	#NULL!	27	#NULL!
160115105553136	0	#NULL!	#NULL!	31.8296	2	1	1	8.18617	1	3	1	402	4	#NULL!	#NULL!	#NULL!	1.37988	2	1	2016-01-15	42	2024-05-04	2016-02-26	8.18617	0		#NULL!		4	TDF+EFV+3TC	3TC+EFV+TDF	0	1993-02-20	0.928215	#NULL!	#NULL!	#NULL!	#NULL!	#NULL!	#NULL!	#NULL!	#NULL!	#NULL!	#NULL!	#NULL!	#NULL!	#NULL!	27	#NULL!
0911101000000000077366	0	#NULL!	#NULL!	39.0383	2	1	1	8.21903	1	3	1	496	4	#NULL!	#NULL!	#NULL!	0.919918	2	1	2016-01-29	34	2024-05-16	2016-02-26	8.21903	0		#NULL!		4	TDF+EFV+3TC	BIC/FTC/TAF	0	1985-12-06	0.928215	#NULL!	#NULL!	#NULL!	#NULL!	#NULL!	#NULL!	#NULL!	#NULL!	#NULL!	#NULL!	#NULL!	#NULL!	#NULL!	27	#NULL!
15032697816649	0	#NULL!	#NULL!	37.0068	2	1	1	8.33402	1	3	1	1191	4	#NULL!	#NULL!	#NULL!	0.821355	2	1	2015-03-26	37	2023-08-20	2015-04-20	8.33402		2	2023-08-20		6	EFV+3TC+TDF	3TC+EFV+TDF	0	1987-12-18	0.927426	#NULL!	#NULL!	#NULL!	#NULL!	#NULL!	#NULL!	#NULL!	#NULL!	#NULL!	#NULL!	#NULL!	#NULL!	#NULL!	27	#NULL!
150910102578413	0	#NULL!	#NULL!	35.3504	2	1	1	8.36413	1	3	1	437	4	#NULL!	#NULL!	#NULL!	2.95688	2	0	2015-09-10	41	2024-04-20	2015-12-09	8.36413	7		#NULL!		7	TDF+EFV+3TC		0	1989-08-14	0.927426	#NULL!	#NULL!	#NULL!	#NULL!	#NULL!	#NULL!	#NULL!	#NULL!	#NULL!	#NULL!	#NULL!	#NULL!	#NULL!	27	#NULL!
150814101942417	0	#NULL!	#NULL!	31.5366	2	1	1	8.46817	1	3	1	552	4	#NULL!	#NULL!	#NULL!	1.51129	2	1	2015-08-14	39	2024-03-18	2015-09-29	8.46817	0		#NULL!		4	EFV+TDF+3TC	3TC+EFV+TDF	0	1993-06-07	0.926593	#NULL!	#NULL!	#NULL!	#NULL!	#NULL!	#NULL!	#NULL!	#NULL!	#NULL!	#NULL!	#NULL!	#NULL!	#NULL!	27	#NULL!
150730101551306	0	#NULL!	#NULL!	34.5537	2	1	1	8.49281	1	3	1	378	4	#NULL!	#NULL!	#NULL!	1.41273	2	1	2015-07-29	39	2024-03-08	2015-09-10	8.49281	0		#NULL!		4	EFV+3TC+TDF	BIC/FTC/TAF	0	1990-06-01	0.926593	#NULL!	#NULL!	#NULL!	#NULL!	#NULL!	#NULL!	#NULL!	#NULL!	#NULL!	#NULL!	#NULL!	#NULL!	#NULL!	27	#NULL!
150716101151272	0	#NULL!	#NULL!	34.9918	2	1	1	8.74743	1	3	1	441	4	#NULL!	#NULL!	#NULL!	1.83984	2	1	2015-07-16	44	2024-06-09	2015-09-10	8.74743	0		#NULL!		4	EFV+3TC+TDF	3TC/DTG	0	1989-12-23	0.925736	#NULL!	#NULL!	#NULL!	#NULL!	#NULL!	#NULL!	#NULL!	#NULL!	#NULL!	#NULL!	#NULL!	#NULL!	#NULL!	27	#NULL!
15052999590301	0	#NULL!	#NULL!	42.1458	2	1	1	8.80493	1	3	1	873	4	#NULL!	#NULL!	#NULL!	0.525667	2	1	2015-05-27	42	2024-04-01	2015-06-12	8.80493	0		#NULL!		4	EFV+3TC+TDF	3TC+EFV+TDF	0	1982-10-28	0.924805	#NULL!	#NULL!	#NULL!	#NULL!	#NULL!	#NULL!	#NULL!	#NULL!	#NULL!	#NULL!	#NULL!	#NULL!	#NULL!	27	#NULL!
15042498514296	0	#NULL!	#NULL!	42.3347	2	1	1	8.80493	1	3	1	356	4	#NULL!	#NULL!	#NULL!	1.77413	2	1	2015-04-24	42	2024-04-06	2015-06-17	8.80493	0		#NULL!		4	EFV+3TC+TDF	3TC+AZT+EFV	0	1982-08-20	0.924805	#NULL!	#NULL!	#NULL!	#NULL!	#NULL!	#NULL!	#NULL!	#NULL!	#NULL!	#NULL!	#NULL!	#NULL!	#NULL!	27	#NULL!
15031797598634	0	#NULL!	#NULL!	36.3005	2	1	1	8.84326	1	3	1	479	4	#NULL!	#NULL!	#NULL!	3.77823	2	1	2015-03-17	42	2024-05-13	2015-07-10	8.84326	0		#NULL!		4	EFV+3TC+TDF	3TC+EFV+TDF	0	1988-09-01	0.924805	#NULL!	#NULL!	#NULL!	#NULL!	#NULL!	#NULL!	#NULL!	#NULL!	#NULL!	#NULL!	#NULL!	#NULL!	#NULL!	27	#NULL!
15030997436888	0	#NULL!	#NULL!	35.6735	2	1	1	8.8679	1	3	1	401	4	#NULL!	#NULL!	#NULL!	3.5154	2	1	2015-03-09	40	2024-05-06	2015-06-24	8.8679	0		#NULL!		4	EFV+3TC+TDF	3TC+EFV+TDF	0	1989-04-18	0.924805	#NULL!	#NULL!	#NULL!	#NULL!	#NULL!	#NULL!	#NULL!	#NULL!	#NULL!	#NULL!	#NULL!	#NULL!	#NULL!	27	#NULL!
14121595740370	0	#NULL!	#NULL!	37.3354	2	1	1	9.11157	1	3	1	580	4	#NULL!	#NULL!	#NULL!	1.24846	2	1	2014-12-15	47	2024-03-03	2015-01-22	9.11157	0		#NULL!		4	EFV+3TC+TDF	BIC/FTC/TAF	0	1987-08-20	0.922719	#NULL!	#NULL!	#NULL!	#NULL!	#NULL!	#NULL!	#NULL!	#NULL!	#NULL!	#NULL!	#NULL!	#NULL!	#NULL!	27	#NULL!
14121595742281	0	#NULL!	#NULL!	42.7016	2	1	1	9.22382	1	3	1	361	4	#NULL!	#NULL!	#NULL!	0.821355	2	1	2014-12-15	43	2024-03-31	2015-01-09	9.22382	0		#NULL!		4	EFV+3TC+TDF	BIC/FTC/TAF	0	1982-04-08	0.919467	#NULL!	#NULL!	#NULL!	#NULL!	#NULL!	#NULL!	#NULL!	#NULL!	#NULL!	#NULL!	#NULL!	#NULL!	#NULL!	27	#NULL!
14110594803985	0	#NULL!	#NULL!	41.1355	2	1	1	9.27858	1	3	1	367.65	4	#NULL!	#NULL!	#NULL!	2.82546	2	1	2014-11-05	44	2024-05-11	2015-01-30	9.27858	0		#NULL!		4	EFV+3TC+TDF	3TC/DTG	0	1983-11-01	0.918364	#NULL!	#NULL!	#NULL!	#NULL!	#NULL!	#NULL!	#NULL!	#NULL!	#NULL!	#NULL!	#NULL!	#NULL!	#NULL!	28	#NULL!
14121995852777	0	#NULL!	#NULL!	41.2752	2	1	1	9.37714	1	3	1	449	4	#NULL!	#NULL!	#NULL!	0.952772	2	1	2014-12-19	44	2024-06-03	2015-01-17	9.37714	0		#NULL!		4	EFV+3TC+TDF	3TC/DTG	0	1983-09-11	0.917244	#NULL!	#NULL!	#NULL!	#NULL!	#NULL!	#NULL!	#NULL!	#NULL!	#NULL!	#NULL!	#NULL!	#NULL!	#NULL!	29	#NULL!
14082893088354	0	#NULL!	#NULL!	32.2129	2	1	1	9.46749	1	3	1	651	4	#NULL!	#NULL!	#NULL!	3.5154	2	1	2014-08-28	47	2024-06-01	2014-12-13	9.46749	0		#NULL!		4	EFV+3TC+TDF	3TC+TDF+ANV	0	1992-10-03	0.917244	#NULL!	#NULL!	#NULL!	#NULL!	#NULL!	#NULL!	#NULL!	#NULL!	#NULL!	#NULL!	#NULL!	#NULL!	#NULL!	29	#NULL!
14051589734777	0	#NULL!	#NULL!	42.9617	2	1	1	9.48392	1	3	1	502	4	#NULL!	#NULL!	#NULL!	5.84805	2	1	2014-05-14	42	2024-05-03	2014-11-08	9.48392	0		#NULL!		4	EFV+3TC+TDF	3TC+EFV+TDF	0	1982-01-03	0.917244	#NULL!	#NULL!	#NULL!	#NULL!	#NULL!	#NULL!	#NULL!	#NULL!	#NULL!	#NULL!	#NULL!	#NULL!	#NULL!	29	#NULL!
14112895374707	0	#NULL!	#NULL!	42.0609	2	1	1	9.56605	1	3	1	399	4	#NULL!	#NULL!	#NULL!	0.394251	2	1	2014-11-28	45	2024-07-04	2014-12-10	9.56605	0		#NULL!		4	EFV+3TC+TDF	ANV/3TC/TDF	0	1982-11-28	0.916006	#NULL!	#NULL!	#NULL!	#NULL!	#NULL!	#NULL!	#NULL!	#NULL!	#NULL!	#NULL!	#NULL!	#NULL!	#NULL!	30	#NULL!
14082893086826	0	#NULL!	#NULL!	31.8405	2	1	1	9.73306	1	3	1	367	4	#NULL!	#NULL!	#NULL!	0.492813	2	1	2014-08-28	44	2024-06-06	2014-09-12	9.73306	0		#NULL!		4	EFV+3TC+TDF	3TC+TDF+LPV/r	0	1993-02-16	0.916006	#NULL!	#NULL!	#NULL!	#NULL!	#NULL!	#NULL!	#NULL!	#NULL!	#NULL!	#NULL!	#NULL!	#NULL!	#NULL!	30	#NULL!
14092393700191	0	#NULL!	#NULL!	33.757	2	1	1	9.7358	1	3	1	452	4	#NULL!	#NULL!	#NULL!	0.361396	2	1	2014-09-19	48	2024-06-25	2014-09-30	9.7358	0		#NULL!		4	TDF+EFV+3TC	ANV/3TC/TDF	0	1991-03-19	0.91468	#NULL!	#NULL!	#NULL!	#NULL!	#NULL!	#NULL!	#NULL!	#NULL!	#NULL!	#NULL!	#NULL!	#NULL!	#NULL!	30	#NULL!
14061991069555	0	#NULL!	#NULL!	39.0438	2	1	1	9.92745	1	3	1	439	4	#NULL!	#NULL!	#NULL!	0.394251	2	1	2014-06-19	45	2024-06-04	2014-07-01	9.92745	0		#NULL!		4	EFV+3TC+TDF	BIC/FTC/TAF	0	1985-12-04	0.906377	#NULL!	#NULL!	#NULL!	#NULL!	#NULL!	#NULL!	#NULL!	#NULL!	#NULL!	#NULL!	#NULL!	#NULL!	#NULL!	31	#NULL!
14053090295837	0	#NULL!	#NULL!	36.8782	2	1	1	9.93018	1	3	1	587	4	#NULL!	#NULL!	#NULL!	1.08419	2	1	2014-05-29	45	2024-06-05	2014-07-01	9.93018	0		#NULL!		4	EFV+3TC+TDF	3TC+EFV+TDF	0	1988-02-03	0.906377	#NULL!	#NULL!	#NULL!	#NULL!	#NULL!	#NULL!	#NULL!	#NULL!	#NULL!	#NULL!	#NULL!	#NULL!	#NULL!	31	#NULL!
1402277000000000601070	0	#NULL!	#NULL!	32.7358	2	1	1	9.97673	1	3	1	480	4	#NULL!	#NULL!	#NULL!	0.722793	2	1	2014-02-27	46	2024-03-12	2014-03-21	9.97673	0		#NULL!		4	EFV+3TC+TDF	3TC+EFV+TDF	0	1992-03-26	0.906377	#NULL!	#NULL!	#NULL!	#NULL!	#NULL!	#NULL!	#NULL!	#NULL!	#NULL!	#NULL!	#NULL!	#NULL!	#NULL!	31	#NULL!
14060990667000	0	#NULL!	#NULL!	35.219	2	1	1	10.0424	1	3	1	414	4	#NULL!	#NULL!	#NULL!	0.394251	2	1	2014-06-09	46	2024-07-06	2014-06-21	10.0424	0		#NULL!		4	EFV+TDF+3TC	3TC+EFV+TDF	0	1989-10-01	0.906377	#NULL!	#NULL!	#NULL!	#NULL!	#NULL!	#NULL!	#NULL!	#NULL!	#NULL!	#NULL!	#NULL!	#NULL!	#NULL!	31	#NULL!
14041488611817	0	#NULL!	#NULL!	38.3922	2	1	1	10.1081	1	3	1	396	4	#NULL!	#NULL!	#NULL!	0.328542	2	1	2014-04-14	50	2024-06-02	2014-04-24	10.1081	0		#NULL!		4	EFV+3TC+TDF	3TC/DTG	1	1986-07-30	0.906377	#NULL!	#NULL!	#NULL!	#NULL!	#NULL!	#NULL!	#NULL!	#NULL!	#NULL!	#NULL!	#NULL!	#NULL!	#NULL!	31	#NULL!
150619100313053	0	#NULL!	#NULL!	46.436	3	1	1	8.76112	1	3	1	617	4	#NULL!	#NULL!	#NULL!	2.69405	2	1	2015-06-19	40	2024-06-13	2015-09-09	8.76112	0		#NULL!		4	EFV+3TC+TDF	3TC+EFV+TDF	0	1978-07-14	0.925736	#NULL!	#NULL!	#NULL!	#NULL!	#NULL!	#NULL!	#NULL!	#NULL!	#NULL!	#NULL!	#NULL!	#NULL!	#NULL!	48	#NULL!
15011596465291	0	#NULL!	#NULL!	51.3641	3	1	1	9.10883	1	3	1	377	4	#NULL!	#NULL!	#NULL!	1.31417	2	1	2015-01-15	42	2024-04-04	2015-02-24	9.10883	0		#NULL!		4	EFV+3TC+TDF	ANV/3TC/TDF	0	1973-08-09	0.922719	#NULL!	#NULL!	#NULL!	#NULL!	#NULL!	#NULL!	#NULL!	#NULL!	#NULL!	#NULL!	#NULL!	#NULL!	#NULL!	48	#NULL!
14112095166208	0	#NULL!	#NULL!	46.1239	3	1	1	9.54415	1	3	1	364	4	#NULL!	#NULL!	#NULL!	0.788501	2	1	2014-11-20	43	2024-06-30	2014-12-14	9.54415	0		#NULL!		4	EFV+3TC+TDF	3TC+EFV+TDF	0	1978-11-05	0.916006	#NULL!	#NULL!	#NULL!	#NULL!	#NULL!	#NULL!	#NULL!	#NULL!	#NULL!	#NULL!	#NULL!	#NULL!	#NULL!	49	#NULL!
2403281222921606674169856	0	#NULL!	#NULL!	41.9624	2	1	2	0.265572	1	3	1	390	4	#NULL!	#NULL!	#NULL!	0.722793	2	1	2024-03-28	3	2024-07-25	2024-04-19	0.265572	0		#NULL!		4	3TC/DTG	3TC/DTG	0	1983-01-03	0.993668	#NULL!	#NULL!	#NULL!	#NULL!	#NULL!	#NULL!	#NULL!	#NULL!	#NULL!	#NULL!	#NULL!	#NULL!	#NULL!	5	#NULL!
201030771748013116375040	0	#NULL!	#NULL!	35.7474	2	1	2	2.987	1	3	1	394	4	#NULL!	#NULL!	#NULL!	1.08419	2	0	2020-10-30	13	2023-11-28	2020-12-02	2.987		3	2023-11-28		2	TDF+EFV+3TC	3TC+TDF+LPV/r	0	1989-03-22	0.972185	#NULL!	#NULL!	#NULL!	#NULL!	#NULL!	#NULL!	#NULL!	#NULL!	#NULL!	#NULL!	#NULL!	#NULL!	#NULL!	16	#NULL!
180202126251310	0	#NULL!	#NULL!	40.2019	2	1	2	6.17659	1	3	1	570	4	#NULL!	#NULL!	#NULL!	1.37988	2	1	2018-02-02	29	2024-05-19	2018-03-16	6.17659	0		#NULL!		4	TDF+EFV+3TC	3TC+EFV+TDF	0	1984-10-07	0.947706	#NULL!	#NULL!	#NULL!	#NULL!	#NULL!	#NULL!	#NULL!	#NULL!	#NULL!	#NULL!	#NULL!	#NULL!	#NULL!	22	#NULL!
161104113437123	0	#NULL!	#NULL!	36.4702	2	1	2	7.4935	1	3	1	378	4	#NULL!	#NULL!	#NULL!	0.394251	2	1	2016-11-04	37	2024-05-15	2016-11-16	7.4935	0		#NULL!		4	EFV+TDF+3TC	ANV/3TC/TDF	0	1988-07-01	0.934511	#NULL!	#NULL!	#NULL!	#NULL!	#NULL!	#NULL!	#NULL!	#NULL!	#NULL!	#NULL!	#NULL!	#NULL!	#NULL!	26	#NULL!
160617109681163	0	#NULL!	#NULL!	42.9562	2	1	2	8.00548	1	3	1	433	4	#NULL!	#NULL!	#NULL!	0.558522	2	1	2016-06-17	38	2024-07-06	2016-07-04	8.00548	0		#NULL!		4	TDF+EFV+3TC	BIC/FTC/TAF	0	1982-01-05	0.930415	#NULL!	#NULL!	#NULL!	#NULL!	#NULL!	#NULL!	#NULL!	#NULL!	#NULL!	#NULL!	#NULL!	#NULL!	#NULL!	27	#NULL!
151216104839944	0	#NULL!	#NULL!	36.2238	2	1	2	8.35592	1	3	1	370	4	#NULL!	#NULL!	#NULL!	1.87269	2	1	2015-12-10	38	2024-06-14	2016-02-05	8.35592	0		#NULL!		4	TDF+EFV+3TC	3TC+EFV+TDF	0	1988-09-29	0.927426	#NULL!	#NULL!	#NULL!	#NULL!	#NULL!	#NULL!	#NULL!	#NULL!	#NULL!	#NULL!	#NULL!	#NULL!	#NULL!	27	#NULL!
150911102591590	0	#NULL!	#NULL!	33.5626	2	1	2	8.69815	1	3	1	358	4	#NULL!	#NULL!	#NULL!	0.328542	2	1	2015-09-08	42	2024-05-30	2015-09-18	8.69815	0		#NULL!		4	EFV+TDF+3TC	3TC/DTG	0	1991-05-29	0.925736	#NULL!	#NULL!	#NULL!	#NULL!	#NULL!	#NULL!	#NULL!	#NULL!	#NULL!	#NULL!	#NULL!	#NULL!	#NULL!	27	#NULL!
150716101158125	0	#NULL!	#NULL!	41.8994	2	1	2	8.82957	1	3	1	439	4	#NULL!	#NULL!	#NULL!	0.657084	2	1	2015-07-15	42	2024-06-02	2015-08-04	8.82957	0		#NULL!		4	EFV+TDF+3TC	3TC+EFV+TDF	0	1983-01-26	0.924805	#NULL!	#NULL!	#NULL!	#NULL!	#NULL!	#NULL!	#NULL!	#NULL!	#NULL!	#NULL!	#NULL!	#NULL!	#NULL!	27	#NULL!
15021397063752	0	#NULL!	#NULL!	39.46	2	1	2	9.3306	1	3	1	475	4	#NULL!	#NULL!	#NULL!	0.591376	2	1	2015-02-13	46	2024-07-01	2015-03-03	9.3306	0		#NULL!		4	EFV+3TC+TDF	BIC/FTC/TAF	0	1985-07-05	0.917244	#NULL!	#NULL!	#NULL!	#NULL!	#NULL!	#NULL!	#NULL!	#NULL!	#NULL!	#NULL!	#NULL!	#NULL!	#NULL!	29	#NULL!
160826111785557	0	#NULL!	#NULL!	55.5394	3	1	2	4.53936	1	3	1	590	4	#NULL!	#NULL!	#NULL!	0.427105	2	1	2016-08-26	23	2021-03-24	2016-09-08	4.53936		2	2021-03-24		6	EFV+3TC+TDF	3TC+EFV+TDF	0	1969-06-06	0.961035	#NULL!	#NULL!	#NULL!	#NULL!	#NULL!	#NULL!	#NULL!	#NULL!	#NULL!	#NULL!	#NULL!	#NULL!	#NULL!	32	#NULL!
190912154340043	0	#NULL!	#NULL!	52.9083	3	1	2	4.73648	1	3	1	509	4	#NULL!	#NULL!	#NULL!	0.361396	2	1	2019-09-12	24	2024-06-18	2019-09-23	4.73648	0		#NULL!		4	EFV+TDF+3TC	3TC+EFV+TDF	0	1972-01-23	0.959907	#NULL!	#NULL!	#NULL!	#NULL!	#NULL!	#NULL!	#NULL!	#NULL!	#NULL!	#NULL!	#NULL!	#NULL!	#NULL!	33	#NULL!
180302126912650	0	#NULL!	#NULL!	50.8138	3	1	2	6.27242	1	3	1	431	4	#NULL!	#NULL!	#NULL!	0.722793	2	1	2018-03-02	29	2024-07-01	2018-03-24	6.27242	0		#NULL!		4	LPV/r+3TC+TDF	3TC+TDF+LPV/r	0	1974-02-26	0.946709	#NULL!	#NULL!	#NULL!	#NULL!	#NULL!	#NULL!	#NULL!	#NULL!	#NULL!	#NULL!	#NULL!	#NULL!	#NULL!	40	#NULL!
160928112551824	0	#NULL!	#NULL!	47.835	3	1	2	7.44695	1	3	1	571	4	#NULL!	#NULL!	#NULL!	0.919918	2	1	2016-09-28	35	2024-04-07	2016-10-26	7.44695	0		#NULL!		4	EFV+TDF+3TC	3TC+EFV+TDF	0	1977-02-18	0.935787	#NULL!	#NULL!	#NULL!	#NULL!	#NULL!	#NULL!	#NULL!	#NULL!	#NULL!	#NULL!	#NULL!	#NULL!	#NULL!	46	#NULL!
160728111049469	0	#NULL!	#NULL!	45.7899	3	1	2	7.5948	1	3	1	484	4	#NULL!	#NULL!	#NULL!	0.591376	2	1	2016-07-28	38	2024-03-20	2016-08-15	7.5948	0		#NULL!		4	EFV+TDF+3TC	ANV/3TC/TDF	0	1979-03-07	0.934511	#NULL!	#NULL!	#NULL!	#NULL!	#NULL!	#NULL!	#NULL!	#NULL!	#NULL!	#NULL!	#NULL!	#NULL!	#NULL!	46	#NULL!
15011596463755	0	#NULL!	#NULL!	46.5291	3	1	2	9.27858	1	3	1	449	4	#NULL!	#NULL!	#NULL!	0.459959	2	1	2015-01-15	42	2024-05-10	2015-01-29	9.27858	0		#NULL!		4	EFV+3TC+TDF	3TC+EFV+TDF	0	1978-06-10	0.918364	#NULL!	#NULL!	#NULL!	#NULL!	#NULL!	#NULL!	#NULL!	#NULL!	#NULL!	#NULL!	#NULL!	#NULL!	#NULL!	49	#NULL!
15011596463372	0	#NULL!	#NULL!	45.694	3	1	2	9.28679	1	3	1	620	4	#NULL!	#NULL!	#NULL!	0.492813	2	1	2015-01-15	42	2024-05-14	2015-01-30	9.28679	0		#NULL!		4	EFV+3TC+TDF	3TC+EFV+TDF	0	1979-04-11	0.918364	#NULL!	#NULL!	#NULL!	#NULL!	#NULL!	#NULL!	#NULL!	#NULL!	#NULL!	#NULL!	#NULL!	#NULL!	#NULL!	49	#NULL!
14072992363691	0	#NULL!	#NULL!	45.2971	3	1	2	9.3963	1	3	1	396	4	#NULL!	#NULL!	#NULL!	2.7269	2	1	2014-07-29	42	2024-03-13	2014-10-20	9.3963	0		#NULL!		4	EFV+3TC+TDF	3TC+EFV+TDF	0	1979-09-03	0.917244	#NULL!	#NULL!	#NULL!	#NULL!	#NULL!	#NULL!	#NULL!	#NULL!	#NULL!	#NULL!	#NULL!	#NULL!	#NULL!	49	#NULL!
14070391556956	0	#NULL!	#NULL!	53.872	3	1	2	9.65914	1	3	1	506	4	#NULL!	#NULL!	#NULL!	1.18275	2	1	2014-07-03	45	2024-04-05	2014-08-08	9.65914	0		#NULL!		4	EFV+3TC+TDF	3TC+EFV+TDF	0	1971-02-05	0.916006	#NULL!	#NULL!	#NULL!	#NULL!	#NULL!	#NULL!	#NULL!	#NULL!	#NULL!	#NULL!	#NULL!	#NULL!	#NULL!	49	#NULL!
14062091108470	0	#NULL!	#NULL!	55.2738	3	1	2	9.77413	1	3	1	571	4	#NULL!	#NULL!	#NULL!	2.75975	2	1	2014-06-18	46	2024-06-19	2014-09-10	9.77413	0		#NULL!		4	EFV+3TC+TDF	3TC+EFV+TDF	0	1969-09-11	0.91468	#NULL!	#NULL!	#NULL!	#NULL!	#NULL!	#NULL!	#NULL!	#NULL!	#NULL!	#NULL!	#NULL!	#NULL!	#NULL!	49	#NULL!
180202126251440	1	#NULL!	1	63.3121	4	1	2	5.46475	1	3	1	461	4	#NULL!	#NULL!	#NULL!	0.262834	2	1	2018-02-02	2	2023-07-30	2018-02-10	5.46475		1	2023-07-30	艾滋病病人	5	TDF+EFV+3TC		0	1961-08-28	0.951879	0.951879	0.954546	0.843233	0.929926	0.959968	0.972412	0.970672	0.970672	#NULL!	0.955659	0.952726	0.843233	0.170512	94	0.929926
14052390046503	0	#NULL!	#NULL!	61.6886	4	1	2	6.9076	1	3	1	386	4	#NULL!	#NULL!	#NULL!	0.591376	2	0	2014-05-23	30	2021-05-07	2014-06-10	6.9076		3	2021-05-07		2	NVP+3TC+TDF	3TC+RPV+TDF	0	1963-04-13	0.942403	#NULL!	#NULL!	#NULL!	#NULL!	#NULL!	#NULL!	#NULL!	#NULL!	#NULL!	#NULL!	#NULL!	#NULL!	#NULL!	105	#NULL!
14110694830907	0	#NULL!	#NULL!	62.2416	4	1	2	9.60712	1	3	1	454	4	#NULL!	#NULL!	#NULL!	1.11704	2	1	2014-11-06	45	2024-07-19	2014-12-10	9.60712	0		#NULL!		4	EFV+3TC+TDF	ANV/3TC/TDF	0	1962-09-23	0.916006	#NULL!	#NULL!	#NULL!	#NULL!	#NULL!	#NULL!	#NULL!	#NULL!	#NULL!	#NULL!	#NULL!	#NULL!	#NULL!	127	#NULL!
161021113082589	0	#NULL!	#NULL!	41.3135	2	1	3	7.40589	1	3	1	376	4	#NULL!	#NULL!	#NULL!	2.52977	2	0	2016-10-21	34	2024-06-03	2017-01-06	7.40589	0		#NULL!		7	EFV+TDF+3TC		0	1983-08-28	0.937042	#NULL!	#NULL!	#NULL!	#NULL!	#NULL!	#NULL!	#NULL!	#NULL!	#NULL!	#NULL!	#NULL!	#NULL!	#NULL!	25	#NULL!
15031997661817	0	#NULL!	#NULL!	39.1725	2	1	3	8.97741	1	3	1	422	4	#NULL!	#NULL!	#NULL!	3.48255	2	1	2015-03-19	42	2024-06-24	2015-07-03	8.97741	0		#NULL!		4	EFV+3TC+TDF	ANV/3TC/TDF	0	1985-10-18	0.924805	#NULL!	#NULL!	#NULL!	#NULL!	#NULL!	#NULL!	#NULL!	#NULL!	#NULL!	#NULL!	#NULL!	#NULL!	#NULL!	27	#NULL!
14092993877290	0	#NULL!	#NULL!	36.1828	2	1	3	9.21561	1	3	1	487	4	#NULL!	#NULL!	#NULL!	2.85832	2	1	2014-09-29	42	2024-03-13	2014-12-25	9.21561	0		#NULL!		4	EFV+3TC+TDF	3TC+EFV+TDF	0	1988-10-14	0.919467	#NULL!	#NULL!	#NULL!	#NULL!	#NULL!	#NULL!	#NULL!	#NULL!	#NULL!	#NULL!	#NULL!	#NULL!	#NULL!	27	#NULL!
14082893090511	0	#NULL!	#NULL!	40.2101	2	1	3	9.48939	1	3	1	383	4	#NULL!	#NULL!	#NULL!	0.492813	2	1	2014-08-28	43	2024-03-09	2014-09-12	9.48939	0		#NULL!		4	EFV+3TC+TDF	3TC+EFV+TDF	0	1984-10-04	0.917244	#NULL!	#NULL!	#NULL!	#NULL!	#NULL!	#NULL!	#NULL!	#NULL!	#NULL!	#NULL!	#NULL!	#NULL!	#NULL!	29	#NULL!
201127781889334961168384	0	#NULL!	#NULL!	57.3819	3	1	3	3.61123	1	3	1	899	4	#NULL!	#NULL!	#NULL!	0.361396	2	1	2020-11-27	16	2024-07-19	2020-12-08	3.61123	0		#NULL!		4	DTG+TDF+3TC	DTG/3TC/TDF	0	1967-08-03	0.967734	#NULL!	#NULL!	#NULL!	#NULL!	#NULL!	#NULL!	#NULL!	#NULL!	#NULL!	#NULL!	#NULL!	#NULL!	#NULL!	31	#NULL!
190325147976529	0	#NULL!	#NULL!	50.6605	3	1	3	5.19097	1	3	1	403	4	#NULL!	#NULL!	#NULL!	0.558522	2	1	2019-03-25	24	2024-06-19	2019-04-11	5.19097	0		#NULL!		4	EFV+TDF+3TC	3TC/DTG	0	1974-04-23	0.954428	#NULL!	#NULL!	#NULL!	#NULL!	#NULL!	#NULL!	#NULL!	#NULL!	#NULL!	#NULL!	#NULL!	#NULL!	#NULL!	38	#NULL!
150924102918055	0	#NULL!	#NULL!	50.5921	3	1	3	8.4627	1	3	1	452	4	#NULL!	#NULL!	#NULL!	2.03696	2	1	2015-09-22	37	2024-05-10	2015-11-23	8.4627	0		#NULL!		4	TDF+EFV+3TC	3TC+EFV+TDF	0	1974-05-18	0.926593	#NULL!	#NULL!	#NULL!	#NULL!	#NULL!	#NULL!	#NULL!	#NULL!	#NULL!	#NULL!	#NULL!	#NULL!	#NULL!	48	#NULL!
151023103588808	0	#NULL!	#NULL!	86.6003	4	1	3	8.6078	1	3	1	552	4	#NULL!	#NULL!	#NULL!	0.558522	2	1	2015-10-23	42	2024-06-18	2015-11-09	8.6078	0		#NULL!		4	EFV+TDF+3TC	3TC/DTG	0	1938-05-15	0.925736	#NULL!	#NULL!	#NULL!	#NULL!	#NULL!	#NULL!	#NULL!	#NULL!	#NULL!	#NULL!	#NULL!	#NULL!	#NULL!	122	#NULL!
1403277000000000634104	0	#NULL!	#NULL!	60.9986	4	1	3	10.245	1	3	1	410	4	#NULL!	#NULL!	#NULL!	0.525667	2	1	2014-03-27	49	2024-07-10	2014-04-12	10.245	0		#NULL!		4	EFV+3TC+TDF	3TC/DTG	0	1963-12-21	0.906377	#NULL!	#NULL!	#NULL!	#NULL!	#NULL!	#NULL!	#NULL!	#NULL!	#NULL!	#NULL!	#NULL!	#NULL!	#NULL!	131	#NULL!
150811101844591	0	#NULL!	#NULL!	35.6379	2	1	1	5.41273	1	6	3	477	4	#NULL!	#NULL!	#NULL!	2.79261	2	1	2015-08-10	25	2021-04-02	2015-11-03	5.41273		2	2021-04-02		6	EFV+3TC+TDF	3TC/DTG	0	1989-05-01	0.952313	#NULL!	#NULL!	#NULL!	#NULL!	#NULL!	#NULL!	#NULL!	#NULL!	#NULL!	#NULL!	#NULL!	#NULL!	#NULL!	21	#NULL!
14080892617486	1	#NULL!	#NULL!	43.3587	2	1	3	0.544832	1	6	3	408	4	#NULL!	#NULL!	#NULL!	3.48255	2	1	2014-08-08	5	2015-06-09	2014-11-22	0.544832		1	2015-06-09	艾滋病病人	5	EFV+TDF+3TC		0	1981-08-11	0.989786	0.989786	0.990104	0.995272	0.990403	0.995025	0.972138	0.996882	0.996882	#NULL!	0.986019	0.989956	0.995272	0.00473879	9	0.990403
170327116880104	0	#NULL!	#NULL!	37.4778	2	1	1	7.17317	2	2	2	411	4	#NULL!	#NULL!	#NULL!	0.62423	2	1	2017-03-27	33	2024-06-17	2017-04-15	7.17317	0		#NULL!		4	EFV+3TC+TDF	3TC+EFV+TDF	0	1987-06-29	0.939471	#NULL!	#NULL!	#NULL!	#NULL!	#NULL!	#NULL!	#NULL!	#NULL!	#NULL!	#NULL!	#NULL!	#NULL!	#NULL!	24	#NULL!
14032888139820	0	#NULL!	#NULL!	39.9336	2	1	2	1.34702	2	2	2	415	4	#NULL!	#NULL!	#NULL!	3.77823	2	1	2014-03-21	11	2015-11-18	2014-07-14	1.34702		2	2015-11-18		6	EFV+TDF+3TC	3TC+EFV+TDF	0	1985-01-13	0.981579	#NULL!	#NULL!	#NULL!	#NULL!	#NULL!	#NULL!	#NULL!	#NULL!	#NULL!	#NULL!	#NULL!	#NULL!	#NULL!	10	#NULL!
14090193161262	0	#NULL!	#NULL!	53.7406	3	1	2	3.72074	2	2	2	437	4	#NULL!	#NULL!	#NULL!	2.56263	2	1	2014-09-01	18	2018-08-08	2014-11-18	3.72074		2	2018-08-08		6	EFV+3TC+AZT	3TC+EFV+TDF	0	1971-03-25	0.967062	#NULL!	#NULL!	#NULL!	#NULL!	#NULL!	#NULL!	#NULL!	#NULL!	#NULL!	#NULL!	#NULL!	#NULL!	#NULL!	32	#NULL!
180322127421584	0	#NULL!	#NULL!	47.7365	3	1	2	5.98494	2	2	2	441	4	#NULL!	#NULL!	#NULL!	1.34702	2	1	2018-03-22	30	2024-04-26	2018-05-02	5.98494	0		#NULL!		4	3TC+EFV+TDF	ANV/3TC/TDF	0	1977-03-26	0.949161	#NULL!	#NULL!	#NULL!	#NULL!	#NULL!	#NULL!	#NULL!	#NULL!	#NULL!	#NULL!	#NULL!	#NULL!	#NULL!	39	#NULL!
170502117774903	0	#NULL!	#NULL!	75.1177	4	2	2	6.75154	2	2	2	440	4	#NULL!	#NULL!	#NULL!	2.98973	2	1	2017-05-02	41	2024-05-02	2017-08-01	6.75154	0		#NULL!		4	3TC+EFV+TDF	3TC/DTG	0	1949-11-07	0.943525	#NULL!	#NULL!	#NULL!	#NULL!	#NULL!	#NULL!	#NULL!	#NULL!	#NULL!	#NULL!	#NULL!	#NULL!	#NULL!	104	#NULL!
2306121117849068926361600	0	#NULL!	#NULL!	23.0602	1	1	1	0.361396	2	3	1	364	4	#NULL!	#NULL!	#NULL!	0.657084	2	1	2023-06-07	4	2023-11-06	2023-06-27	0.361396		2	2023-11-06		6	3TC+EFV+TDF	3TC+EFV+TDF	0	2001-11-28	0.992706	#NULL!	#NULL!	#NULL!	#NULL!	#NULL!	#NULL!	#NULL!	#NULL!	#NULL!	#NULL!	#NULL!	#NULL!	#NULL!	4	#NULL!
220310951499456138416128	0	#NULL!	#NULL!	23.1259	1	1	1	0.791239	2	3	1	353	4	#NULL!	#NULL!	#NULL!	0.361396	2	1	2022-03-10	7	2023-01-04	2022-03-21	0.791239		2	2023-01-04		6	3TC+EFV+TDF	3TC+EFV+TDF	0	2001-11-04	0.98681	#NULL!	#NULL!	#NULL!	#NULL!	#NULL!	#NULL!	#NULL!	#NULL!	#NULL!	#NULL!	#NULL!	#NULL!	#NULL!	4	#NULL!
190418148863898	0	#NULL!	#NULL!	25.3327	1	1	1	4.88706	2	3	1	1142	4	#NULL!	#NULL!	#NULL!	0.295688	2	1	2019-04-22	27	2024-03-20	2019-05-01	4.88706		2	2024-03-20		6	EFV+TDF+3TC	BIC/FTC/TAF	0	1999-08-21	0.957206	#NULL!	#NULL!	#NULL!	#NULL!	#NULL!	#NULL!	#NULL!	#NULL!	#NULL!	#NULL!	#NULL!	#NULL!	#NULL!	10	#NULL!
160408107334029	0	#NULL!	#NULL!	27.9774	1	1	1	7.65777	2	3	1	475	4	#NULL!	#NULL!	#NULL!	1.01848	2	1	2016-04-08	37	2024-01-05	2016-05-09	7.65777		2	2024-01-05		6	TDF+EFV+3TC	3TC+EFV+TDF	0	1996-12-28	0.933182	#NULL!	#NULL!	#NULL!	#NULL!	#NULL!	#NULL!	#NULL!	#NULL!	#NULL!	#NULL!	#NULL!	#NULL!	#NULL!	11	#NULL!
160603109195620	0	#NULL!	#NULL!	36.4045	2	1	1	0.887064	2	3	1	428	4	#NULL!	#NULL!	#NULL!	4.13963	2	1	2016-06-03	1	2017-08-27	2016-10-07	0.887064		2	2017-08-27		6	EFV+3TC+TDF	3TC+EFV+TDF	0	1988-07-25	0.986051	#NULL!	#NULL!	#NULL!	#NULL!	#NULL!	#NULL!	#NULL!	#NULL!	#NULL!	#NULL!	#NULL!	#NULL!	#NULL!	10	#NULL!
160920112346276	0	#NULL!	#NULL!	31.2546	2	1	1	3.42231	2	3	1	403	4	#NULL!	#NULL!	#NULL!	1.34702	2	1	2016-09-20	16	2020-04-03	2016-10-31	3.42231		2	2020-04-03		6	EFV+TDF+3TC	3TC+EFV+TDF	0	1993-09-18	0.968724	#NULL!	#NULL!	#NULL!	#NULL!	#NULL!	#NULL!	#NULL!	#NULL!	#NULL!	#NULL!	#NULL!	#NULL!	#NULL!	16	#NULL!
160822111666146	0	#NULL!	#NULL!	30.6605	2	1	1	6.29158	2	3	1	433	4	#NULL!	#NULL!	#NULL!	2.23409	2	1	2016-08-19	28	2023-02-10	2016-10-26	6.29158		2	2023-02-10		6	EFV+TDF+3TC	3TC/DTG	0	1994-04-23	0.946709	#NULL!	#NULL!	#NULL!	#NULL!	#NULL!	#NULL!	#NULL!	#NULL!	#NULL!	#NULL!	#NULL!	#NULL!	#NULL!	23	#NULL!
161230114929119	0	#NULL!	#NULL!	41.9432	2	1	1	7.24162	2	3	1	364	4	#NULL!	#NULL!	#NULL!	0.558522	2	1	2016-12-30	35	2024-04-14	2017-01-16	7.24162	0		#NULL!		4	AZT/3TC+EFV	AZT/3TC+EFV	0	1983-01-10	0.938273	#NULL!	#NULL!	#NULL!	#NULL!	#NULL!	#NULL!	#NULL!	#NULL!	#NULL!	#NULL!	#NULL!	#NULL!	#NULL!	25	#NULL!
190329148117063	0	#NULL!	#NULL!	34.2745	2	1	2	5.08693	2	3	1	468	4	#NULL!	#NULL!	#NULL!	1.74127	2	0	2019-03-29	24	2024-06-21	2019-05-21	5.08693		3	2024-06-21		2	EFV+TDF+3TC	3TC+EFV+TDF	0	1990-09-11	0.954839	#NULL!	#NULL!	#NULL!	#NULL!	#NULL!	#NULL!	#NULL!	#NULL!	#NULL!	#NULL!	#NULL!	#NULL!	#NULL!	21	#NULL!
1403057000000000607847	0	#NULL!	#NULL!	45.4969	3	1	2	8.17796	2	3	1	411	4	#NULL!	#NULL!	#NULL!	1.87269	2	1	2014-02-27	30	2022-06-29	2014-04-25	8.17796		2	2022-06-29		6	EFV+TDF+3TC	3TC/DTG	0	1979-06-22	0.928215	#NULL!	#NULL!	#NULL!	#NULL!	#NULL!	#NULL!	#NULL!	#NULL!	#NULL!	#NULL!	#NULL!	#NULL!	#NULL!	47	#NULL!
171123123974354	1	#NULL!	#NULL!	72.2183	4	1	2	3.57016	2	3	1	369	4	#NULL!	#NULL!	#NULL!	0.394251	2	1	2017-11-23	19	2021-07-01	2017-12-05	3.57016		1	2021-07-01	艾滋病病毒感染者	5	3TC+TDF+EFV	3TC+AZT+EFV	0	1952-10-01	0.968065	0.968065	0.968832	0.896348	0.953306	0.954515	0.980819	0.981769	0.981769	#NULL!	0.970714	0.968689	0.896348	0.109427	66	0.953306
180105125305601	0	#NULL!	#NULL!	69.7844	4	1	3	6.1848	2	3	1	453	4	#NULL!	#NULL!	#NULL!	0.459959	2	1	2018-01-05	30	2024-03-27	2018-01-19	6.1848	0		#NULL!		4	3TC+EFV+TDF	3TC+EFV+TDF	0	1955-03-09	0.947706	#NULL!	#NULL!	#NULL!	#NULL!	#NULL!	#NULL!	#NULL!	#NULL!	#NULL!	#NULL!	#NULL!	#NULL!	#NULL!	100	#NULL!
180907133007833	0	#NULL!	#NULL!	56.3525	3	1	3	4.64887	2	6	3	766	4	#NULL!	#NULL!	#NULL!	0.62423	2	1	2018-09-01	29	2023-05-15	2018-09-20	4.64887		2	2023-05-15		6	EFV+TDF+3TC	3TC/DTG	0	1968-08-13	0.960288	#NULL!	#NULL!	#NULL!	#NULL!	#NULL!	#NULL!	#NULL!	#NULL!	#NULL!	#NULL!	#NULL!	#NULL!	#NULL!	33	#NULL!
170328116905533	0	#NULL!	#NULL!	40.9767	2	1	2	3.93977	3	2	2	378	4	#NULL!	#NULL!	#NULL!	0.788501	2	0	2017-03-28	20	2021-03-30	2017-04-21	3.93977		3	2021-03-30		2	EFV+TDF+3TC	3TC+DTG+TDF	0	1983-12-29	0.965703	#NULL!	#NULL!	#NULL!	#NULL!	#NULL!	#NULL!	#NULL!	#NULL!	#NULL!	#NULL!	#NULL!	#NULL!	#NULL!	18	#NULL!
180625130573845	0	#NULL!	#NULL!	85.0753	4	1	2	5.90828	3	2	2	440	4	#NULL!	#NULL!	#NULL!	0.558522	2	1	2018-06-25	30	2024-06-08	2018-07-12	5.90828	0		#NULL!		4	EFV+3TC+AZT	3TC+AZT+EFV	0	1939-11-23	0.949638	#NULL!	#NULL!	#NULL!	#NULL!	#NULL!	#NULL!	#NULL!	#NULL!	#NULL!	#NULL!	#NULL!	#NULL!	#NULL!	97	#NULL!
200522713312830366941184	0	#NULL!	#NULL!	31.1205	2	1	1	1.5551	3	3	1	574	4	#NULL!	#NULL!	#NULL!	1.08419	2	0	2020-05-20	5	2022-01-11	2020-06-22	1.5551		3	2022-01-11		2	EVG/c/FTC/TAF	BIC/FTC/TAF	0	1993-11-06	0.9805	#NULL!	#NULL!	#NULL!	#NULL!	#NULL!	#NULL!	#NULL!	#NULL!	#NULL!	#NULL!	#NULL!	#NULL!	#NULL!	10	#NULL!
210514842781608301367296	0	1	#NULL!	36.4209	2	1	2	3.1102	1	2	2	44	1	6876	1	3.83734	0.459959	2	1	2021-05-13	18	2024-07-06	2021-05-27	3.1102	0		#NULL!		4	DTG+TDF+3TC	3TC/DTG	1	1988-07-19	0.970635	#NULL!	#NULL!	#NULL!	#NULL!	#NULL!	#NULL!	#NULL!	#NULL!	#NULL!	#NULL!	#NULL!	#NULL!	#NULL!	16	#NULL!
171124124004048	0	1	#NULL!	46.8357	3	2	2	6.15195	1	2	2	20	1	88	1	1.94448	1.70842	2	1	2017-11-24	30	2024-03-11	2018-01-15	6.15195	0		#NULL!		4	3TC+TDF+EFV	3TC+EFV+TDF	1	1978-02-18	0.947706	#NULL!	#NULL!	#NULL!	#NULL!	#NULL!	#NULL!	#NULL!	#NULL!	#NULL!	#NULL!	#NULL!	#NULL!	#NULL!	40	#NULL!
210524846421673883762688	0	1	#NULL!	29.7625	1	1	1	2.91307	1	3	1	14	1	1237	1	3.09237	0.394251	2	1	2021-05-24	14	2024-05-04	2021-06-05	2.91307	0		#NULL!		4	BIC/FTC/TAF	BIC/FTC/TAF	1	1995-03-17	0.972491	#NULL!	#NULL!	#NULL!	#NULL!	#NULL!	#NULL!	#NULL!	#NULL!	#NULL!	#NULL!	#NULL!	#NULL!	#NULL!	8	#NULL!
15032797846202	0	1	#NULL!	35.846	2	1	1	9.04586	1	3	1	46	1	64	1	1.80618	2.43121	2	1	2015-03-27	41	2024-06-25	2015-06-09	9.04586	0		#NULL!		4	EFV+3TC+TDF	3TC/DTG	1	1989-02-14	0.923777	#NULL!	#NULL!	#NULL!	#NULL!	#NULL!	#NULL!	#NULL!	#NULL!	#NULL!	#NULL!	#NULL!	#NULL!	#NULL!	27	#NULL!
211230926127208474972160	0	1	#NULL!	33.2505	2	1	2	2.13552	1	3	1	48	1	54	1	1.73239	3.64682	2	1	2021-12-30	12	2024-06-08	2022-04-20	2.13552	0		#NULL!		4	3TC/DTG	BIC/FTC/TAF	0	1991-09-20	0.976871	#NULL!	#NULL!	#NULL!	#NULL!	#NULL!	#NULL!	#NULL!	#NULL!	#NULL!	#NULL!	#NULL!	#NULL!	#NULL!	14	#NULL!
15011596471294	0	1	#NULL!	39.7502	2	1	2	9.19097	1	3	1	8	1	492	1	2.69197	2.95688	2	1	2015-01-15	40	2024-06-23	2015-04-15	9.19097	0		#NULL!		4	EFV+3TC+TDF	3TC+EFV+TDF	1	1985-03-21	0.921646	#NULL!	#NULL!	#NULL!	#NULL!	#NULL!	#NULL!	#NULL!	#NULL!	#NULL!	#NULL!	#NULL!	#NULL!	#NULL!	27	#NULL!
170630119711692	0	1	#NULL!	47.6571	3	1	2	6.705	1	3	1	23	1	78	1	1.89209	0.328542	2	1	2017-06-30	31	2024-03-24	2017-07-10	6.705	0		#NULL!		4	EFV+3TC+TDF	AZT/3TC+EFV	1	1977-04-24	0.943525	#NULL!	#NULL!	#NULL!	#NULL!	#NULL!	#NULL!	#NULL!	#NULL!	#NULL!	#NULL!	#NULL!	#NULL!	#NULL!	43	#NULL!
14060990667721	0	1	#NULL!	37.5298	2	1	2	9.9165	1	6	3	23	1	49	1	1.6902	0.821355	2	1	2014-06-09	45	2024-06-03	2014-07-04	9.9165	0		#NULL!		4	EFV+3TC+TDF	3TC+EFV+TDF	1	1987-06-10	0.906377	#NULL!	#NULL!	#NULL!	#NULL!	#NULL!	#NULL!	#NULL!	#NULL!	#NULL!	#NULL!	#NULL!	#NULL!	#NULL!	31	#NULL!
180414127981009	0	1	#NULL!	39.0958	2	1	1	6.02601	4	2	2	2	1	1647	1	3.21669	1.51129	2	1	2018-04-20	29	2024-06-14	2018-06-05	6.02601	0		#NULL!		4	TDF+EFV+3TC	3TC+EFV+TDF	1	1985-11-15	0.948681	#NULL!	#NULL!	#NULL!	#NULL!	#NULL!	#NULL!	#NULL!	#NULL!	#NULL!	#NULL!	#NULL!	#NULL!	#NULL!	22	#NULL!
200108664423853295927296	0	1	#NULL!	39.2053	2	1	2	3.86311	4	2	2	15	1	104	1	2.01703	0.328542	2	0	2020-01-07	17	2023-11-28	2020-01-17	3.86311		3	2023-11-28		2	EFV+TDF+3TC	3TC+EFV+TDF	1	1985-10-06	0.966046	#NULL!	#NULL!	#NULL!	#NULL!	#NULL!	#NULL!	#NULL!	#NULL!	#NULL!	#NULL!	#NULL!	#NULL!	#NULL!	17	#NULL!
200529715867084533268480	0	1	#NULL!	35.0821	2	2	2	4.0794	4	2	2	45	1	7131	1	3.85315	0.394251	2	1	2020-05-27	22	2024-07-07	2020-06-08	4.0794	0		#NULL!		4	LPV/r+TDF+3TC	3TC+TDF+LPV/r	1	1989-11-20	0.965007	#NULL!	#NULL!	#NULL!	#NULL!	#NULL!	#NULL!	#NULL!	#NULL!	#NULL!	#NULL!	#NULL!	#NULL!	#NULL!	19	#NULL!
15031197481840	0	1	#NULL!	36.8097	2	2	2	5.013	4	2	2	13	1	43	1	1.63347	1.70842	2	0	2017-11-03	22	2022-12-30	2017-12-25	5.013		3	2022-12-30		2	LPV/r+AZT+3TC	3TC+TDF+LPV/r	1	1988-02-28	0.955634	#NULL!	#NULL!	#NULL!	#NULL!	#NULL!	#NULL!	#NULL!	#NULL!	#NULL!	#NULL!	#NULL!	#NULL!	#NULL!	21	#NULL!
171103123429242	0	1	#NULL!	45.3573	3	1	3	6.38467	4	2	2	39	1	47	1	1.6721	0.427105	2	1	2017-11-03	28	2024-04-05	2017-11-16	6.38467	0		#NULL!		4	EFV+3TC+TDF	3TC+EFV+TDF	1	1979-08-12	0.9462	#NULL!	#NULL!	#NULL!	#NULL!	#NULL!	#NULL!	#NULL!	#NULL!	#NULL!	#NULL!	#NULL!	#NULL!	#NULL!	40	#NULL!
200925759005023194578944	0	1	#NULL!	71.6105	4	2	3	3.27447	4	2	2	28	1	7946	1	3.90015	2.92402	2	1	2020-09-25	17	2024-04-02	2020-12-23	3.27447	0		#NULL!		4	TDF+EFV+3TC	3TC/DTG	1	1953-05-11	0.970005	#NULL!	#NULL!	#NULL!	#NULL!	#NULL!	#NULL!	#NULL!	#NULL!	#NULL!	#NULL!	#NULL!	#NULL!	#NULL!	63	#NULL!
200410698099894841245696	0	1	#NULL!	38.8604	2	1	1	4.08487	4	3	1	38	1	1171	1	3.06856	1.87269	2	1	2020-04-10	21	2024-07-07	2020-06-06	4.08487	0		#NULL!		4	3TC+DTG+TDF	3TC/DTG	1	1986-02-09	0.965007	#NULL!	#NULL!	#NULL!	#NULL!	#NULL!	#NULL!	#NULL!	#NULL!	#NULL!	#NULL!	#NULL!	#NULL!	#NULL!	19	#NULL!
190329148131492	0	1	#NULL!	40.3826	2	1	1	5.16632	4	3	1	41	1	7179	1	3.85606	0.755647	2	1	2019-03-28	28	2024-06-19	2019-04-20	5.16632	0		#NULL!		4	EFV+TDF+3TC	3TC+EFV+TDF	1	1984-08-02	0.954839	#NULL!	#NULL!	#NULL!	#NULL!	#NULL!	#NULL!	#NULL!	#NULL!	#NULL!	#NULL!	#NULL!	#NULL!	#NULL!	21	#NULL!
160526108895566	0	1	#NULL!	40.0048	2	1	2	7.92608	4	3	1	14	1	5634	1	3.75082	1.05133	2	1	2016-05-26	36	2024-05-31	2016-06-27	7.92608	0		#NULL!		4	TDF+EFV+3TC	3TC+EFV+TDF	1	1984-12-18	0.931134	#NULL!	#NULL!	#NULL!	#NULL!	#NULL!	#NULL!	#NULL!	#NULL!	#NULL!	#NULL!	#NULL!	#NULL!	#NULL!	27	#NULL!
201211786896214412333056	0	1	#NULL!	45.1739	3	1	3	3.54552	4	3	1	32	1	4888	1	3.68913	0.62423	2	1	2020-12-01	17	2024-07-07	2020-12-20	3.54552	0		#NULL!		4	TDF+EFV+3TC	3TC+EFV+TDF	1	1979-10-18	0.968724	#NULL!	#NULL!	#NULL!	#NULL!	#NULL!	#NULL!	#NULL!	#NULL!	#NULL!	#NULL!	#NULL!	#NULL!	#NULL!	31	#NULL!
170531118648573	0	1	#NULL!	48.0979	3	1	3	6.87474	4	3	1	48	1	7729	1	3.88812	0.295688	2	1	2017-05-31	32	2024-04-24	2017-06-09	6.87474	0		#NULL!		4	TDF+EFV+3TC	3TC+EFV+TDF	1	1976-11-14	0.942403	#NULL!	#NULL!	#NULL!	#NULL!	#NULL!	#NULL!	#NULL!	#NULL!	#NULL!	#NULL!	#NULL!	#NULL!	#NULL!	44	#NULL!
14081492759599	1	1	1	22.6988	1	2	3	2.3655	4	5	3	23	1	6894	1	3.83847	1.97125	2	1	2014-08-11	1	2017-02-20	2014-10-10	2.3655		1	2017-02-20	艾滋病病人	5	NVP+3TC+AZT		1	2002-04-09	0.974272	0.974272	0.964422	0.984939	0.912166	0.932342	0.947104	0.947863	0.947863	0.980391	0.970249	0.974666	0.984939	0.015176	8	0.912166
2404221231993195531608064	0	1	#NULL!	28.1937	1	1	1	0.0985626	1	2	2	140	2	7272	1	3.86165	0.295688	2	1	2024-04-22	2	2024-06-06	2024-05-01	0.0985626	0		#NULL!		4	3TC+EFV+TDF	3TC+EFV+TDF	0	1996-10-10	0.996266	#NULL!	#NULL!	#NULL!	#NULL!	#NULL!	#NULL!	#NULL!	#NULL!	#NULL!	#NULL!	#NULL!	#NULL!	#NULL!	3	#NULL!
220310951500829000978432	0	1	#NULL!	30.7673	2	1	1	1.92471	1	2	2	168	2	817	1	2.91222	4.59959	2	1	2022-03-10	10	2024-06-30	2022-07-28	1.92471	0		#NULL!		4	3TC+EFV+TDF	BIC/FTC/TAF	1	1994-03-15	0.978006	#NULL!	#NULL!	#NULL!	#NULL!	#NULL!	#NULL!	#NULL!	#NULL!	#NULL!	#NULL!	#NULL!	#NULL!	#NULL!	12	#NULL!
210916888084065223950336	0	1	#NULL!	38.9644	2	1	1	2.4668	1	2	2	89	2	306	1	2.48572	3.02259	2	1	2021-09-16	12	2024-06-05	2021-12-17	2.4668	0		#NULL!		4	BIC/FTC/TAF	BIC/FTC/TAF	1	1986-01-02	0.973981	#NULL!	#NULL!	#NULL!	#NULL!	#NULL!	#NULL!	#NULL!	#NULL!	#NULL!	#NULL!	#NULL!	#NULL!	#NULL!	15	#NULL!
2208261012652021032062976	0	1	#NULL!	43.8487	2	1	2	1.36071	1	2	2	87	2	0	1	#NULL!	5.51951	2	1	2022-08-25	7	2024-06-20	2023-02-09	1.36071	0		#NULL!		4	BIC/FTC/TAF	BIC/FTC/TAF	1	1981-02-13	0.981311	#NULL!	#NULL!	#NULL!	#NULL!	#NULL!	#NULL!	#NULL!	#NULL!	#NULL!	#NULL!	#NULL!	#NULL!	#NULL!	10	#NULL!
220630992098753197015040	0	1	#NULL!	34.7071	2	1	2	1.93018	1	2	2	200	2	9678	1	3.98579	0.459959	2	1	2022-06-30	11	2024-06-18	2022-07-14	1.93018	0		#NULL!		4	3TC+EFV+TDF	BIC/FTC/TAF	0	1990-04-06	0.978006	#NULL!	#NULL!	#NULL!	#NULL!	#NULL!	#NULL!	#NULL!	#NULL!	#NULL!	#NULL!	#NULL!	#NULL!	#NULL!	12	#NULL!
211230926165333480644608	0	1	#NULL!	35.5202	2	1	2	2.45585	1	2	2	110	2	3711	1	3.56949	0.722793	2	1	2021-12-30	11	2024-07-06	2022-01-21	2.45585	0		#NULL!		4	BIC/FTC/TAF	BIC/FTC/TAF	1	1989-06-13	0.973981	#NULL!	#NULL!	#NULL!	#NULL!	#NULL!	#NULL!	#NULL!	#NULL!	#NULL!	#NULL!	#NULL!	#NULL!	#NULL!	15	#NULL!
200117667646979316121600	0	1	#NULL!	37.6311	2	1	2	4.17248	1	2	2	159	2	3199	1	3.50501	3.67967	2	1	2020-01-17	23	2024-07-10	2020-05-08	4.17248	0		#NULL!		4	EFV+TDF+3TC	ANV/3TC/TDF	1	1987-05-04	0.965007	#NULL!	#NULL!	#NULL!	#NULL!	#NULL!	#NULL!	#NULL!	#NULL!	#NULL!	#NULL!	#NULL!	#NULL!	#NULL!	19	#NULL!
200331694591076626857984	0	1	#NULL!	40.1663	2	1	2	4.21355	1	2	2	160	2	52	1	1.716	0.62423	2	0	2020-03-27	18	2024-07-02	2020-04-15	4.21355		3	2024-07-02		2	EFV+TDF+3TC	3TC+EFV+TDF	0	1984-10-20	0.964292	#NULL!	#NULL!	#NULL!	#NULL!	#NULL!	#NULL!	#NULL!	#NULL!	#NULL!	#NULL!	#NULL!	#NULL!	#NULL!	19	#NULL!
190115145400009	0	1	#NULL!	39.1834	2	1	2	5.36071	1	2	2	170	2	4678	1	3.67006	0.361396	2	1	2019-02-22	25	2024-07-14	2019-03-05	5.36071	0		#NULL!		4	EFV+TDF+3TC	3TC+TDF+ANV	0	1985-10-14	0.953171	#NULL!	#NULL!	#NULL!	#NULL!	#NULL!	#NULL!	#NULL!	#NULL!	#NULL!	#NULL!	#NULL!	#NULL!	#NULL!	21	#NULL!
180202126250858	0	1	#NULL!	38.3484	2	2	2	6.3217	1	2	2	145	2	6851	1	3.83575	0.854209	2	1	2018-02-02	30	2024-06-25	2018-02-28	6.3217	0		#NULL!		4	LPV/r+AZT+3TC	BIC/FTC/TAF	0	1986-08-15	0.9462	#NULL!	#NULL!	#NULL!	#NULL!	#NULL!	#NULL!	#NULL!	#NULL!	#NULL!	#NULL!	#NULL!	#NULL!	#NULL!	23	#NULL!
171027123240616	0	1	#NULL!	35.9911	2	2	2	6.56537	1	2	2	186	2	931	1	2.96895	0.361396	2	1	2017-10-27	29	2024-06-01	2017-11-07	6.56537	0		#NULL!		4	RAL+AZT/3TC	3TC+EFV+TDF	0	1988-12-23	0.945152	#NULL!	#NULL!	#NULL!	#NULL!	#NULL!	#NULL!	#NULL!	#NULL!	#NULL!	#NULL!	#NULL!	#NULL!	#NULL!	23	#NULL!
220223946067566530908160	0	1	#NULL!	59.5941	3	2	2	2.25599	1	2	2	161	2	9991	1	3.99961	0.427105	2	1	2022-02-23	11	2024-06-09	2022-03-08	2.25599	0		#NULL!		4	BIC/FTC/TAF	BIC/FTC/TAF	1	1965-05-17	0.975723	#NULL!	#NULL!	#NULL!	#NULL!	#NULL!	#NULL!	#NULL!	#NULL!	#NULL!	#NULL!	#NULL!	#NULL!	#NULL!	25	#NULL!
180420128140161	0	1	#NULL!	50.4251	3	2	2	6.141	1	2	2	178	2	4191	1	3.62232	0.62423	2	1	2018-04-20	28	2024-06-29	2018-05-09	6.141	0		#NULL!		4	EFV+3TC+TDF	3TC+EFV+TDF	1	1974-07-18	0.947706	#NULL!	#NULL!	#NULL!	#NULL!	#NULL!	#NULL!	#NULL!	#NULL!	#NULL!	#NULL!	#NULL!	#NULL!	#NULL!	40	#NULL!
200821746302646209478656	0	1	#NULL!	63.0027	4	1	2	3.78645	1	2	2	88	2	3243	1	3.51095	0.394251	2	1	2020-08-21	18	2024-06-16	2020-09-02	3.78645	0		#NULL!		4	TDF+EFV+3TC	3TC+EFV+TDF	1	1961-12-19	0.966386	#NULL!	#NULL!	#NULL!	#NULL!	#NULL!	#NULL!	#NULL!	#NULL!	#NULL!	#NULL!	#NULL!	#NULL!	#NULL!	69	#NULL!
161014112897522	0	1	#NULL!	62.0034	4	1	2	7.436	1	2	2	138	2	3298	1	3.51825	0.427105	2	1	2016-10-14	44	2024-04-04	2016-10-27	7.436	0		#NULL!		4	EFV+3TC+TDF	BIC/FTC/TAF	1	1962-12-19	0.935787	#NULL!	#NULL!	#NULL!	#NULL!	#NULL!	#NULL!	#NULL!	#NULL!	#NULL!	#NULL!	#NULL!	#NULL!	#NULL!	112	#NULL!
161014112897722	0	1	#NULL!	72.0349	4	1	2	7.52909	1	2	2	172	2	5581	1	3.74671	1.34702	2	1	2016-10-14	35	2024-06-05	2016-11-24	7.52909	0		#NULL!		4	EFV+3TC+TDF	3TC+EFV+TDF	1	1952-12-07	0.934511	#NULL!	#NULL!	#NULL!	#NULL!	#NULL!	#NULL!	#NULL!	#NULL!	#NULL!	#NULL!	#NULL!	#NULL!	#NULL!	113	#NULL!
14061991067715	0	1	#NULL!	78.4689	4	1	2	9.96304	1	2	2	76	2	1857	1	3.26881	0.525667	2	1	2014-06-19	46	2024-06-21	2014-07-05	9.96304	0		#NULL!		4	EFV+3TC+TDF	3TC+EFV+TDF	1	1946-07-02	0.906377	#NULL!	#NULL!	#NULL!	#NULL!	#NULL!	#NULL!	#NULL!	#NULL!	#NULL!	#NULL!	#NULL!	#NULL!	#NULL!	131	#NULL!
160719110774571	1	1	#NULL!	60.7495	4	2	2	5.18549	1	2	2	129	2	8473	1	3.92804	1.83984	2	1	2016-07-19	5	2021-11-20	2016-09-13	5.18549		1	2021-11-20	艾滋病病人	5	NVP+TDF+3TC		1	1964-03-21	0.954428	0.954428	0.93308	0.853467	0.934316	0.962716	0.935126	0.922293	0.922293	0.958783	0.943607	0.954973	0.853467	0.158448	89	0.934316
181012135701332	0	1	#NULL!	68.2731	4	2	2	5.55236	1	2	2	99	2	7170	1	3.85552	0.394251	2	1	2018-10-12	28	2024-05-13	2018-10-24	5.55236	0		#NULL!		4	EFV+3TC+TDF	3TC+EFV+TDF	1	1956-09-11	0.95101	#NULL!	#NULL!	#NULL!	#NULL!	#NULL!	#NULL!	#NULL!	#NULL!	#NULL!	#NULL!	#NULL!	#NULL!	#NULL!	95	#NULL!
220429969523449796706304	0	1	#NULL!	57.768	3	1	3	1.74675	1	2	2	142	2	6537	1	3.81538	4.3039	2	1	2022-04-28	9	2024-06-05	2022-09-06	1.74675	0		#NULL!		4	BIC/FTC/TAF	BIC/FTC/TAF	0	1967-03-15	0.979678	#NULL!	#NULL!	#NULL!	#NULL!	#NULL!	#NULL!	#NULL!	#NULL!	#NULL!	#NULL!	#NULL!	#NULL!	#NULL!	22	#NULL!
2308291145995259521019904	0	1	#NULL!	83.2437	4	1	3	0.169747	1	2	2	149	2	7927	1	3.89911	0.985626	2	0	2023-08-29	1	2023-11-29	2023-09-28	0.169747	7		#NULL!		7	3TC/DTG		1	1941-09-22	0.995093	#NULL!	#NULL!	#NULL!	#NULL!	#NULL!	#NULL!	#NULL!	#NULL!	#NULL!	#NULL!	#NULL!	#NULL!	#NULL!	11	#NULL!
150814101941103	0	1	#NULL!	63.0876	4	2	3	8.81588	1	2	2	63	2	58	1	1.76343	0.62423	2	1	2015-08-14	41	2024-06-26	2015-09-02	8.81588	0		#NULL!		4	EFV+3TC+TDF	3TC/DTG	1	1961-11-18	0.924805	#NULL!	#NULL!	#NULL!	#NULL!	#NULL!	#NULL!	#NULL!	#NULL!	#NULL!	#NULL!	#NULL!	#NULL!	#NULL!	123	#NULL!
200811742783489698430976	0	1	#NULL!	24.7139	1	1	1	3.28268	1	3	1	134	2	66.8	1	1.82478	0.295688	2	1	2020-08-11	16	2023-12-02	2020-08-20	3.28268		2	2023-12-02		6	NVP+3TC+TDF	3TC+NVP+TDF	1	2000-04-03	0.970005	#NULL!	#NULL!	#NULL!	#NULL!	#NULL!	#NULL!	#NULL!	#NULL!	#NULL!	#NULL!	#NULL!	#NULL!	#NULL!	8	#NULL!
201030771752400852795392	0	1	#NULL!	24.6099	1	1	1	3.53457	1	3	1	148	2	9669	1	3.98538	2.13552	2	1	2020-10-30	16	2024-07-17	2021-01-03	3.53457	0		#NULL!		4	EFV+TDF+3TC	BIC/FTC/TAF	1	2000-05-11	0.968724	#NULL!	#NULL!	#NULL!	#NULL!	#NULL!	#NULL!	#NULL!	#NULL!	#NULL!	#NULL!	#NULL!	#NULL!	#NULL!	8	#NULL!
181026142593273	0	1	#NULL!	29.7926	1	1	1	5.44832	1	3	1	140	2	386	1	2.58659	0.492813	2	1	2018-10-26	24	2024-04-22	2018-11-10	5.44832	0		#NULL!		4	TDF+EFV+3TC	3TC+EFV+TDF	1	1995-03-06	0.952313	#NULL!	#NULL!	#NULL!	#NULL!	#NULL!	#NULL!	#NULL!	#NULL!	#NULL!	#NULL!	#NULL!	#NULL!	#NULL!	10	#NULL!
170125115540130	0	1	#NULL!	28.6838	1	1	1	7.21971	1	3	1	167	2	6160	1	3.78958	0.394251	2	1	2017-01-25	33	2024-04-27	2017-02-06	7.21971	0		#NULL!		4	TDF+3TC+EFV	3TC+EFV+TDF	1	1996-04-14	0.938273	#NULL!	#NULL!	#NULL!	#NULL!	#NULL!	#NULL!	#NULL!	#NULL!	#NULL!	#NULL!	#NULL!	#NULL!	#NULL!	11	#NULL!
2303221088128035459354624	0	1	#NULL!	30.8001	2	1	1	1.14716	1	3	1	172	2	5009	1	3.69975	1.9384	2	1	2023-03-22	7	2024-07-12	2023-05-20	1.14716	0		#NULL!		4	BIC/FTC/TAF	BIC/FTC/TAF	0	1994-03-03	0.983443	#NULL!	#NULL!	#NULL!	#NULL!	#NULL!	#NULL!	#NULL!	#NULL!	#NULL!	#NULL!	#NULL!	#NULL!	#NULL!	10	#NULL!
2302081072915867973771264	0	1	#NULL!	35.3723	2	1	1	1.30048	1	3	1	84	2	364	1	2.5611	0.689938	2	1	2023-02-08	8	2024-06-18	2023-03-01	1.30048	0		#NULL!		4	BIC/FTC/TAF	BIC/FTC/TAF	1	1989-08-06	0.982382	#NULL!	#NULL!	#NULL!	#NULL!	#NULL!	#NULL!	#NULL!	#NULL!	#NULL!	#NULL!	#NULL!	#NULL!	#NULL!	10	#NULL!
160812111446703	0	1	#NULL!	36.8426	2	1	1	2.33539	1	3	1	83	2	5882	1	3.76953	0.459959	2	0	2016-08-12	13	2018-12-27	2016-08-26	2.33539		3	2018-12-27		2	EFV+TDF+3TC	ANV/3TC/TDF	1	1988-02-16	0.975434	#NULL!	#NULL!	#NULL!	#NULL!	#NULL!	#NULL!	#NULL!	#NULL!	#NULL!	#NULL!	#NULL!	#NULL!	#NULL!	14	#NULL!
211115909761659529936896	0	1	#NULL!	31.8104	2	1	1	2.5681	1	3	1	189	2	519	1	2.71517	0.689938	2	1	2021-11-15	16	2024-07-01	2021-12-06	2.5681	0		#NULL!		4	3TC+EFV+TDF	BIC/FTC/TAF	0	1993-02-27	0.973095	#NULL!	#NULL!	#NULL!	#NULL!	#NULL!	#NULL!	#NULL!	#NULL!	#NULL!	#NULL!	#NULL!	#NULL!	#NULL!	16	#NULL!
191122156423126	0	1	#NULL!	41.5435	2	1	1	3.98631	1	3	1	139	2	2641	1	3.42177	0.361396	2	0	2019-11-22	19	2023-11-28	2019-12-03	3.98631		3	2023-11-28		2	EFV+TDF+3TC	3TC+EFV+TDF	1	1983-06-05	0.965357	#NULL!	#NULL!	#NULL!	#NULL!	#NULL!	#NULL!	#NULL!	#NULL!	#NULL!	#NULL!	#NULL!	#NULL!	#NULL!	19	#NULL!
191206156967235	0	1	#NULL!	33.8036	2	1	1	4.49008	1	3	1	156	2	5326	1	3.7264	0.262834	2	1	2019-12-05	23	2024-06-09	2019-12-13	4.49008	0		#NULL!		4	EFV+TDF+3TC	3TC+EFV+TDF	1	1991-03-02	0.961035	#NULL!	#NULL!	#NULL!	#NULL!	#NULL!	#NULL!	#NULL!	#NULL!	#NULL!	#NULL!	#NULL!	#NULL!	#NULL!	19	#NULL!
191018155344446	0	1	#NULL!	38.8001	2	1	1	4.6872	1	3	1	157	2	1591	1	3.20167	0.361396	2	1	2019-10-18	24	2024-07-06	2019-10-29	4.6872	0		#NULL!		4	TDF+EFV+3TC	3TC+EFV+TDF	0	1986-03-03	0.960288	#NULL!	#NULL!	#NULL!	#NULL!	#NULL!	#NULL!	#NULL!	#NULL!	#NULL!	#NULL!	#NULL!	#NULL!	#NULL!	20	#NULL!
190308147357343	0	1	#NULL!	35.9227	2	1	1	5.10609	1	3	1	63	2	9498	1	3.97763	0.394251	2	1	2019-03-08	25	2024-04-27	2019-03-20	5.10609	0		#NULL!		4	EFV+TDF+3TC	3TC+EFV+TDF	1	1989-01-17	0.954839	#NULL!	#NULL!	#NULL!	#NULL!	#NULL!	#NULL!	#NULL!	#NULL!	#NULL!	#NULL!	#NULL!	#NULL!	#NULL!	21	#NULL!
180921133400244	0	1	#NULL!	35.8925	2	1	1	5.66188	1	3	1	122	2	0	1	#NULL!	0.558522	2	1	2018-09-30	26	2024-06-15	2018-10-17	5.66188	0		#NULL!		4	TDF+EFV+3TC	3TC/DTG	1	1989-01-28	0.950567	#NULL!	#NULL!	#NULL!	#NULL!	#NULL!	#NULL!	#NULL!	#NULL!	#NULL!	#NULL!	#NULL!	#NULL!	#NULL!	22	#NULL!
181019142378226	0	1	#NULL!	35.7283	2	1	1	5.6783	1	3	1	189	2	4259	1	3.62931	0.459959	2	1	2018-10-19	26	2024-07-07	2018-11-02	5.6783	0		#NULL!		4	EFV+3TC+TDF	3TC+EFV+TDF	1	1989-03-29	0.950567	#NULL!	#NULL!	#NULL!	#NULL!	#NULL!	#NULL!	#NULL!	#NULL!	#NULL!	#NULL!	#NULL!	#NULL!	#NULL!	22	#NULL!
171201124188094	0	1	#NULL!	32.6564	2	1	1	6.29706	1	3	1	120	2	7868	1	3.89586	0.887064	2	1	2017-12-01	27	2024-04-15	2017-12-28	6.29706	0		#NULL!		4	3TC+TDF+EFV	3TC+EFV+TDF	0	1992-04-24	0.946709	#NULL!	#NULL!	#NULL!	#NULL!	#NULL!	#NULL!	#NULL!	#NULL!	#NULL!	#NULL!	#NULL!	#NULL!	#NULL!	23	#NULL!
170428117676906	0	1	#NULL!	37.2341	2	1	1	7.01164	1	3	1	153	2	8556	1	3.93227	0.328542	2	1	2017-04-28	30	2024-05-12	2017-05-08	7.01164	0		#NULL!		4	EFV+TDF+3TC	3TC+EFV+TDF	1	1987-09-26	0.941249	#NULL!	#NULL!	#NULL!	#NULL!	#NULL!	#NULL!	#NULL!	#NULL!	#NULL!	#NULL!	#NULL!	#NULL!	#NULL!	23	#NULL!
1203282000000000246103	0	1	#NULL!	42.3155	2	1	1	7.30732	1	3	1	180	2	4712	1	3.67321	2.10267	2	1	2016-12-08	35	2024-06-02	2017-02-10	7.30732	0		#NULL!		4	EFV+TDF+3TC	AZT/3TC+EFV	1	1982-08-27	0.937662	#NULL!	#NULL!	#NULL!	#NULL!	#NULL!	#NULL!	#NULL!	#NULL!	#NULL!	#NULL!	#NULL!	#NULL!	#NULL!	25	#NULL!
170224116155812	0	1	#NULL!	43.6899	2	1	1	7.39493	1	3	1	138	2	91	1	1.95904	0.394251	2	1	2017-02-24	35	2024-07-30	2017-03-08	7.39493	0		#NULL!		4	EFV+3TC+TDF	3TC+EFV+TDF	1	1981-04-12	0.937042	#NULL!	#NULL!	#NULL!	#NULL!	#NULL!	#NULL!	#NULL!	#NULL!	#NULL!	#NULL!	#NULL!	#NULL!	#NULL!	25	#NULL!
160728111048944	0	1	#NULL!	36.8453	2	1	1	7.86858	1	3	1	101	2	8800	1	3.94448	0.459959	2	1	2016-07-28	41	2024-06-24	2016-08-11	7.86858	0		#NULL!		4	EFV+3TC+TDF	3TC/DTG	1	1988-02-15	0.931134	#NULL!	#NULL!	#NULL!	#NULL!	#NULL!	#NULL!	#NULL!	#NULL!	#NULL!	#NULL!	#NULL!	#NULL!	#NULL!	27	#NULL!
15052299333694	0	1	#NULL!	36.0021	2	1	1	8.8679	1	3	1	68	2	309	1	2.48996	0.887064	2	1	2015-05-22	45	2024-04-30	2015-06-18	8.8679	0		#NULL!		4	EFV+3TC+TDF	AZT/3TC+LPV/r	1	1988-12-19	0.924805	#NULL!	#NULL!	#NULL!	#NULL!	#NULL!	#NULL!	#NULL!	#NULL!	#NULL!	#NULL!	#NULL!	#NULL!	#NULL!	27	#NULL!
15052299336901	0	1	#NULL!	42.6277	2	1	1	8.94182	1	3	1	162	2	20	1	1.30103	0.591376	2	1	2015-05-20	42	2024-05-16	2015-06-07	8.94182	0		#NULL!		4	EFV+3TC+TDF	3TC+EFV+TDF	1	1982-05-05	0.924805	#NULL!	#NULL!	#NULL!	#NULL!	#NULL!	#NULL!	#NULL!	#NULL!	#NULL!	#NULL!	#NULL!	#NULL!	#NULL!	27	#NULL!
15052299339214	0	1	#NULL!	36.4292	2	1	1	8.99384	1	3	1	175	2	26	1	1.41497	1.577	2	1	2015-05-22	45	2024-07-06	2015-07-09	8.99384	0		#NULL!		4	EFV+3TC+TDF	BIC/FTC/TAF	1	1988-07-16	0.924805	#NULL!	#NULL!	#NULL!	#NULL!	#NULL!	#NULL!	#NULL!	#NULL!	#NULL!	#NULL!	#NULL!	#NULL!	#NULL!	27	#NULL!
1008191000000000125800	0	1	#NULL!	41.8528	2	1	1	8.99658	1	3	1	150	2	930	1	2.96848	0.394251	2	1	2015-04-15	40	2024-04-25	2015-04-27	8.99658	0		#NULL!		4	EFV+3TC+TDF	BIC/FTC/TAF	1	1983-02-12	0.924805	#NULL!	#NULL!	#NULL!	#NULL!	#NULL!	#NULL!	#NULL!	#NULL!	#NULL!	#NULL!	#NULL!	#NULL!	#NULL!	27	#NULL!
15012996766637	0	1	#NULL!	32.1828	2	1	1	9.19097	1	3	1	144	2	59	1	1.77085	1.31417	2	1	2015-01-29	41	2024-05-18	2015-03-10	9.19097	0		#NULL!		4	EFV+3TC+TDF	3TC+EFV+TDF	1	1992-10-14	0.921646	#NULL!	#NULL!	#NULL!	#NULL!	#NULL!	#NULL!	#NULL!	#NULL!	#NULL!	#NULL!	#NULL!	#NULL!	#NULL!	27	#NULL!
201218789511992979955712	1	1	#NULL!	46.6824	3	1	1	0.427105	1	3	1	183	2	3126	1	3.49499	0.262834	2	1	2020-12-18	6	2021-05-31	2020-12-26	0.427105		1	2021-05-31	艾滋病病人	5	TDF+EFV+3TC		1	1978-04-15	0.99198	0.99198	0.992573	0.990935	0.995992	0.996293	0.995652	0.979993	0.979993	0.992578	0.992066	0.991808	0.990935	0.00910601	9	0.995992
210104795657214675529728	0	1	#NULL!	49.0972	3	1	1	3.44695	1	3	1	60	2	115	1	2.0607	0.427105	2	0	2021-01-04	17	2024-06-29	2021-01-17	3.44695	0		#NULL!		7	EFV+TDF+3TC		1	1975-11-15	0.968724	#NULL!	#NULL!	#NULL!	#NULL!	#NULL!	#NULL!	#NULL!	#NULL!	#NULL!	#NULL!	#NULL!	#NULL!	#NULL!	31	#NULL!
15021197019165	0	1	#NULL!	50.3758	3	1	1	9.30869	1	3	1	189	2	8804	1	3.94468	0.492813	2	1	2015-02-11	44	2024-06-18	2015-02-26	9.30869	0		#NULL!		4	EFV+3TC+TDF	3TC/DTG	1	1974-08-05	0.917244	#NULL!	#NULL!	#NULL!	#NULL!	#NULL!	#NULL!	#NULL!	#NULL!	#NULL!	#NULL!	#NULL!	#NULL!	#NULL!	49	#NULL!
160729111062829	0	1	#NULL!	60.6893	4	1	1	7.56468	1	3	1	76	2	44	1	1.64345	0.821355	2	1	2016-07-29	39	2024-03-17	2016-08-23	7.56468	0		#NULL!		4	EFV+TDF+3TC	3TC/DTG	1	1964-04-12	0.934511	#NULL!	#NULL!	#NULL!	#NULL!	#NULL!	#NULL!	#NULL!	#NULL!	#NULL!	#NULL!	#NULL!	#NULL!	#NULL!	113	#NULL!
2405091238071099232903168	0	1	#NULL!	35.2683	2	1	2	0.19165	1	3	1	149	2	1804	1	3.25624	0.394251	2	1	2024-05-09	2	2024-07-30	2024-05-21	0.19165	0		#NULL!		4	BIC/FTC/TAF	BIC/FTC/TAF	0	1989-09-13	0.994857	#NULL!	#NULL!	#NULL!	#NULL!	#NULL!	#NULL!	#NULL!	#NULL!	#NULL!	#NULL!	#NULL!	#NULL!	#NULL!	3	#NULL!
2208251012367458996236288	0	1	#NULL!	42.6769	2	1	2	1.63997	1	3	1	164	2	195	1	2.29003	0.394251	2	0	2022-08-25	5	2024-04-27	2022-09-06	1.63997	0		#NULL!		7	TAF/FTC/DTG		1	1982-04-17	0.980227	#NULL!	#NULL!	#NULL!	#NULL!	#NULL!	#NULL!	#NULL!	#NULL!	#NULL!	#NULL!	#NULL!	#NULL!	#NULL!	10	#NULL!
170224116156895	0	1	#NULL!	35.0794	2	1	2	7.15948	1	3	1	199	2	9694	1	3.9865	1.34702	2	1	2017-02-24	35	2024-06-03	2017-04-06	7.15948	0		#NULL!		4	EFV+TDF+3TC	3TC+EFV+TDF	1	1989-11-21	0.940663	#NULL!	#NULL!	#NULL!	#NULL!	#NULL!	#NULL!	#NULL!	#NULL!	#NULL!	#NULL!	#NULL!	#NULL!	#NULL!	24	#NULL!
161118113812007	0	1	#NULL!	32.3498	2	1	2	7.50992	1	3	1	74	2	4809	1	3.68205	0.459959	2	1	2016-11-18	32	2024-06-06	2016-12-02	7.50992	0		#NULL!		4	TDF+EFV+3TC	3TC+EFV+TDF	1	1992-08-14	0.934511	#NULL!	#NULL!	#NULL!	#NULL!	#NULL!	#NULL!	#NULL!	#NULL!	#NULL!	#NULL!	#NULL!	#NULL!	#NULL!	26	#NULL!
1403137000000000617758	0	1	#NULL!	43.9911	2	1	2	10.1218	1	3	1	79	2	20	1	1.30103	1.64271	2	1	2014-03-13	42	2024-06-15	2014-05-02	10.1218	0		#NULL!		4	EFV+3TC+TDF	BIC/FTC/TAF	1	1980-12-23	0.906377	#NULL!	#NULL!	#NULL!	#NULL!	#NULL!	#NULL!	#NULL!	#NULL!	#NULL!	#NULL!	#NULL!	#NULL!	#NULL!	31	#NULL!
211014898227855079927808	0	1	#NULL!	49.3819	3	1	2	2.46133	1	3	1	188	2	9475	1	3.97658	2.20123	2	1	2021-10-14	13	2024-06-06	2021-12-20	2.46133	0		#NULL!		4	3TC+EFV+TDF	BIC/FTC/TAF	0	1975-08-03	0.973981	#NULL!	#NULL!	#NULL!	#NULL!	#NULL!	#NULL!	#NULL!	#NULL!	#NULL!	#NULL!	#NULL!	#NULL!	#NULL!	27	#NULL!
190709152236642	0	1	#NULL!	47.6379	3	1	2	4.71458	1	3	1	190	2	1785	1	3.25164	1.64271	2	1	2019-07-09	25	2024-05-15	2019-08-28	4.71458	0		#NULL!		4	TDF+LPV/r+3TC	BIC/FTC/TAF	1	1977-05-01	0.960288	#NULL!	#NULL!	#NULL!	#NULL!	#NULL!	#NULL!	#NULL!	#NULL!	#NULL!	#NULL!	#NULL!	#NULL!	#NULL!	33	#NULL!
180330127614867	0	1	#NULL!	57.6338	3	1	2	6.21492	1	3	1	173	2	52	1	1.716	0.427105	2	1	2018-03-30	31	2024-06-29	2018-04-12	6.21492	0		#NULL!		4	EFV+TDF+3TC	3TC+EFV+TDF	1	1967-05-03	0.946709	#NULL!	#NULL!	#NULL!	#NULL!	#NULL!	#NULL!	#NULL!	#NULL!	#NULL!	#NULL!	#NULL!	#NULL!	#NULL!	40	#NULL!
171208124396753	0	1	#NULL!	50.6824	3	1	2	6.46133	1	3	1	55	2	653	1	2.81491	0.394251	2	1	2017-12-08	30	2024-06-06	2017-12-20	6.46133	0		#NULL!		4	EFV+3TC+TDF	AZT/3TC+EFV	1	1974-04-15	0.945683	#NULL!	#NULL!	#NULL!	#NULL!	#NULL!	#NULL!	#NULL!	#NULL!	#NULL!	#NULL!	#NULL!	#NULL!	#NULL!	40	#NULL!
170807120986870	0	1	#NULL!	48.4182	3	1	2	6.70226	1	3	1	198	2	3765	1	3.57576	1.28131	2	1	2017-08-07	32	2024-05-29	2017-09-15	6.70226	0		#NULL!		4	EFV+3TC+TDF	3TC+EFV+TDF	1	1976-07-20	0.943525	#NULL!	#NULL!	#NULL!	#NULL!	#NULL!	#NULL!	#NULL!	#NULL!	#NULL!	#NULL!	#NULL!	#NULL!	#NULL!	43	#NULL!
1403137000000000617565	0	1	#NULL!	58.1841	3	1	2	10.2888	1	3	1	70	2	7124	1	3.85272	0.361396	2	1	2014-03-13	48	2024-07-07	2014-03-24	10.2888	0		#NULL!		4	NVP+3TC+TDF	3TC+EFV+TDF	1	1966-10-14	0.904784	#NULL!	#NULL!	#NULL!	#NULL!	#NULL!	#NULL!	#NULL!	#NULL!	#NULL!	#NULL!	#NULL!	#NULL!	#NULL!	51	#NULL!
150703100752482	0	1	#NULL!	62.8768	4	1	2	8.76934	1	3	1	198	2	1841	1	3.26505	2.89117	2	1	2015-07-01	40	2024-07-04	2015-09-27	8.76934	0		#NULL!		4	EFV+TDF+3TC	3TC+EFV+TDF	1	1962-02-03	0.925736	#NULL!	#NULL!	#NULL!	#NULL!	#NULL!	#NULL!	#NULL!	#NULL!	#NULL!	#NULL!	#NULL!	#NULL!	#NULL!	122	#NULL!
15031797598616	0	1	#NULL!	64.8207	4	1	2	9.00753	1	3	1	183	2	6300	1	3.79934	1.67556	2	1	2015-03-17	44	2024-05-09	2015-05-07	9.00753	0		#NULL!		4	EFV+3TC+TDF	BIC/FTC/TAF	1	1960-02-24	0.924805	#NULL!	#NULL!	#NULL!	#NULL!	#NULL!	#NULL!	#NULL!	#NULL!	#NULL!	#NULL!	#NULL!	#NULL!	#NULL!	123	#NULL!
190906154161441	0	1	#NULL!	40.232	2	1	3	4.76934	1	3	1	142	2	4870	1	3.68753	1.11704	2	1	2019-09-06	24	2024-07-17	2019-10-10	4.76934	0		#NULL!		4	EFV+TDF+3TC	BIC/FTC/TAF	1	1984-09-26	0.959141	#NULL!	#NULL!	#NULL!	#NULL!	#NULL!	#NULL!	#NULL!	#NULL!	#NULL!	#NULL!	#NULL!	#NULL!	#NULL!	20	#NULL!
170531118651590	0	1	#NULL!	47.6872	3	1	3	6.92402	1	3	1	161	2	2931	1	3.46702	2.13552	2	1	2017-05-03	30	2024-06-09	2017-07-07	6.92402	0		#NULL!		4	3TC+TDF+EFV	3TC+EFV+TDF	1	1977-04-13	0.942403	#NULL!	#NULL!	#NULL!	#NULL!	#NULL!	#NULL!	#NULL!	#NULL!	#NULL!	#NULL!	#NULL!	#NULL!	#NULL!	44	#NULL!
190301147094414	0	1	#NULL!	64.4976	4	1	3	5.27584	1	3	1	117	2	4331	1	3.63659	0.459959	2	1	2019-03-01	28	2024-06-23	2019-03-15	5.27584	0		#NULL!		4	EFV+TDF+3TC	3TC+TDF+ANV	1	1960-06-21	0.953595	#NULL!	#NULL!	#NULL!	#NULL!	#NULL!	#NULL!	#NULL!	#NULL!	#NULL!	#NULL!	#NULL!	#NULL!	#NULL!	91	#NULL!
1403277000000000634173	1	1	#NULL!	74.0856	4	1	3	8.04654	1	3	1	76	2	380	1	2.57978	0.887064	2	1	2014-03-28	42	2022-05-11	2014-04-24	8.04654		1	2022-05-11	艾滋病病人	5	EFV+3TC+TDF		1	1950-11-19	0.928951	0.928951	0.92975	0.780885	0.874882	0.936224	0.958085	0.885313	0.885313	0.944419	0.935876	0.929063	0.780885	0.247327	119	0.874882
1402277000000000600888	0	1	#NULL!	50.8303	3	2	2	10.2231	1	6	3	119	2	310	1	2.49136	0.755647	2	1	2014-02-27	51	2024-06-11	2014-03-22	10.2231	0		#NULL!		4	EFV+3TC+TDF	3TC+RPV+TDF	1	1974-02-20	0.906377	#NULL!	#NULL!	#NULL!	#NULL!	#NULL!	#NULL!	#NULL!	#NULL!	#NULL!	#NULL!	#NULL!	#NULL!	#NULL!	51	#NULL!
161209114388656	0	1	#NULL!	34.4305	2	1	1	7.45517	2	2	2	96	2	1147	1	3.05956	1.08419	2	1	2016-12-08	35	2024-06-25	2017-01-10	7.45517	0		#NULL!		4	EFV+3TC+TDF	3TC+DTG+TDF	1	1990-07-16	0.935787	#NULL!	#NULL!	#NULL!	#NULL!	#NULL!	#NULL!	#NULL!	#NULL!	#NULL!	#NULL!	#NULL!	#NULL!	#NULL!	25	#NULL!
14101394227396	0	1	#NULL!	41.1821	2	1	1	3.46612	3	2	2	75	2	20	1	1.30103	3.64682	2	1	2014-10-10	17	2018-07-18	2015-01-29	3.46612		2	2018-07-18		6	TDF+EFV+3TC	ANV/3TC/TDF	0	1983-10-15	0.968724	#NULL!	#NULL!	#NULL!	#NULL!	#NULL!	#NULL!	#NULL!	#NULL!	#NULL!	#NULL!	#NULL!	#NULL!	#NULL!	16	#NULL!
1202032000000000232820	0	1	#NULL!	34.1047	2	1	1	6.11636	3	2	2	167	2	309	1	2.48996	0.328542	2	1	2018-03-30	29	2024-05-21	2018-04-09	6.11636	0		#NULL!		4	EFV+3TC+TDF	3TC+EFV+TDF	1	1990-11-12	0.947706	#NULL!	#NULL!	#NULL!	#NULL!	#NULL!	#NULL!	#NULL!	#NULL!	#NULL!	#NULL!	#NULL!	#NULL!	#NULL!	22	#NULL!
170721120456244	0	1	#NULL!	46.8357	3	1	2	6.987	3	2	2	188	2	4426	1	3.64601	0.262834	2	1	2017-07-21	30	2024-07-24	2017-07-29	6.987	0		#NULL!		4	3TC+EFV+TDF	BIC/FTC/TAF	1	1978-02-18	0.941828	#NULL!	#NULL!	#NULL!	#NULL!	#NULL!	#NULL!	#NULL!	#NULL!	#NULL!	#NULL!	#NULL!	#NULL!	#NULL!	44	#NULL!
170505117876887	0	1	#NULL!	58.5811	3	2	2	7.04175	3	2	2	178	2	2216	1	3.34557	1.08419	2	1	2017-05-05	31	2024-06-22	2017-06-07	7.04175	0		#NULL!		4	EFV+3TC+TDF	3TC+EFV+TDF	1	1966-05-22	0.941249	#NULL!	#NULL!	#NULL!	#NULL!	#NULL!	#NULL!	#NULL!	#NULL!	#NULL!	#NULL!	#NULL!	#NULL!	#NULL!	44	#NULL!
2310231166019425362300928	0	1	#NULL!	61.8392	4	1	2	0.158795	3	2	2	69	2	374	1	2.57287	0.459959	2	1	2023-10-23	4	2024-01-03	2023-11-06	0.158795		2	2024-01-03		6	3TC+EFV+TDF	3TC/DTG	0	1963-02-17	0.995328	#NULL!	#NULL!	#NULL!	#NULL!	#NULL!	#NULL!	#NULL!	#NULL!	#NULL!	#NULL!	#NULL!	#NULL!	#NULL!	11	#NULL!
180830132804329	0	1	#NULL!	94.0609	4	1	3	5.68378	3	2	2	177	2	5799	1	3.76335	0.492813	2	1	2018-08-30	36	2024-05-21	2018-09-14	5.68378	0		#NULL!		4	3TC+EFV+TDF	3TC+EFV+TDF	1	1930-11-28	0.950567	#NULL!	#NULL!	#NULL!	#NULL!	#NULL!	#NULL!	#NULL!	#NULL!	#NULL!	#NULL!	#NULL!	#NULL!	#NULL!	96	#NULL!
171026123215416	0	1	#NULL!	36.347	2	1	2	6.54346	3	3	1	116	2	9183	1	3.96298	0.722793	2	1	2017-10-26	28	2024-06-03	2017-11-17	6.54346	0		#NULL!		4	EFV+TDF+3TC	3TC+EFV+TDF	1	1988-08-15	0.945152	#NULL!	#NULL!	#NULL!	#NULL!	#NULL!	#NULL!	#NULL!	#NULL!	#NULL!	#NULL!	#NULL!	#NULL!	#NULL!	23	#NULL!
170918122134884	0	1	#NULL!	46.6523	3	1	2	6.42574	3	3	1	158	2	7567	1	3.87892	0.952772	2	1	2017-09-18	31	2024-03-21	2017-10-17	6.42574	0		#NULL!		4	3TC+EFV+TDF	3TC+EFV+TDF	1	1978-04-26	0.945683	#NULL!	#NULL!	#NULL!	#NULL!	#NULL!	#NULL!	#NULL!	#NULL!	#NULL!	#NULL!	#NULL!	#NULL!	#NULL!	40	#NULL!
160719110774900	0	1	#NULL!	82.6304	4	1	2	7.78371	3	3	1	117	2	317	1	2.50106	0.361396	2	1	2016-07-19	36	2024-05-12	2016-07-30	7.78371	0		#NULL!		4	3TC+EFV+TDF	3TC/DTG	1	1942-05-04	0.932514	#NULL!	#NULL!	#NULL!	#NULL!	#NULL!	#NULL!	#NULL!	#NULL!	#NULL!	#NULL!	#NULL!	#NULL!	#NULL!	115	#NULL!
2303071082698720014217216	0	1	#NULL!	20.9685	1	1	1	1.03491	4	2	2	93	2	7867	1	3.89581	1.577	2	1	2023-03-07	6	2024-05-06	2023-04-24	1.03491	0		#NULL!		4	3TC/DTG	3TC/DTG	1	2004-01-01	0.985015	#NULL!	#NULL!	#NULL!	#NULL!	#NULL!	#NULL!	#NULL!	#NULL!	#NULL!	#NULL!	#NULL!	#NULL!	#NULL!	5	#NULL!
2404181230537485140631552	0	1	#NULL!	29.1109	1	1	2	0.199863	4	2	2	89	2	2549	1	3.40637	0.361396	2	1	2024-04-18	3	2024-07-11	2024-04-29	0.199863	0		#NULL!		4	ANV/3TC/TDF	ANV/3TC/TDF	1	1995-11-10	0.994857	#NULL!	#NULL!	#NULL!	#NULL!	#NULL!	#NULL!	#NULL!	#NULL!	#NULL!	#NULL!	#NULL!	#NULL!	#NULL!	4	#NULL!
2212151052968821401071616	0	1	#NULL!	27.3723	1	1	2	1.37988	4	2	2	181	2	4221	1	3.62542	0.689938	2	1	2022-12-15	7	2024-05-23	2023-01-05	1.37988	0		#NULL!		4	3TC+EFV+TDF	3TC+EFV+TDF	1	1997-08-06	0.981042	#NULL!	#NULL!	#NULL!	#NULL!	#NULL!	#NULL!	#NULL!	#NULL!	#NULL!	#NULL!	#NULL!	#NULL!	#NULL!	6	#NULL!
200601717043968352714752	0	1	#NULL!	36.6728	2	1	2	3.94524	4	2	2	174	2	1611	1	3.2071	1.18275	2	1	2020-06-01	21	2024-06-17	2020-07-07	3.94524	0		#NULL!		4	EFV+TDF+3TC	BIC/FTC/TAF	0	1988-04-18	0.965703	#NULL!	#NULL!	#NULL!	#NULL!	#NULL!	#NULL!	#NULL!	#NULL!	#NULL!	#NULL!	#NULL!	#NULL!	#NULL!	18	#NULL!
191022155447327	0	1	#NULL!	32.117	2	2	2	4.49281	4	2	2	180	2	4206	1	3.62387	0.689938	2	1	2019-10-21	24	2024-05-09	2019-11-11	4.49281	0		#NULL!		4	TDF+EFV+3TC	3TC+TDF+LPV/r	1	1992-11-07	0.961035	#NULL!	#NULL!	#NULL!	#NULL!	#NULL!	#NULL!	#NULL!	#NULL!	#NULL!	#NULL!	#NULL!	#NULL!	#NULL!	19	#NULL!
160311106658710	0	1	#NULL!	38.9836	2	2	2	8.09035	4	2	2	118	2	555	1	2.74429	0.952772	2	1	2016-03-11	38	2024-05-12	2016-04-09	8.09035	0		#NULL!		4	TDF+EFV+3TC	3TC/DTG	1	1985-12-26	0.928215	#NULL!	#NULL!	#NULL!	#NULL!	#NULL!	#NULL!	#NULL!	#NULL!	#NULL!	#NULL!	#NULL!	#NULL!	#NULL!	27	#NULL!
200709730855408654090240	0	1	#NULL!	54.0554	3	1	2	3.95893	4	2	2	102.7	2	5190	1	3.71517	0.295688	2	1	2020-07-09	19	2024-07-03	2020-07-18	3.95893	0		#NULL!		4	TDF+DTG+3TC	3TC/DTG	1	1970-11-30	0.965357	#NULL!	#NULL!	#NULL!	#NULL!	#NULL!	#NULL!	#NULL!	#NULL!	#NULL!	#NULL!	#NULL!	#NULL!	#NULL!	32	#NULL!
181122143443749	0	1	#NULL!	47.1314	3	1	2	5.42642	4	2	2	92	2	9927	1	3.99682	0.427105	2	1	2018-11-20	28	2024-05-07	2018-12-03	5.42642	0		#NULL!		4	TDF+DTG+3TC	3TC/DTG	1	1977-11-02	0.952313	#NULL!	#NULL!	#NULL!	#NULL!	#NULL!	#NULL!	#NULL!	#NULL!	#NULL!	#NULL!	#NULL!	#NULL!	#NULL!	39	#NULL!
180820132510290	0	1	#NULL!	46.2909	3	1	2	5.80972	4	2	2	117	2	0	1	#NULL!	1.31417	2	1	2018-08-23	29	2024-07-24	2018-10-02	5.80972	0		#NULL!		4	DTG/ABC/3TC	3TC/DTG	1	1978-09-05	0.950106	#NULL!	#NULL!	#NULL!	#NULL!	#NULL!	#NULL!	#NULL!	#NULL!	#NULL!	#NULL!	#NULL!	#NULL!	#NULL!	39	#NULL!
180202126250676	0	1	#NULL!	46.7837	3	1	2	5.93292	4	2	2	61	2	5536	1	3.7432	1.90554	2	1	2018-02-02	26	2024-03-07	2018-04-01	5.93292	0		#NULL!		4	3TC+TDF+EFV	3TC+EFV+TDF	1	1978-03-09	0.949638	#NULL!	#NULL!	#NULL!	#NULL!	#NULL!	#NULL!	#NULL!	#NULL!	#NULL!	#NULL!	#NULL!	#NULL!	#NULL!	39	#NULL!
190920154561923	0	1	#NULL!	51.7967	3	2	2	4.85695	4	2	2	118	2	5632	1	3.75066	0.262834	2	1	2019-09-20	24	2024-08-06	2019-09-28	4.85695	0		#NULL!		4	EFV+TDF+3TC	3TC+EFV+TDF	1	1973-03-04	0.957596	#NULL!	#NULL!	#NULL!	#NULL!	#NULL!	#NULL!	#NULL!	#NULL!	#NULL!	#NULL!	#NULL!	#NULL!	#NULL!	35	#NULL!
190201146217095	0	1	#NULL!	56.7057	3	2	2	5.02943	4	2	2	145	2	2607	1	3.41614	4.3039	2	1	2019-02-01	25	2024-06-22	2019-06-12	5.02943	0		#NULL!		4	EFV+TDF+3TC	3TC+EFV+TDF	1	1968-04-06	0.954839	#NULL!	#NULL!	#NULL!	#NULL!	#NULL!	#NULL!	#NULL!	#NULL!	#NULL!	#NULL!	#NULL!	#NULL!	#NULL!	38	#NULL!
190906154164082	0	1	#NULL!	68.8754	4	1	2	4.64613	4	2	2	198	2	2430	1	3.38561	0.361396	2	1	2019-09-06	23	2024-05-10	2019-09-17	4.64613	0		#NULL!		4	EFV+TDF+3TC	3TC+EFV+TDF	1	1956-02-04	0.960288	#NULL!	#NULL!	#NULL!	#NULL!	#NULL!	#NULL!	#NULL!	#NULL!	#NULL!	#NULL!	#NULL!	#NULL!	#NULL!	80	#NULL!
2311141173914677177237504	0	1	#NULL!	41.976	2	1	3	0.459959	4	2	2	106	2	714	1	2.8537	0.657084	2	1	2023-11-07	4	2024-05-13	2023-11-27	0.459959	0		#NULL!		4	BIC/FTC/TAF	BIC/FTC/TAF	1	1982-12-29	0.991495	#NULL!	#NULL!	#NULL!	#NULL!	#NULL!	#NULL!	#NULL!	#NULL!	#NULL!	#NULL!	#NULL!	#NULL!	#NULL!	6	#NULL!
180615130193706	0	1	#NULL!	86.1951	4	1	3	6.00958	4	2	2	139	2	9766	1	3.98972	0.459959	2	1	2018-06-15	34	2024-07-02	2018-06-29	6.00958	0		#NULL!		4	DTG+TDF+3TC	3TC/DTG	1	1938-10-10	0.948681	#NULL!	#NULL!	#NULL!	#NULL!	#NULL!	#NULL!	#NULL!	#NULL!	#NULL!	#NULL!	#NULL!	#NULL!	#NULL!	99	#NULL!
160811111406685	0	1	#NULL!	74.4223	4	1	3	7.78097	4	2	2	177	2	7793	1	3.8917	0.591376	2	1	2016-08-11	37	2024-06-10	2016-08-29	7.78097	0		#NULL!		4	EFV+TDF+3TC	3TC+EFV+TDF	1	1950-07-19	0.932514	#NULL!	#NULL!	#NULL!	#NULL!	#NULL!	#NULL!	#NULL!	#NULL!	#NULL!	#NULL!	#NULL!	#NULL!	#NULL!	115	#NULL!
190920154565008	0	1	#NULL!	65.1437	4	2	3	4.70637	4	2	2	132	2	2384	1	3.37731	0.328542	2	1	2019-09-20	22	2024-06-14	2019-09-30	4.70637	0		#NULL!		4	EFV+TDF+3TC	BIC/FTC/TAF	1	1959-10-29	0.960288	#NULL!	#NULL!	#NULL!	#NULL!	#NULL!	#NULL!	#NULL!	#NULL!	#NULL!	#NULL!	#NULL!	#NULL!	#NULL!	80	#NULL!
2310261167113434009604096	0	1	#NULL!	25.7817	1	1	1	0.388775	4	3	1	120	2	2872	1	3.45818	2.00411	2	1	2023-10-26	5	2024-05-16	2023-12-26	0.388775	0		#NULL!		4	BIC/FTC/TAF	BIC/FTC/TAF	1	1999-03-10	0.992464	#NULL!	#NULL!	#NULL!	#NULL!	#NULL!	#NULL!	#NULL!	#NULL!	#NULL!	#NULL!	#NULL!	#NULL!	#NULL!	4	#NULL!
2310051159505864638500864	0	1	#NULL!	30.6304	2	1	1	0.210815	4	3	1	103	2	2917	1	3.46494	5.25667	2	1	2023-10-05	2	2024-05-29	2024-03-13	0.210815	0		#NULL!		4	BIC/FTC/TAF	BIC/FTC/TAF	1	1994-05-04	0.99462	#NULL!	#NULL!	#NULL!	#NULL!	#NULL!	#NULL!	#NULL!	#NULL!	#NULL!	#NULL!	#NULL!	#NULL!	#NULL!	3	#NULL!
2403121217031027909939200	0	1	#NULL!	39.1944	2	1	1	0.249144	4	3	1	177	2	5207	1	3.71659	0.887064	2	1	2024-03-11	4	2024-07-07	2024-04-07	0.249144	0		#NULL!		4	BIC/FTC/TAF	BIC/FTC/TAF	1	1985-10-10	0.993668	#NULL!	#NULL!	#NULL!	#NULL!	#NULL!	#NULL!	#NULL!	#NULL!	#NULL!	#NULL!	#NULL!	#NULL!	#NULL!	5	#NULL!
[truncated: 1,997 more rows]
[truncated: 33 more columns]
